# Supplementary material for: Parity associates with chromosomal damage in uterine leiomyomas
Source: Nat Commun. 2021 Sep 14;12:5448. doi: 10.1038/s41467-021-25806-x (PMC8440576; doi:10.1038/s41467-021-25806-x)
Supplement: Supplementary file 4 — Supplementary Data 2 [file 41467_2021_25806_MOESM4_ESM.xlsx]

## Sheet: manuskripti_excel_2_tuumorikoko
Patient	Tumor	Parity	CCR	breakpoints	subtype	whole_chromosome_loss	totalLoss (bp)	totalGain (bp)	total (bp)	menopause	smoking	age	oral_contraceptive	size	location
My1	My1m1	2	1	4	WT	0	13984612	0	13984612	1	0	57	0	NA	NA
My2	My2m1	0	0	0	MED12	0	0	0	0	0	0	44	0	NA	NA
My2	My2m2	0	0	0	WT	0	0	97911823	97911823	0	0	44	0	NA	NA
My2	My2m3	0	0	0	MED12	0	0	0	0	0	0	44	0	NA	NA
My2	My2m4	0	0	0	MED12	0	0	246166	246166	0	0	44	0	NA	NA
My3	My3m1	4	0	0	MED12	0	0	0	0	0	0	43	0	NA	NA
My5	My5m1	3	0	0	MED12	0	0	66292	66292	1	0	60	0	NA	NA
My5	My5m2	3	0	0	MED12	0	0	0	0	1	0	60	0	NA	NA
My5	My5m3	3	0	0	MED12	0	0	0	0	1	0	60	0	NA	NA
My5	My5m4	3	0	0	MED12	0	0	0	0	1	0	60	0	NA	NA
My5	My5m5	3	0	0	MED12	0	0	109165	109165	1	0	60	0	NA	NA
My7	My7m1	2	0	2	MED12	0	8860282	0	8860282	0	1	44	0	NA	NA
My8	My8m1	2	0	0	WT	0	0	0	0	1	0	59	0	NA	NA
My9	My9m1	0	0	0	MED12	0	0	18605	18605	0	0	45	0	NA	NA
My9	My9m3	0	0	0	MED12	0	0	0	0	0	0	45	0	NA	NA
My9	My9m4	0	0	0	MED12	0	0	0	0	0	0	45	0	NA	NA
My9	My9m5	0	0	0	MED12	0	0	0	0	0	0	45	0	NA	NA
My9	My9m6	0	0	0	MED12	0	0	0	0	0	0	45	0	NA	NA
My9	My9m7	0	0	2	MED12	0	45078609	0	45078609	0	0	45	0	NA	NA
My9	My9m8	0	0	2	MED12	0	25680885	0	25680885	0	0	45	0	NA	NA
My9	My9m9	0	1	26	WT	0	145430852	0	145430852	0	0	45	0	NA	NA
My9	My9m10	0	1	6	MED12	0	1220320	0	1220320	0	0	45	0	NA	NA
My9	My9m11	0	0	2	MED12	0	533139	0	533139	0	0	45	0	NA	NA
My9	My9m12	0	0	0	MED12	0	0	0	0	0	0	45	0	NA	NA
My9	My9m13	0	0	0	MED12	0	0	0	0	0	0	45	0	NA	NA
My9	My9m14	0	0	0	MED12	0	0	0	0	0	0	45	0	NA	NA
My10	My10m1	0	0	2	MED12	0	545034	0	545034	0	0	52	0	NA	NA
My10	My10m2	0	0	4	MED12	0	1000577	0	1000577	0	0	52	0	NA	NA
My10	My10m4	0	0	0	WT	0	0	0	0	0	0	52	0	NA	NA
My11	My11m1	0	0	0	WT	0	0	0	0	1	0	53	0	NA	NA
My14	My14m1	3	0	4	MED12	0	396611	0	396611	0	0	52	0	NA	NA
My14	My14m2	3	0	0	MED12	0	0	3565452	3565452	0	0	52	0	NA	NA
My14	My14m3	3	0	0	MED12	0	0	0	0	0	0	52	0	NA	NA
My14	My14m4	3	0	0	MED12	0	0	0	0	0	0	52	0	NA	NA
My14	My14m5	3	0	0	MED12	0	0	0	0	0	0	52	0	NA	NA
My17	My17m1	3	0	0	MED12	0	0	0	0	1	0	51	0	NA	NA
My17	My17m2	3	0	2	MED12	0	350766	0	350766	1	0	51	0	NA	NA
My18	My18m1	1	1	6	MED12	0	29210100	0	29210100	0	0	51	0	NA	NA
My18	My18m3	1	1	11	WT	0	159352935	0	159352935	0	0	51	0	NA	NA
My19	My19m1	2	0	0	WT	0	0	0	0	0	0	52	0	NA	NA
My20	My20m1	0	0	0	MED12	0	0	0	0	0	0	42	1	NA	NA
My20	My20m2	0	0	0	MED12	0	0	0	0	0	0	42	1	NA	NA
My22	My22m1	1	0	0	WT	0	0	0	0	0	1	39	0	NA	NA
My23	My23m1	0	0	0	MED12	0	0	0	0	0	0	52	0	NA	NA
My23	My23m2	0	0	0	WT	0	0	0	0	0	0	52	0	NA	NA
My23	My23m3	0	0	4	MED12	0	19600014	0	19600014	0	0	52	0	NA	NA
My24	My24m3	2	0	0	WT	0	0	0	0	NA	NA	NA	NA	NA	NA
My29	My29m1	2	0	0	MED12	0	0	0	0	0	0	46	0	NA	NA
My30	My30m1	0	0	0	WT	0	0	0	0	0	0	44	1	NA	NA
My30	My30m2	0	0	4	WT	0	232520397	4151925	236672322	0	0	44	1	NA	NA
My30	My30m4	0	0	0	WT	0	0	0	0	0	0	44	1	NA	NA
My32	My32m1	0	0	0	MED12	0	0	0	0	0	0	47	0	NA	NA
My32	My32m2	0	0	0	MED12	0	0	0	0	0	0	47	0	NA	NA
My32	My32m3	0	0	0	MED12	0	0	0	0	0	0	47	0	NA	NA
My32	My32m4	0	0	0	MED12	0	0	46303689	46303689	0	0	47	0	NA	NA
My32	My32m5	0	0	0	MED12	0	0	0	0	0	0	47	0	NA	NA
My32	My32m6	0	0	0	MED12	0	0	0	0	0	0	47	0	NA	NA
My32	My32m7	0	0	0	MED12	0	0	0	0	0	0	47	0	NA	NA
My32	My32m8	0	0	0	MED12	0	0	27484	27484	0	0	47	0	NA	NA
My32	My32m9	0	1	12	MED12	0	11303164	0	11303164	0	0	47	0	NA	NA
My32	My32m10	0	0	0	MED12	0	0	111739889	111739889	0	0	47	0	NA	NA
My32	My32m11	0	0	0	MED12	0	0	0	0	0	0	47	0	NA	NA
My32	My32m12	0	0	2	MED12	0	19447124	0	19447124	0	0	47	0	NA	NA
My33	My33m1	2	0	0	MED12	0	0	0	0	0	0	49	1	NA	NA
My33	My33m2	2	0	0	MED12	0	0	0	0	0	0	49	1	NA	NA
My33	My33m3	2	0	0	WT	0	0	0	0	0	0	49	1	NA	NA
My34	My34m1	0	0	0	MED12	0	0	0	0	0	1	42	0	NA	NA
My36	My36m1	0	0	0	MED12	0	0	0	0	0	0	46	0	NA	NA
My39	My39m1	2	0	0	MED12	0	0	0	0	0	0	42	0	NA	NA
My40	My40m1	0	0	4	MED12	0	32870902	1541435	34412337	0	0	48	1	NA	NA
My41	My41m1	0	0	0	MED12	0	0	0	0	0	0	47	0	NA	NA
My42	My42m1	0	0	0	MED12	0	0	0	0	0	1	47	0	NA	NA
My43	My43m1	0	0	0	MED12	0	0	0	0	0	1	38	0	NA	NA
My44	My44m1	2	0	2	MED12	0	3942543	0	3942543	0	0	44	1	NA	NA
My45	My45m1	2	0	0	MED12	0	0	0	0	0	0	53	0	NA	NA
My45	My45m2	2	0	0	MED12	0	0	0	0	0	0	53	0	NA	NA
My45	My45m3	2	0	0	MED12	0	0	0	0	0	0	53	0	NA	NA
My45	My45m4	2	0	0	MED12	0	0	0	0	0	0	53	0	NA	NA
My45	My45m5	2	0	0	MED12	0	0	0	0	0	0	53	0	NA	NA
My45	My45m6	2	0	1	MED12	0	137410	0	137410	0	0	53	0	NA	NA
My46	My46m1	1	1	8	WT	1	147442335	0	147442335	2	0	65	0	NA	NA
My47	My47m1	1	1	12	WT	0	145846131	0	145846131	0	0	47	0	NA	NA
My47	My47m2	1	0	0	MED12	0	0	0	0	0	0	47	0	NA	NA
My48	My48m1	3	0	0	WT	1	159074285	0	159074285	0	0	51	0	NA	NA
My48	My48m2	3	0	0	MED12	0	0	0	0	0	0	51	0	NA	NA
My48	My48m3	3	1	6	WT	0	10229866	0	10229866	0	0	51	0	NA	NA
My49	My49m1	1	0	0	MED12	0	0	0	0	0	1	52	0	NA	NA
My49	My49m2	1	0	2	MED12	0	71389412	160090127	231479539	0	1	52	0	NA	NA
My49	My49m3	1	0	0	MED12	0	0	0	0	0	1	52	0	NA	NA
My49	My49m4	1	0	0	MED12	0	0	0	0	0	1	52	0	NA	NA
My49	My49m5	1	0	0	MED12	0	0	0	0	0	1	52	0	NA	NA
My50	My50m1	1	0	0	MED12	0	0	0	0	0	0	50	0	NA	NA
My51	My51m1	3	0	0	WT	0	0	0	0	1	0	60	0	NA	NA
My51	My51m2	3	0	0	MED12	0	0	0	0	1	0	60	0	NA	NA
My52	My52m1	2	0	0	MED12	0	0	0	0	0	0	44	0	NA	NA
My53	My53m1	3	0	2	MED12	0	55011730	2895338	57907068	1	0	64	1	NA	NA
My53	My53m2	3	0	0	MED12	0	0	0	0	1	0	64	1	NA	NA
My53	My53m3	3	0	0	MED12	0	0	0	0	1	0	64	1	NA	NA
My53	My53m4	3	0	2	MED12	0	41367216	0	41367216	1	0	64	1	NA	NA
My54	My54m2	2	0	0	MED12	0	0	0	0	0	0	42	1	NA	NA
My54	My54m3	2	0	0	MED12	0	0	0	0	0	0	42	1	NA	NA
My55	My55m1	5	0	3	WT	0	50443895	0	50443895	0	0	48	0	NA	NA
My56	My56m1	0	1	6	WT	0	50529680	0	50529680	0	1	47	0	NA	NA
My57	My57m1	0	0	0	MED12	0	0	68282753	68282753	0	0	50	0	NA	NA
My58	My58m1	0	0	0	WT	0	0	22430	22430	0	0	50	0	NA	NA
My60	My60m1	2	0	4	WT	0	99955767	67628165	167583932	0	0	54	0	NA	NA
My62	My62m1	1	0	4	WT	0	26856495	0	26856495	0	0	47	0	NA	NA
My63	My63m1	2	0	0	WT	0	0	0	0	1	1	56	0	NA	NA
My64	My64m1	2	1	18	WT	0	90603095	0	90603095	1	1	55	0	NA	NA
My64	My64m2	2	0	2	MED12	0	334960	0	334960	1	1	55	0	NA	NA
My64	My64m3	2	0	0	MED12	0	0	0	0	1	1	55	0	NA	NA
My64	My64m4	2	0	0	MED12	0	0	0	0	1	1	55	0	NA	NA
My65	My65m1	2	0	0	MED12	0	0	0	0	1	0	63	0	NA	NA
My65	My65m3	2	0	0	MED12	0	0	0	0	1	0	63	0	NA	NA
My65	My65m4	2	0	4	WT	0	5333167	0	5333167	1	0	63	0	NA	NA
My1001	My1001m1	0	0	0	MED12	0	0	506615	506615	0	1	40	1	NA	NA
My1001	My1001m2	0	0	2	MED12	0	48704265	611222	49315487	0	1	40	1	NA	NA
My1001	My1001m3	0	0	0	MED12	0	0	0	0	0	1	40	1	NA	NA
My1001	My1001m4	0	0	2	MED12	0	58846933	0	58846933	0	1	40	1	NA	NA
My1001	My1001m5	0	0	0	MED12	0	0	0	0	0	1	40	1	NA	NA
My1002	My1002m1	0	0	0	MED12	0	0	0	0	0	1	47	1	NA	NA
My1002	My1002m2	0	0	0	MED12	0	0	0	0	0	1	47	1	NA	NA
My1002	My1002m3	0	0	0	MED12	0	0	0	0	0	1	47	1	NA	NA
My1002	My1002m4	0	0	0	MED12	0	0	0	0	0	1	47	1	NA	NA
My1002	My1002m5	0	0	0	MED12	0	0	0	0	0	1	47	1	NA	NA
My1002	My1002m6	0	0	0	MED12	0	0	0	0	0	1	47	1	NA	NA
My1002	My1002m7	0	0	0	MED12	0	0	0	0	0	1	47	1	NA	NA
My1002	My1002m8	0	0	0	MED12	0	0	0	0	0	1	47	1	NA	NA
My1002	My1002m9	0	0	0	MED12	0	0	0	0	0	1	47	1	NA	NA
My1002	My1002m10	0	0	0	MED12	0	0	0	0	0	1	47	1	NA	NA
My1002	My1002m11	0	0	0	MED12	0	0	0	0	0	1	47	1	NA	NA
My1002	My1002m12	0	0	0	MED12	0	0	0	0	0	1	47	1	NA	NA
My1002	My1002m13	0	0	0	MED12	0	0	268382	268382	0	1	47	1	NA	NA
My1002	My1002m14	0	0	0	MED12	0	0	21322	21322	0	1	47	1	NA	NA
My1002	My1002m15	0	0	4	MED12	0	12069489	0	12069489	0	1	47	1	NA	NA
My1002	My1002m16	0	0	0	MED12	0	0	0	0	0	1	47	1	NA	NA
My1002	My1002m17	0	0	0	MED12	0	0	0	0	0	1	47	1	NA	NA
My1002	My1002m18	0	0	2	MED12	0	61830416	0	61830416	0	1	47	1	NA	NA
My1002	My1002m19	0	0	0	MED12	0	0	0	0	0	1	47	1	NA	NA
My1003	My1003m1	3	0	0	WT	0	0	0	0	1	0	63	0	NA	NA
My1003	My1003m2	3	0	0	MED12	0	0	0	0	1	0	63	0	NA	NA
My1004	My1004m1	2	0	2	WT	0	3846608	0	3846608	2	1	73	0	NA	NA
My1008	My1008m1	1	0	0	WT	0	0	0	0	0	1	50	0	NA	NA
My1008	My1008m2	1	1	14	WT	0	122514825	0	122514825	0	1	50	0	NA	NA
My1009	My1009m1	0	0	0	WT	0	0	0	0	0	1	44	0	NA	NA
My1009	My1009m2	0	0	0	MED12	0	0	0	0	0	1	44	0	NA	NA
My1010	My1010m1	0	1	14	WT	0	83485740	0	83485740	0	0	53	0	NA	NA
My1010	My1010m2	0	0	0	MED12	0	0	0	0	0	0	53	0	NA	NA
My1010	My1010m3	0	0	0	MED12	0	0	0	0	0	0	53	0	NA	NA
My1011	My1011m1	0	0	2	MED12	0	32407659	0	32407659	0	0	45	0	NA	NA
My1011	My1011m2	0	0	0	MED12	0	0	270039	270039	0	0	45	0	NA	NA
My1011	My1011m3	0	0	0	WT	0	0	0	0	0	0	45	0	NA	NA
My1011	My1011m4	0	0	0	MED12	0	30381	0	30381	0	0	45	0	NA	NA
My1011	My1011m5	0	0	2	MED12	0	667864	0	667864	0	0	45	0	NA	NA
My1011	My1011m6	0	0	0	MED12	0	0	0	0	0	0	45	0	NA	NA
My1012	My1012m1	3	0	0	MED12	0	0	0	0	1	0	67	0	NA	NA
My1012	My1012m2	3	0	0	MED12	0	0	156700	156700	1	0	67	0	NA	NA
My1012	My1012m3	3	0	0	MED12	0	0	0	0	1	0	67	0	NA	NA
My1012	My1012m4	3	0	0	MED12	0	0	0	0	1	0	67	0	NA	NA
My1012	My1012m5	3	0	2	MED12	0	29802120	0	29802120	1	0	67	0	NA	NA
My1012	My1012m6	3	1	4	MED12	0	48685077	0	48685077	1	0	67	0	NA	NA
My1012	My1012m7	3	1	8	MED12	0	33408487	0	33408487	1	0	67	0	NA	NA
My1012	My1012m8	3	0	0	MED12	0	0	0	0	1	0	67	0	NA	NA
My1013	My1013m1	3	0	2	WT	0	421742	0	421742	0	0	51	0	NA	NA
My1014	My1014m1	0	0	0	MED12	0	0	0	0	0	0	45	1	NA	NA
My1014	My1014m2	0	0	0	MED12	0	0	0	0	0	0	45	1	NA	NA
My1014	My1014m3	0	0	0	MED12	0	0	0	0	0	0	45	1	NA	NA
My1014	My1014m4	0	0	0	MED12	0	0	0	0	0	0	45	1	NA	NA
My1014	My1014m5	0	0	4	MED12	0	14871554	0	14871554	0	0	45	1	NA	NA
My5002	My5002m1	1	0	0	WT	0	0	0	0	2	0	57	1	NA	NA
My5002	My5002m2	1	0	0	MED12	0	0	104696169	104696169	2	0	57	1	NA	NA
My5004	My5004m1	0	0	0	MED12	0	0	0	0	0	0	49	1	NA	NA
My5004	My5004m2	0	0	0	MED12	0	0	0	0	0	0	49	1	NA	NA
My5004	My5004m3	0	0	0	MED12	0	0	0	0	0	0	49	1	NA	NA
My5004	My5004m4	0	0	0	MED12	0	0	0	0	0	0	49	1	NA	NA
My5004	My5004m5	0	0	0	MED12	0	0	0	0	0	0	49	1	NA	NA
My5004	My5004m6	0	0	0	MED12	0	0	0	0	0	0	49	1	NA	NA
My5004	My5004m7	0	0	0	MED12	0	0	0	0	0	0	49	1	NA	NA
My5004	My5004m8	0	0	0	MED12	0	0	0	0	0	0	49	1	NA	NA
My5005	My5005m3	0	0	0	MED12	0	0	0	0	0	1	43	1	NA	NA
My5005	My5005m7	0	0	0	MED12	0	0	0	0	0	1	43	1	NA	NA
My5008	My5008m10	0	0	0	MED12	0	0	0	0	0	0	50	1	NA	NA
My5008	My5008m11	0	0	0	MED12	0	0	0	0	0	0	50	1	NA	NA
My5008	My5008m15	0	0	0	MED12	0	0	0	0	0	0	50	1	NA	NA
My5009	My5009m2	3	0	0	WT	0	0	0	0	0	0	46	1	NA	NA
My5009	My5009m8	3	0	0	MED12	0	0	0	0	0	0	46	1	NA	NA
My5009	My5009m10	3	0	0	MED12	0	0	0	0	0	0	46	1	NA	NA
My5010	My5010m1	2	0	0	MED12	0	0	0	0	0	0	57	0	NA	NA
My5010	My5010m2	2	0	0	MED12	0	0	0	0	0	0	57	0	NA	NA
My5010	My5010m3	2	0	0	MED12	0	0	0	0	0	0	57	0	NA	NA
My5012	My5012m3	1	0	0	MED12	0	0	0	0	0	0	46	0	NA	NA
My5012	My5012m6	1	0	2	MED12	0	162432	0	162432	0	0	46	0	NA	NA
My5012	My5012m8	1	0	0	MED12	0	0	0	0	0	0	46	0	NA	NA
My5012	My5012m10	1	0	0	MED12	0	0	0	0	0	0	46	0	NA	NA
My5012	My5012m13	1	0	0	MED12	0	0	0	0	0	0	46	0	NA	NA
My5012	My5012m14	1	0	0	MED12	0	0	0	0	0	0	46	0	NA	NA
My5013	My5013m2	2	0	0	MED12	0	0	0	0	0	0	44	1	NA	NA
My5013	My5013m4	2	0	0	MED12	0	0	0	0	0	0	44	1	NA	NA
My5013	My5013m9	2	0	2	MED12	0	46009896	0	46009896	0	0	44	1	NA	NA
My5013	My5013m11	2	0	0	WT	0	0	0	0	0	0	44	1	NA	NA
My5013	My5013m12	2	0	0	MED12	0	0	0	0	0	0	44	1	NA	NA
My5013	My5013m14	2	0	0	MED12	0	0	0	0	0	0	44	1	NA	NA
My5015	My5015m1	0	1	6	MED12	0	3580477	0	3580477	0	1	36	1	NA	NA
My5015	My5015m2	0	0	0	MED12	0	0	113367	113367	0	1	36	1	NA	NA
My5016	My5016m1	2	0	0	WT	0	0	0	0	1	0	48	0	NA	NA
My5017	My5017m1	0	0	0	MED12	0	0	131584	131584	0	0	47	0	40	intramural
My5017	My5017m2	0	0	0	MED12	0	0	0	0	0	0	47	0	40	subserous
My5017	My5017m3	0	0	0	MED12	0	0	0	0	0	0	47	0	35	submucous
My5017	My5017m4	0	0	0	MED12	0	0	0	0	0	0	47	0	NA	NA
My5017	My5017m5	0	0	0	WT	0	0	0	0	0	0	47	0	NA	NA
My5018	My5018m1	0	0	0	MED12	0	0	250549	250549	0	0	44	0	90	intramural
My5018	My5018m2	0	0	0	MED12	0	0	0	0	0	0	44	0	60	intramural
My5018	My5018m3	0	0	0	MED12	0	0	0	0	0	0	44	0	25	intramural
My5018	My5018m4	0	0	0	MED12	0	0	0	0	0	0	44	0	25	intramural
My5018	My5018m5	0	0	0	MED12	0	0	0	0	0	0	44	0	25	intramural
My5018	My5018m6	0	0	0	MED12	0	0	0	0	0	0	44	0	15	intramural
My5018	My5018m7	0	0	0	MED12	0	0	149027	149027	0	0	44	0	20	intramural
My5018	My5018m8	0	0	0	MED12	0	0	0	0	0	0	44	0	15	intramural
My5018	My5018m9	0	0	2	MED12	0	218705	0	218705	0	0	44	0	10	intramural
My5019	My5019m1	4	1	18	WT	0	34892853	0	34892853	0	1	52	1	NA	NA
My5019	My5019m2	4	0	0	MED12	0	0	0	0	0	1	52	1	15	submucous
My5019	My5019m3	4	0	0	MED12	0	0	0	0	0	1	52	1	20	subserous
My5019	My5019m4	4	0	0	MED12	0	0	0	0	0	1	52	1	NA	NA
My5019	My5019m5	4	0	0	MED12	0	0	551441	551441	0	1	52	1	NA	NA
My5019	My5019m6	4	0	0	MED12	0	0	22024	22024	0	1	52	1	NA	NA
My5019	My5019m7	4	0	0	MED12	0	0	43617	43617	0	1	52	1	NA	NA
My6002	My6002m1	0	0	0	MED12	0	0	74400526	74400526	2	1	61	0	NA	NA
My6002	My6002m2	0	0	0	MED12	0	0	0	0	2	1	61	0	NA	NA
My6002	My6002m3	0	0	0	MED12	0	0	0	0	2	1	61	0	NA	NA
My6004	My6004m1	0	0	0	MED12	0	0	0	0	0	0	46	1	85	intramural
My6004	My6004m2	0	0	0	MED12	0	0	47004	47004	0	0	46	1	35	subserous
My6004	My6004m3	0	0	0	MED12	0	0	0	0	0	0	46	1	20	subserous
My6005	My6005m1	1	0	0	MED12	0	0	0	0	2	0	75	0	18	intramural
My6005	My6005m2	1	0	0	MED12	0	0	0	0	2	0	75	0	12	intramural
My6006	My6006m1	2	0	0	WT	0	0	0	0	0	0	52	0	9	intramural
My6008	My6008m1	1	0	2	MED12	0	47960258	0	47960258	0	0	45	1	70	intramural
My6008	My6008m2	1	0	2	MED12	0	46934777	89036	47023813	0	0	45	1	50	intramural
My6008	My6008m3	1	0	0	MED12	0	0	0	0	0	0	45	1	30	intramural
My6008	My6008m4	1	0	0	MED12	0	0	0	0	0	0	45	1	20	intramural
My6009	My6009m1	0	0	0	MED12	0	0	0	0	0	0	44	1	45	intramural
My6010	My6010m1	3	0	4	MED12	0	49788932	0	49788932	0	1	45	0	60	intramural
My6010	My6010m2	3	0	0	MED12	0	0	84356	84356	0	1	45	0	45	intramural
My6011	My6011m1	2	1	20	WT	0	468288306	0	468288306	0	0	52	0	80	intramural
My6012	My6012m1	2	1	12	WT	1	38547355	0	38547355	2	0	65	0	30	intramural
My6012	My6012m3	2	1	10	WT	0	26532052	0	26532052	2	0	65	0	15	subserous
My6013	My6013m1	0	0	0	MED12	0	0	0	0	0	0	46	1	18	intramural
My6013	My6013m2	0	0	0	MED12	0	0	0	0	0	0	46	1	18	intramural
My6013	My6013m3	0	1	10	WT	0	147512365	0	147512365	0	0	46	1	22	intramural
My6014	My6014m1	2	0	0	MED12	0	0	0	0	2	1	55	0	35	intramural
My6014	My6014m2	2	0	0	MED12	0	0	0	0	2	1	55	0	50	intramural
My6015	My6015m1	1	0	2	MED12	0	40507163	0	40507163	0	0	51	0	60	intramural
My6016	My6016m1	0	0	0	MED12	0	0	0	0	0	0	37	0	100	intramural
My6016	My6016m2	0	0	0	MED12	0	0	0	0	0	0	37	0	40	intramural
My6017	My6017m1	2	0	0	MED12	0	0	0	0	1	0	62	0	70	intramural
My6017	My6017m2	2	0	0	MED12	0	0	0	0	1	0	62	0	60	intramural
My6017	My6017m3	2	0	0	MED12	0	0	0	0	1	0	62	0	50	intramural
My6017	My6017m4	2	0	0	MED12	0	66626	0	66626	1	0	62	0	30	intramural
My6017	My6017m5	2	0	0	MED12	0	0	0	0	1	0	62	0	20	intramural
My6018	My6018m1	0	1	14	WT	0	8679209	0	8679209	0	0	51	0	70	intramural
My6018	My6018m2	0	0	0	WT	0	0	0	0	0	0	51	0	40	intramural
My6018	My6018m3	0	0	0	MED12	0	0	0	0	0	0	51	0	40	intramural
My6018	My6018m4	0	0	4	WT	0	14029554	0	14029554	0	0	51	0	25	intramural
My6019	My6019m1	3	0	0	MED12	0	0	0	0	0	0	40	1	170	intramural
My6020	My6020m1	4	0	0	MED12	0	0	50432	50432	1	0	59	0	30	intramural
My6020	My6020m2	4	0	0	MED12	0	0	0	0	1	0	59	0	30	intramural
My6020	My6020m3	4	0	4	WT	0	4103652	303197	4406849	1	0	59	0	25	intramural
My6022	My6022m1	0	1	22	WT	0	33603936	0	33603936	1	0	57	1	40	intramural
My6022	My6022m2	0	1	15	WT	0	49274696	113820	49388516	1	0	57	1	20	intramural
My6023	My6023m1	2	0	0	WT	0	0	0	0	0	0	41	1	40	submucous
My6024	My6024m1	2	0	4	WT	0	32615306	0	32615306	0	0	48	0	NA	NA
My6025	My6025m1	3	1	6	MED12	0	136850637	74274	136924911	0	0	40	0	130	intramural
My6026	My6026m1	2	0	0	MED12	0	0	124779085	124779085	1	0	48	1	15	subserous
My6027	My6027m1	7	0	0	WT	0	0	0	0	0	0	58	0	30	intramural
My6028	My6028m1	1	0	0	MED12	0	0	0	0	1	1	53	1	20	submucous
My6030	My6030m1	1	0	0	MED12	0	0	0	0	1	0	58	0	80	subserous
My6030	My6030m2	1	0	2	MED12	0	32850412	0	32850412	1	0	58	0	30	intramural
My6030	My6030m3	1	0	2	MED12	0	36512923	0	36512923	1	0	58	0	25	intramural
My6031	My6031m1	2	0	2	MED12	0	40614758	0	40614758	0	0	48	1	35	intramural
My6031	My6031m2	2	0	0	MED12	0	0	0	0	0	0	48	1	30	intramural
My6031	My6031m3	2	0	0	MED12	0	0	75295	75295	0	0	48	1	30	submucous
My6032	My6032m1	2	0	0	MED12	0	0	0	0	1	0	72	0	15	intramural
My6033	My6033m1	0	1	12	WT	0	99676978	44125172	143802150	0	0	49	0	110	intramural
My6033	My6033m2	0	0	2	MED12	0	34744521	0	34744521	0	0	49	0	40	intramural
My6033	My6033m3	0	0	0	MED12	0	0	0	0	0	0	49	0	35	intramural
My6033	My6033m4	0	0	0	MED12	0	0	0	0	0	0	49	0	30	intramural
My6034	My6034m1	2	0	0	MED12	0	0	0	0	0	1	49	0	40	intramural
My6034	My6034m2	2	0	0	MED12	0	0	0	0	0	1	49	0	20	submucous
My6034	My6034m3	2	0	0	MED12	0	0	0	0	0	1	49	0	15	intramural
My6035	My6035m1	4	0	0	MED12	0	0	0	0	0	0	47	1	32	submucous
My6036	My6036m1	2	0	2	MED12	0	26321757	0	26321757	0	0	51	1	70	intramural
My6036	My6036m2	2	0	0	MED12	0	0	0	0	0	0	51	1	50	intramural
My6036	My6036m3	2	0	0	MED12	0	0	0	0	0	0	51	1	50	intramural
My6036	My6036m4	2	0	0	MED12	0	0	0	0	0	0	51	1	40	intramural
My6036	My6036m5	2	0	4	WT	0	257193983	0	257193983	0	0	51	1	40	intramural
My6036	My6036m6	2	0	0	MED12	0	0	0	0	0	0	51	1	30	intramural
My6037	My6037m1	2	1	26	WT	0	355793787	20504391	376298178	0	0	52	0	55	intramural
My6037	My6037m2	2	0	2	MED12	0	34065159	0	34065159	0	0	52	0	20	intramural
My6037	My6037m3	2	0	0	WT	0	0	0	0	0	0	52	0	22	intramural
My6038	My6038m1	1	1	16	WT	0	116051559	0	116051559	0	0	45	1	120	intramural
My6039	My6039m1	2	0	0	MED12	0	0	0	0	0	0	51	1	NA	NA
My6043	My6043m1	0	0	0	MED12	0	0	129211	129211	0	0	50	1	90	subserous
My6043	My6043m2	0	0	0	MED12	0	0	103953	103953	0	0	50	1	80	intramural
My6045	My6045m1	2	0	0	MED12	0	0	37816	37816	0	0	46	1	30	intramural
My6046	My6046m1	4	0	3	WT	0	1479532	0	1479532	0	1	50	0	80	intramural
My6047	My6047m1	0	0	0	MED12	0	0	0	0	0	0	46	1	60	intramural
My6047	My6047m2	0	0	0	MED12	0	0	0	0	0	0	46	1	60	intramural
My6047	My6047m3	0	0	2	MED12	0	25190931	0	25190931	0	0	46	1	25	intramural
My6047	My6047m4	0	0	2	MED12	0	34261775	25420	34287195	0	0	46	1	30	intramural
My6047	My6047m5	0	0	4	MED12	0	29145381	0	29145381	0	0	46	1	40	intramural
My6047	My6047m6	0	0	2	WT	0	1469468	62829495	64298963	0	0	46	1	40	intramural
My6048	My6048m2	2	0	0	WT	1	34086706	227073	34313779	2	0	70	0	25	intramural
My6049	My6049m1	0	0	0	MED12	0	0	142385	142385	0	0	46	1	NA	NA
My6049	My6049m2	0	0	0	MED12	0	0	0	0	0	0	46	1	30	submucous
My6049	My6049m3	0	0	0	MED12	0	0	0	0	0	0	46	1	13	intramural
My6049	My6049m4	0	0	0	MED12	0	0	0	0	0	0	46	1	10	intramural
My6050	My6050m1	0	0	2	MED12	0	113369	118686	232055	0	1	42	0	NA	NA
My6050	My6050m2	0	0	0	MED12	0	48216	0	48216	0	1	42	0	70	subserous
My6050	My6050m3	0	0	4	WT	0	24405935	0	24405935	0	1	42	0	60	intramural
My6050	My6050m4	0	0	0	MED12	0	0	41010	41010	0	1	42	0	50	intramural
My6050	My6050m5	0	0	0	MED12	0	0	0	0	0	1	42	0	35	intramural
My6050	My6050m6	0	0	0	MED12	0	0	0	0	0	1	42	0	60	subserous
My6050	My6050m7	0	0	4	MED12	0	21074494	0	21074494	0	1	42	0	30	subserous
My6050	My6050m8	0	0	0	MED12	0	0	0	0	0	1	42	0	20	subserous
My6050	My6050m9	0	0	0	MED12	0	0	0	0	0	1	42	0	30	subserous
My6050	My6050m10	0	0	0	MED12	0	0	0	0	0	1	42	0	30	subserous
My6051	My6051m1	1	0	0	WT	1	33835145	405127	34240272	2	0	61	0	NA	NA
My6052	My6052m1	2	0	0	WT	0	0	0	0	1	0	69	0	18	intramural
My6054	My6054m1	1	0	0	MED12	0	58715	0	58715	0	0	50	0	70	intramural
My6054	My6054m2	1	0	0	MED12	0	0	0	0	0	0	50	0	50	intramural
My6054	My6054m3	1	0	0	MED12	0	0	0	0	0	0	50	0	50	intramural
My6054	My6054m4	1	0	0	MED12	0	0	0	0	0	0	50	0	50	intramural
My6054	My6054m5	1	0	0	MED12	0	0	0	0	0	0	50	0	35	intramural
My6054	My6054m6	1	0	0	MED12	0	0	0	0	0	0	50	0	30	intramural
My6055	My6055m1	0	0	0	MED12	0	0	0	0	0	1	41	1	110	subserous
My6055	My6055m2	0	0	0	MED12	0	0	0	0	0	1	41	1	40	subserous
My6055	My6055m3	0	0	0	MED12	0	0	0	0	0	1	41	1	30	intramural
My6055	My6055m4	0	0	0	MED12	0	0	0	0	0	1	41	1	25	intramural
My6056	My6056m1	2	1	22	MED12	0	41934950	0	41934950	0	0	43	1	45	intramural
My6057	My6057m1	2	0	0	MED12	0	0	0	0	0	0	48	1	60	intramural
My6057	My6057m2	2	0	0	MED12	0	0	0	0	0	0	48	1	60	intramural
My6057	My6057m3	2	0	0	MED12	0	0	0	0	0	0	48	1	NA	NA
My6057	My6057m4	2	0	0	MED12	0	45533	0	45533	0	0	48	1	30	intramural
My6057	My6057m5	2	0	0	MED12	0	0	0	0	0	0	48	1	25	intramural
My6057	My6057m6	2	0	0	MED12	0	0	0	0	0	0	48	1	20	intramural
My6057	My6057m7	2	0	0	MED12	0	0	0	0	0	0	48	1	NA	NA
My6058	My6058m1	0	0	0	MED12	0	0	0	0	0	0	41	1	35	intramural
My6058	My6058m2	0	0	0	MED12	0	0	19182	19182	0	0	41	1	26	intramural
My6058	My6058m3	0	0	0	MED12	0	0	0	0	0	0	41	1	27	intramural
My6058	My6058m4	0	0	0	MED12	0	0	0	0	0	0	41	1	10	submucous
My6059	My6059m1	3	1	20	WT	0	91155642	0	91155642	0	0	41	0	60	intramural
My6061	My6061m1	2	1	20	WT	0	194317722	141331919	335649641	0	0	52	1	105	intramural
My6062	My6062m1	2	0	0	MED12	0	0	0	0	1	0	62	1	20	intramural
My6063	My6063m1	2	1	16	WT	0	97786663	74250071	172036734	0	0	49	1	95	intramural
My6063	My6063m2	2	0	2	MED12	0	641796	0	641796	0	0	49	1	40	subserous
My6063	My6063m3	2	0	0	MED12	0	0	21126	21126	0	0	49	1	25	subserous
My6063	My6063m4	2	0	1	MED12	0	1912328	21126	1933454	0	0	49	1	20	intramural
My6064	My6064m1	1	0	2	WT	0	7798677	0	7798677	0	1	44	1	90	intramural
My6065	My6065m1	3	0	0	MED12	0	0	0	0	0	0	52	0	20	intramural
My6066	My6066m1	2	0	4	WT	0	15167266	0	15167266	2	0	69	1	25	intramural
My6067	My6067m1	1	0	2	WT	0	2087942	48876	2136818	0	0	49	0	NA	NA
My6067	My6067m2	1	0	0	MED12	0	0	22430	22430	0	0	49	0	30	intramural
My6068	My6068m1	3	0	1	WT	0	38490720	66535758	105026478	0	0	39	0	120	intramural
My6069	My6069m1	2	0	0	MED12	0	0	139467	139467	0	0	53	0	30	submucous
My6070	My6070m1	3	0	2	WT	0	92397861	0	92397861	0	0	42	0	NA	NA
My6070	My6070m2	3	0	0	MED12	0	0	0	0	0	0	42	0	20	intramural
My6071	My6071m1	1	0	0	WT	0	0	0	0	0	1	38	0	45	intramural
My6072	My6072m1	3	0	0	MED12	0	0	0	0	0	0	53	1	NA	NA
My6073	My6073m1	2	0	0	WT	0	0	0	0	1	1	60	0	30	intramural
My6074	My6074m1	3	0	0	MED12	0	0	0	0	1	0	55	0	13	intramural
My6074	My6074m2	3	0	0	MED12	0	0	0	0	1	0	55	0	15	intramural
My6074	My6074m3	3	0	0	MED12	0	0	0	0	1	0	55	0	13	intramural
My6074	My6074m4	3	0	0	MED12	0	0	0	0	1	0	55	0	15	intramural
My6075	My6075m1	3	0	0	WT	0	0	0	0	0	0	47	1	60	intramural
My6076	My6076m1	0	0	0	MED12	0	0	0	0	2	0	65	0	110	intramural
My6076	My6076m2	0	0	4	MED12	0	559241	0	559241	2	0	65	0	40	submucous
My6077	My6077m1	0	0	0	MED12	0	50043	0	50043	0	0	41	1	80	intramural
My6077	My6077m2	0	0	0	MED12	0	0	0	0	0	0	41	1	40	intramural
My6077	My6077m3	0	0	0	MED12	0	0	0	0	0	0	41	1	NA	NA
My6078	My6078m1	3	0	2	WT	0	8918805	0	8918805	1	0	76	1	50	intramural
My6078	My6078m2	3	0	0	MED12	0	0	0	0	1	0	76	1	30	intramural
My6078	My6078m3	3	0	0	WT	0	0	0	0	1	0	76	1	30	intramural
My6078	My6078m5	3	0	0	WT	0	0	0	0	1	0	76	1	15	intramural
My6080	My6080m1	1	0	2	MED12	0	52408606	0	52408606	0	0	51	0	60	intramural
My6080	My6080m2	1	0	0	WT	0	0	0	0	0	0	51	0	25	intramural
My6080	My6080m3	1	0	1	WT	0	43417757	0	43417757	0	0	51	0	15	intramural
My6080	My6080m4	1	0	0	MED12	0	0	0	0	0	0	51	0	15	subserous
My6082	My6082m1	2	0	0	WT	0	0	0	0	0	0	54	0	22	intramural
My6083	My6083m1	1	0	0	MED12	0	0	0	0	2	0	67	1	14	intramural
My6084	My6084m1	0	0	0	MED12	0	0	0	0	0	0	42	0	50	intramural
My6084	My6084m2	0	0	0	MED12	0	0	0	0	0	0	42	0	NA	NA
My6084	My6084m3	0	0	0	MED12	0	0	0	0	0	0	42	0	20	subserous
My6084	My6084m4	0	0	0	MED12	0	0	774895	774895	0	0	42	0	NA	NA
My6085	My6085m1	0	0	0	WT	0	0	0	0	0	1	55	0	50	intramural
My6086	My6086m1	0	0	0	MED12	0	0	0	0	0	0	45	0	35	subserous
My6086	My6086m2	0	0	2	MED12	0	365864	0	365864	0	0	45	0	15	intramural
My6086	My6086m3	0	1	4	MED12	0	5476758	0	5476758	0	0	45	0	20	intramural
My6086	My6086m4	0	0	0	MED12	0	0	0	0	0	0	45	0	10	intramural
My6087	My6087m1	0	0	0	MED12	0	47551	0	47551	0	1	43	0	60	intramural
My6087	My6087m2	0	0	0	MED12	0	0	0	0	0	1	43	0	25	intramural
My6087	My6087m3	0	0	0	MED12	0	0	0	0	0	1	43	0	20	intramural
My6087	My6087m4	0	0	0	MED12	0	0	0	0	0	1	43	0	30	intramural
My6087	My6087m5	0	0	0	MED12	0	0	136504	136504	0	1	43	0	NA	NA
My6087	My6087m6	0	0	0	MED12	0	0	0	0	0	1	43	0	15	submucous
My6088	My6088m1	2	0	0	MED12	0	0	0	0	0	0	52	1	45	intramural
My6089	My6089m1	1	0	0	MED12	0	0	0	0	1	1	59	0	25	intramural
My6089	My6089m2	1	0	0	MED12	0	0	0	0	1	1	59	0	NA	NA
My6089	My6089m3	1	1	8	WT	0	140550175	0	140550175	1	1	59	0	20	intramural
My6089	My6089m4	1	0	0	MED12	0	0	181322	181322	1	1	59	0	15	intramural
My6090	My6090m1	2	0	0	MED12	0	0	0	0	0	0	50	1	70	intramural
My6090	My6090m2	2	0	0	MED12	0	0	0	0	0	0	50	1	80	intramural
My6090	My6090m3	2	0	4	MED12	0	23173501	0	23173501	0	0	50	1	50	intramural
My6091	My6091m1	2	1	20	WT	0	181472859	0	181472859	0	0	50	0	120	intramural
My6092	My6092m1	2	0	2	MED12	0	3622888	0	3622888	0	1	51	0	50	intramural
My6092	My6092m2	2	0	0	MED12	0	0	0	0	0	1	51	0	30	intramural
My6092	My6092m3	2	0	0	MED12	0	0	0	0	0	1	51	0	35	intramural
My6092	My6092m4	2	0	0	MED12	0	0	0	0	0	1	51	0	25	intramural
My6092	My6092m5	2	0	0	MED12	0	0	0	0	0	1	51	0	30	intramural
My6092	My6092m6	2	0	0	MED12	0	0	0	0	0	1	51	0	20	intramural
My6092	My6092m7	2	0	0	MED12	0	0	0	0	0	1	51	0	30	submucous
My6092	My6092m8	2	0	0	MED12	0	0	183461	183461	0	1	51	0	20	submucous
My6093	My6093m1	3	0	0	WT	0	0	0	0	0	1	46	0	30	submucous
My6094	My6094m1	0	0	0	MED12	0	0	0	0	1	1	55	1	15	submucous
My6094	My6094m2	0	0	0	MED12	0	0	0	0	1	1	55	1	10	subserous
My6095	My6095m1	0	0	0	MED12	0	32177	0	32177	0	0	47	0	NA	NA
My6095	My6095m2	0	0	2	MED12	0	862360	0	862360	0	0	47	0	NA	NA
My6095	My6095m3	0	0	0	MED12	0	0	0	0	0	0	47	0	NA	NA
My6095	My6095m4	0	0	0	MED12	0	0	0	0	0	0	47	0	25	subserous
My6095	My6095m5	0	0	0	MED12	0	0	0	0	0	0	47	0	15	intramural
My6095	My6095m6	0	0	0	MED12	0	0	0	0	0	0	47	0	15	intramural
My6096	My6096m1	1	0	0	MED12	0	0	0	0	0	0	48	1	NA	NA
My6096	My6096m2	1	0	0	MED12	0	0	0	0	0	0	48	1	40	intramural
My6096	My6096m3	1	0	0	WT	0	0	0	0	0	0	48	1	15	intramural
My6097	My6097m1	2	0	0	MED12	0	0	0	0	0	0	48	0	40	subserous
My6097	My6097m2	2	0	0	MED12	0	0	20361	20361	0	0	48	0	35	subserous
My6097	My6097m3	2	0	0	MED12	0	0	93924610	93924610	0	0	48	0	45	subserous
My6097	My6097m4	2	0	0	MED12	0	0	0	0	0	0	48	0	30	subserous
My6097	My6097m5	2	0	0	MED12	0	0	0	0	0	0	48	0	35	subserous
My6097	My6097m6	2	0	0	MED12	0	0	0	0	0	0	48	0	60	submucous
My6098	My6098m1	0	1	8	WT	0	23151436	0	23151436	0	1	36	0	80	intramural
My6098	My6098m2	0	0	0	MED12	0	0	0	0	0	1	36	0	45	subserous
My6099	My6099m1	2	0	1	WT	0	15371924	0	15371924	2	1	66	0	170	intramural
My6100	My6100m1	4	0	2	WT	0	152585	0	152585	2	1	66	0	10	intramural
My6101	My6101m1	0	0	2	MED12	0	5048385	0	5048385	0	0	37	1	40	intramural
My6101	My6101m2	0	0	0	MED12	0	0	99463	99463	0	0	37	1	25	intramural
My6101	My6101m3	0	0	0	MED12	0	0	129303	129303	0	0	37	1	20	intramural
My6102	My6102m1	0	0	0	WT	0	0	0	0	0	1	46	0	30	intramural
My6102	My6102m2	0	0	2	MED12	0	676681	0	676681	0	1	46	0	8	intramural
My6103	My6103m1	2	0	0	MED12	0	0	0	0	0	0	42	1	100	subserous
My6103	My6103m2	2	0	0	MED12	0	0	0	0	0	0	42	1	35	intramural
My6103	My6103m3	2	0	2	MED12	0	29171983	0	29171983	0	0	42	1	20	intramural
My6103	My6103m4	2	0	0	MED12	0	0	565510	565510	0	0	42	1	15	intramural
My6104	My6104m1	1	0	0	MED12	0	0	0	0	1	0	54	0	20	submucous
My6105	My6105m1	0	0	0	WT	0	0	289209	289209	0	0	38	1	60	intramural
My6105	My6105m2	0	0	0	WT	0	0	656352	656352	0	0	38	1	60	intramural
My6105	My6105m3	0	0	0	WT	0	0	0	0	0	0	38	1	60	intramural
My6105	My6105m4	0	0	0	WT	0	0	762115	762115	0	0	38	1	25	intramural
My6105	My6105m5	0	0	0	WT	0	0	656352	656352	0	0	38	1	15	intramural
My6106	My6106m1	2	0	0	WT	0	0	1001161497	1001161497	0	1	44	1	30	intramural
My6107	My6107m1	4	1	40	WT	0	32240330	0	32240330	0	0	46	1	28	intramural
My6108	My6108m1	2	1	6	MED12	0	7354613	0	7354613	2	0	59	0	50	submucous
My6110	My6110m1	3	1	20	WT	0	192489861	0	192489861	0	0	45	0	60	intramural
My6111	My6111m1	0	0	0	WT	0	0	27075	27075	0	1	52	1	45	intramural
My6112	My6112m1	2	0	2	WT	0	282438741	158039	282596780	0	0	48	1	40	intramural
My6113	My6113m1	2	0	0	MED12	0	0	0	0	2	0	71	0	25	intramural
My6113	My6113m2	2	0	0	MED12	0	0	0	0	2	0	71	0	25	intramural
My6113	My6113m3	2	0	0	MED12	0	0	0	0	2	0	71	0	15	intramural
My6113	My6113m4	2	0	0	MED12	0	0	0	0	2	0	71	0	15	intramural
My6113	My6113m5	2	0	0	MED12	0	0	0	0	2	0	71	0	12	intramural
My6114	My6114m1	3	0	0	WT	0	0	0	0	0	1	49	0	11	intramural
My6115	My6115m1	2	0	0	MED12	0	0	0	0	2	0	64	0	30	intramural
My6115	My6115m2	2	0	0	MED12	0	0	0	0	2	0	64	0	20	intramural
My6116	My6116m1	2	0	2	MED12	0	229305	51228	280533	1	0	57	1	25	intramural
My6117	My6117m1	1	0	0	MED12	0	0	0	0	2	1	55	1	30	subserous
My6117	My6117m2	1	0	0	MED12	0	0	0	0	2	1	55	1	15	submucous
My6117	My6117m3	1	0	0	MED12	0	0	0	0	2	1	55	1	11	submucous
My6118	My6118m1	2	1	4	WT	0	2595425	0	2595425	0	0	50	0	180	intramural
My6119	My6119m1	2	0	3	MED12	0	353839	0	353839	1	0	62	0	NA	NA
My6119	My6119m2	2	0	0	MED12	0	0	0	0	1	0	62	0	20	intramural
My6119	My6119m3	2	0	0	MED12	0	0	0	0	1	0	62	0	15	intramural
My6119	My6119m4	2	0	0	MED12	0	0	0	0	1	0	62	0	12	intramural
My6120	My6120m1	0	0	2	MED12	0	45918230	0	45918230	1	0	60	0	80	intramural
My6120	My6120m2	0	0	4	MED12	0	11491242	0	11491242	1	0	60	0	25	intramural
My6121	My6121m1	0	0	0	WT	0	0	0	0	0	1	45	1	60	intramural
My6121	My6121m2	0	0	0	MED12	0	0	0	0	0	1	45	1	15	intramural
My6121	My6121m3	0	0	0	MED12	0	0	0	0	0	1	45	1	30	intramural
My6121	My6121m4	0	0	0	MED12	0	0	0	0	0	1	45	1	20	intramural
My6122	My6122m1	0	0	0	MED12	0	0	0	0	0	0	53	1	60	intramural
My6122	My6122m2	0	0	0	MED12	0	0	0	0	0	0	53	1	30	intramural
My6122	My6122m3	0	0	0	MED12	0	0	0	0	0	0	53	1	40	subserous
My6122	My6122m4	0	0	0	MED12	0	0	0	0	0	0	53	1	60	intramural
My6122	My6122m5	0	0	0	MED12	0	0	0	0	0	0	53	1	40	subserous
My6122	My6122m6	0	0	0	MED12	0	0	0	0	0	0	53	1	30	subserous
My6122	My6122m7	0	0	0	MED12	0	0	0	0	0	0	53	1	60	subserous
My6122	My6122m8	0	0	0	MED12	0	0	0	0	0	0	53	1	20	intramural
My6122	My6122m9	0	0	0	MED12	0	0	0	0	0	0	53	1	NA	NA
My6123	My6123m1	2	1	6	WT	0	14773449	0	14773449	0	0	56	0	60	intramural
My6123	My6123m2	2	0	0	MED12	0	0	0	0	0	0	56	0	30	intramural
My6123	My6123m3	2	0	2	MED12	0	1515867	0	1515867	0	0	56	0	25	intramural
My6123	My6123m4	2	0	0	MED12	0	0	0	0	0	0	56	0	20	intramural
My6124	My6124m1	1	1	41	WT	0	299428229	30122111	329550340	0	1	46	1	50	intramural
My6124	My6124m2	1	0	0	MED12	0	0	0	0	0	1	46	1	30	intramural
My6124	My6124m3	1	0	2	MED12	0	14836669	0	14836669	0	1	46	1	13	intramural
My6125	My6125m1	2	1	10	WT	1	429228119	0	429228119	1	0	67	0	80	intramural
My6125	My6125m2	2	1	9	WT	0	204607211	0	204607211	1	0	67	0	40	subserous
My6126	My6126m1	1	0	0	WT	0	0	0	0	0	0	49	0	100	intramural
My6127	My6127m1	0	0	0	MED12	0	0	0	0	0	0	49	0	70	intramural
My6127	My6127m2	0	0	0	MED12	0	0	101508	101508	0	0	49	0	50	submucous
My6127	My6127m3	0	0	0	MED12	0	0	0	0	0	0	49	0	30	subserous
My6127	My6127m4	0	0	0	MED12	0	0	28289	28289	0	0	49	0	70	intramural
My6127	My6127m5	0	0	0	MED12	0	0	0	0	0	0	49	0	30	intramural
My6127	My6127m6	0	0	0	MED12	0	0	0	0	0	0	49	0	35	intramural
My6127	My6127m7	0	1	6	MED12	0	26803611	268673	27072284	0	0	49	0	40	intramural
My6127	My6127m8	0	0	0	MED12	0	0	96077	96077	0	0	49	0	40	subserous
My6127	My6127m9	0	0	0	MED12	0	0	100944	100944	0	0	49	0	40	subserous
My6127	My6127m10	0	0	0	MED12	0	0	0	0	0	0	49	0	30	submucous
My6128	My6128m1	2	0	0	MED12	0	0	0	0	0	0	50	0	50	intramural
My6129	My6129m1	2	0	0	MED12	0	0	0	0	0	0	51	0	30	intramural
My6129	My6129m2	2	0	0	MED12	0	0	0	0	0	0	51	0	15	intramural
My6129	My6129m3	2	0	0	WT	0	0	0	0	0	0	51	0	40	intramural
My6130	My6130m1	6	0	2	WT	0	5949091	0	5949091	0	0	48	1	90	intramural
My6131	My6131m1	2	0	0	WT	0	0	0	0	0	0	50	0	9	intramural
My6133	My6133m1	2	1	8	WT	1	480245596	0	480245596	2	0	58	0	60	intramural
My6134	My6134m1	0	0	0	MED12	0	0	0	0	NA	NA	NA	NA	NA	NA
My6134	My6134m2	0	0	0	MED12	0	0	0	0	NA	NA	NA	NA	15	subserous
My6134	My6134m3	0	0	0	MED12	0	0	0	0	NA	NA	NA	NA	15	submucous
My6134	My6134m4	0	0	0	MED12	0	0	0	0	NA	NA	NA	NA	17	intramural
My6134	My6134m5	0	0	0	MED12	0	0	0	0	NA	NA	NA	NA	40	intramural
My6135	My6135m1	1	0	0	MED12	0	0	0	0	0	0	51	0	50	intramural
My6135	My6135m2	1	1	6	MED12	0	23669686	0	23669686	0	0	51	0	40	intramural
My6135	My6135m3	1	0	0	WT	0	0	0	0	0	0	51	0	25	intramural
My6135	My6135m4	1	0	0	WT	0	0	0	0	0	0	51	0	20	intramural
My6136	My6136m1	0	0	2	WT	0	38903006	684687	39587693	0	0	58	0	40	intramural
My6136	My6136m2	0	0	0	WT	0	0	270251	270251	0	0	58	0	23	intramural
My6136	My6136m3	0	0	0	WT	0	0	270251	270251	0	0	58	0	20	intramural
My6137	My6137m1	3	0	0	MED12	0	0	0	0	0	0	45	0	NA	NA
My6137	My6137m2	3	0	2	MED12	1	55894392	0	55894392	0	0	45	0	NA	NA
My6137	My6137m3	3	0	0	MED12	0	0	0	0	0	0	45	0	30	intramural
My6137	My6137m4	3	0	0	MED12	0	0	0	0	0	0	45	0	35	intramural
My6137	My6137m5	3	0	0	MED12	0	0	532458764	532458764	0	0	45	0	25	intramural
My6137	My6137m6	3	0	0	MED12	0	0	0	0	0	0	45	0	10	intramural
My6138	My6138m1	4	0	0	MED12	0	0	0	0	NA	NA	NA	NA	25	intramural
My6138	My6138m2	4	0	0	MED12	0	0	0	0	NA	NA	NA	NA	20	submucous
My6139	My6139m1	2	1	6	WT	0	25005744	0	25005744	0	1	49	1	60	intramural
My6139	My6139m2	2	0	4	MED12	0	59554278	0	59554278	0	1	49	1	13	intramural
My6139	My6139m3	2	0	0	MED12	0	0	0	0	0	1	49	1	15	intramural
My6139	My6139m4	2	0	0	MED12	0	0	196005	196005	0	1	49	1	15	intramural
My6139	My6139m5	2	0	0	MED12	0	0	0	0	0	1	49	1	30	submucous
My6140	My6140m1	2	0	0	MED12	0	0	572685	572685	0	1	46	0	NA	NA
My6140	My6140m2	2	0	0	MED12	0	0	0	0	0	1	46	0	25	intramural
My6140	My6140m3	2	0	2	MED12	0	585133	572685	1157818	0	1	46	0	12	intramural
My6140	My6140m4	2	0	0	MED12	0	0	0	0	0	1	46	0	18	intramural
My6140	My6140m5	2	0	0	MED12	0	0	0	0	0	1	46	0	10	intramural
My6140	My6140m6	2	0	0	MED12	0	0	0	0	0	1	46	0	10	intramural
My6140	My6140m7	2	0	0	MED12	0	0	0	0	0	1	46	0	25	intramural
My6140	My6140m8	2	0	0	MED12	0	0	572685	572685	0	1	46	0	9	intramural
My6140	My6140m9	2	0	0	MED12	0	0	0	0	0	1	46	0	8	intramural
My6140	My6140m10	2	0	0	MED12	0	0	0	0	0	1	46	0	20	intramural
My6140	My6140m11	2	0	2	MED12	0	27204701	572685	27777386	0	1	46	0	20	intramural
My6140	My6140m12	2	0	0	MED12	0	0	572685	572685	0	1	46	0	25	subserous
My6142	My6142m1	2	0	0	WT	1	159026034	0	159026034	0	0	45	1	70	intramural
My6142	My6142m2	2	0	0	WT	0	0	0	0	0	0	45	1	45	submucous
My6143	My6143m1	2	1	8	MED12	0	16330104	182345	16512449	0	0	48	1	NA	NA
My6143	My6143m2	2	0	0	MED12	0	0	206120	206120	0	0	48	1	20	intramural
My6143	My6143m3	2	0	0	MED12	0	0	0	0	0	0	48	1	20	intramural
My6144	My6144m1	2	0	0	WT	0	0	0	0	0	0	46	0	50	intramural
My6144	My6144m2	2	1	12	WT	0	23658377	0	23658377	0	0	46	0	10	intramural
My6144	My6144m3	2	0	0	MED12	0	0	0	0	0	0	46	0	5	intramural
My6144	My6144m4	2	0	0	WT	0	54529	0	54529	0	0	46	0	8	intramural
My6144	My6144m5	2	0	0	MED12	0	0	0	0	0	0	46	0	8	intramural
My6145	My6145m1	0	0	0	MED12	0	0	0	0	0	0	35	0	50	intramural
My6145	My6145m2	0	0	0	MED12	0	0	0	0	0	0	35	0	50	intramural
My6145	My6145m3	0	0	0	MED12	0	0	0	0	0	0	35	0	50	intramural
My6145	My6145m4	0	0	0	MED12	0	0	0	0	0	0	35	0	50	intramural
My6145	My6145m5	0	0	0	MED12	0	0	0	0	0	0	35	0	80	intramural
My6145	My6145m6	0	0	0	MED12	0	0	0	0	0	0	35	0	60	submucous
My6145	My6145m7	0	0	0	MED12	0	0	127949377	127949377	0	0	35	0	40	intramural
My6145	My6145m8	0	0	0	MED12	0	0	0	0	0	0	35	0	40	intramural
My6145	My6145m9	0	0	0	MED12	0	0	0	0	0	0	35	0	50	intramural
My6145	My6145m10	0	0	0	MED12	0	0	0	0	0	0	35	0	70	intramural
My6145	My6145m11	0	0	0	MED12	0	0	0	0	0	0	35	0	50	intramural
My6145	My6145m12	0	0	0	MED12	0	0	0	0	0	0	35	0	40	intramural
My6145	My6145m13	0	1	4	MED12	0	16080159	1013869	17094028	0	0	35	0	30	intramural
My6145	My6145m14	0	0	0	MED12	0	0	0	0	0	0	35	0	40	subserous
My6145	My6145m15	0	0	0	MED12	0	0	0	0	0	0	35	0	30	subserous
My6146	My6146m1	2	0	0	MED12	0	0	0	0	2	0	57	1	40	intramural
My6146	My6146m2	2	0	0	MED12	0	0	0	0	2	0	57	1	25	intramural
My6147	My6147m1	3	0	0	MED12	0	0	0	0	2	0	62	1	17	intramural
My6147	My6147m2	3	0	0	MED12	0	0	0	0	2	0	62	1	8	intramural
My6147	My6147m3	3	0	0	MED12	0	0	0	0	2	0	62	1	15	intramural
My6147	My6147m4	3	1	6	MED12	0	42601729	0	42601729	2	0	62	1	12	intramural
My6148	My6148m1	0	0	0	MED12	0	0	0	0	0	0	48	1	50	intramural
My6148	My6148m2	0	0	0	MED12	0	0	0	0	0	0	48	1	15	intramural
My6148	My6148m3	0	0	0	MED12	0	0	0	0	0	0	48	1	NA	NA
My6148	My6148m4	0	0	0	MED12	0	0	0	0	0	0	48	1	NA	NA
My6148	My6148m5	0	0	0	MED12	0	0	0	0	0	0	48	1	NA	NA
My6149	My6149m1	2	0	0	MED12	0	0	0	0	2	0	53	0	50	intramural
My6151	My6151m2	0	0	1	WT	0	38280750	66844071	105124821	0	0	47	1	40	intramural
My6152	My6152m1	0	0	0	MED12	0	0	0	0	0	0	44	1	60	intramural
My6152	My6152m2	0	0	0	MED12	0	0	0	0	0	0	44	1	40	intramural
My6152	My6152m3	0	0	0	MED12	0	0	0	0	0	0	44	1	50	intramural
My6152	My6152m4	0	0	0	MED12	0	0	0	0	0	0	44	1	35	intramural
My6152	My6152m5	0	0	0	MED12	0	0	0	0	0	0	44	1	30	intramural
My6152	My6152m6	0	0	0	MED12	0	0	133307862	133307862	0	0	44	1	20	intramural
My6152	My6152m7	0	0	0	MED12	0	0	0	0	0	0	44	1	20	intramural
My6152	My6152m8	0	0	0	MED12	0	0	0	0	0	0	44	1	10	intramural
My6152	My6152m9	0	0	0	MED12	0	0	0	0	0	0	44	1	10	intramural
My6153	My6153m1	1	1	6	WT	0	59083219	122039585	181122804	0	0	43	1	70	intramural
My6155	My6155m1	0	0	2	WT	0	159612	0	159612	0	0	53	0	90	intramural
My6156	My6156m1	2	0	4	MED12	0	29579945	0	29579945	0	0	45	1	45	intramural
My6156	My6156m2	2	0	0	MED12	0	0	0	0	0	0	45	1	20	subserous
My6156	My6156m3	2	0	0	MED12	0	0	8062	8062	0	0	45	1	20	intramural
My6158	My6158m1	0	0	0	MED12	0	0	0	0	2	1	72	1	20	intramural
My6158	My6158m2	0	0	0	MED12	0	0	0	0	2	1	72	1	20	intramural
My6158	My6158m3	0	0	1	MED12	0	135947	0	135947	2	1	72	1	8	intramural
My6158	My6158m4	0	0	2	MED12	0	22556413	0	22556413	2	1	72	1	9	intramural
My6159	My6159m1	0	0	0	MED12	0	0	41147	41147	2	0	65	0	14	intramural
My6159	My6159m2	0	0	0	MED12	0	0	0	0	2	0	65	0	16	submucous
My6159	My6159m3	0	0	0	MED12	0	0	0	0	2	0	65	0	75	intramural
My6160	My6160m1	1	0	0	MED12	0	0	0	0	0	0	54	1	50	submucous
My6160	My6160m2	1	0	0	MED12	0	0	0	0	0	0	54	1	NA	NA
My6160	My6160m3	1	0	0	MED12	0	0	0	0	0	0	54	1	12	intramural
My6161	My6161m1	0	0	0	MED12	0	0	0	0	0	0	54	0	NA	NA
My6161	My6161m2	0	0	0	MED12	0	0	0	0	0	0	54	0	NA	NA
My6161	My6161m3	0	0	0	MED12	0	0	53087	53087	0	0	54	0	NA	NA
My6161	My6161m5	0	0	0	MED12	0	0	0	0	0	0	54	0	NA	NA
My6161	My6161m6	0	0	0	MED12	0	0	0	0	0	0	54	0	NA	NA
My6161	My6161m7	0	0	2	MED12	0	42957589	0	42957589	0	0	54	0	NA	NA
My6161	My6161m8	0	1	12	MED12	0	157663286	41320002	198983288	0	0	54	0	NA	NA
My6161	My6161m9	0	0	0	MED12	0	0	0	0	0	0	54	0	NA	NA
My6161	My6161m10	0	0	0	MED12	0	0	0	0	0	0	54	0	NA	NA
My6161	My6161m11	0	0	0	MED12	0	0	0	0	0	0	54	0	NA	NA
My6161	My6161m12	0	0	0	MED12	0	0	0	0	0	0	54	0	NA	NA
My6161	My6161m13	0	0	0	MED12	0	0	0	0	0	0	54	0	NA	NA
My6161	My6161m14	0	0	0	MED12	0	0	0	0	0	0	54	0	NA	NA
My6161	My6161m15	0	0	0	MED12	0	0	0	0	0	0	54	0	NA	NA
My6161	My6161m16	0	0	0	MED12	0	0	0	0	0	0	54	0	NA	NA
My6162	My6162m1	1	0	0	MED12	0	0	0	0	0	0	42	1	30	intramural
My6163	My6163m2	0	1	6	WT	0	152357847	120376	152478223	0	0	51	0	10	intramural
My6164	My6164m1	1	1	7	WT	0	77653943	76735235	154389178	0	0	46	1	30	intramural
My6165	My6165m1	4	0	2	MED12	0	273220	0	273220	2	0	51	0	50	intramural
My6165	My6165m2	4	0	0	WT	0	0	0	0	2	0	51	0	10	intramural
My6166	My6166m1	1	0	0	MED12	0	0	0	0	0	0	45	1	25	subserous
My6166	My6166m2	1	0	0	MED12	0	0	3436990	3436990	0	0	45	1	10	intramural
My6167	My6167m1	2	0	0	WT	1	34950295	0	34950295	1	0	52	0	50	intramural
My6167	My6167m2	2	0	0	MED12	0	0	0	0	1	0	52	0	50	intramural
My6167	My6167m3	2	0	4	MED12	0	925059	0	925059	1	0	52	0	25	intramural
My6167	My6167m4	2	0	0	MED12	0	0	0	0	1	0	52	0	10	intramural
My6167	My6167m5	2	0	0	MED12	0	0	0	0	1	0	52	0	10	intramural
My6167	My6167m6	2	0	0	MED12	0	0	0	0	1	0	52	0	8	intramural
My6167	My6167m7	2	0	2	MED12	0	27588053	0	27588053	1	0	52	0	20	intramural
My6168	My6168m1	2	0	2	WT	0	296563	0	296563	0	1	48	1	30	submucous
My6168	My6168m2	2	0	0	MED12	0	0	0	0	0	1	48	1	30	submucous
My6168	My6168m3	2	1	12	WT	0	36035507	0	36035507	0	1	48	1	15	intramural
My6168	My6168m4	2	0	0	MED12	0	0	0	0	0	1	48	1	12	intramural
My6168	My6168m5	2	0	0	MED12	0	0	0	0	0	1	48	1	9	intramural
My6168	My6168m6	2	0	0	MED12	0	0	0	0	0	1	48	1	8	intramural
My6169	My6169m1	0	0	0	MED12	0	0	0	0	0	0	48	0	110	submucous
My6169	My6169m2	0	0	0	MED12	0	0	0	0	0	0	48	0	60	intramural
My6169	My6169m3	0	0	0	MED12	0	0	0	0	0	0	48	0	30	subserous
My6169	My6169m4	0	0	0	MED12	0	0	0	0	0	0	48	0	50	subserous
My6169	My6169m5	0	0	0	MED12	0	0	95057	95057	0	0	48	0	50	subserous
My6169	My6169m6	0	0	0	MED12	0	0	0	0	0	0	48	0	15	intramural
My6170	My6170m1	0	0	1	WT	0	42109947	0	42109947	0	0	50	1	25	intramural
My6171	My6171m1	2	0	0	MED12	0	0	0	0	1	1	48	0	40	intramural
My6171	My6171m2	2	0	0	WT	0	0	0	0	1	1	48	0	20	intramural
My6173	My6173m1	3	0	3	WT	0	143289504	173028230	316317734	0	0	45	0	15	intramural
My6174	My6174m1	0	0	0	WT	0	0	70024504	70024504	2	1	74	0	170	subserous
My6175	My6175m1	5	0	0	WT	0	0	0	0	0	0	46	1	160	intramural
My6175	My6175m2	5	0	0	WT	0	0	0	0	0	0	46	1	100	intramural
My6176	My6176m1	1	0	0	WT	0	0	142506	142506	0	0	35	1	170	intramural
My6177	My6177m1	2	0	0	MED12	0	0	205319	205319	0	0	51	0	140	intramural
My6178	My6178m1	0	0	0	MED12	0	0	0	0	0	0	42	1	50	subserous
My6178	My6178m2	0	0	0	MED12	0	0	714620	714620	0	0	42	1	40	subserous
My6178	My6178m3	0	0	4	MED12	0	24048524	0	24048524	0	0	42	1	40	intramural
My6178	My6178m4	0	0	0	MED12	0	88718	0	88718	0	0	42	1	25	intramural
My6178	My6178m5	0	0	0	MED12	0	0	0	0	0	0	42	1	15	subserous
My6178	My6178m6	0	0	2	MED12	0	36604635	0	36604635	0	0	42	1	20	intramural
My6178	My6178m7	0	0	0	MED12	0	0	0	0	0	0	42	1	15	subserous
My6178	My6178m8	0	0	0	MED12	0	0	0	0	0	0	42	1	10	intramural
My6178	My6178m9	0	0	0	MED12	0	0	1526882	1526882	0	0	42	1	15	subserous
My6178	My6178m10	0	0	0	MED12	0	0	0	0	0	0	42	1	NA	NA
My6178	My6178m11	0	0	0	MED12	0	0	0	0	0	0	42	1	35	intramural
My6178	My6178m12	0	0	0	MED12	0	0	0	0	0	0	42	1	25	intramural
My6178	My6178m13	0	0	0	MED12	0	0	714620	714620	0	0	42	1	8	intramural
My6179	My6179m1	1	0	2	MED12	0	3984651	0	3984651	0	1	45	0	15	submucous
My6180	My6180m2	2	0	0	MED12	0	0	0	0	0	0	54	1	50	intramural
My6180	My6180m3	2	0	2	MED12	0	22278630	0	22278630	0	0	54	1	40	intramural
My6180	My6180m4	2	0	0	MED12	0	0	0	0	0	0	54	1	40	submucous
My6180	My6180m5	2	0	0	MED12	0	0	0	0	0	0	54	1	25	intramural
My6180	My6180m6	2	0	0	MED12	0	0	0	0	0	0	54	1	30	intramural
My6180	My6180m11	2	0	0	MED12	0	0	0	0	0	0	54	1	25	intramural
My6180	My6180m12	2	0	0	MED12	0	0	0	0	0	0	54	1	15	intramural
My6180	My6180m14	2	1	18	WT	0	131198366	0	131198366	0	0	54	1	10	intramural
My6180	My6180m15	2	0	2	MED12	0	9641339	0	9641339	0	0	54	1	20	subserous
My6181	My6181m1	3	0	0	MED12	0	0	324002008	324002008	0	1	50	0	40	intramural
My6181	My6181m2	3	0	2	MED12	0	19852410	1069757	20922167	0	1	50	0	10	intramural
My6181	My6181m3	3	0	0	MED12	0	0	343273	343273	0	1	50	0	NA	NA
My6182	My6182m1	1	0	4	MED12	0	33345071	0	33345071	0	0	52	1	130	intramural
My6182	My6182m2	1	0	0	MED12	0	0	0	0	0	0	52	1	35	subserous
My6182	My6182m3	1	0	0	MED12	0	0	0	0	0	0	52	1	30	intramural
My6182	My6182m4	1	0	0	MED12	0	0	0	0	0	0	52	1	20	intramural
My6182	My6182m5	1	0	0	MED12	0	0	0	0	0	0	52	1	15	intramural
My6182	My6182m6	1	0	0	MED12	0	0	0	0	0	0	52	1	15	intramural
My6182	My6182m7	1	0	0	MED12	0	0	0	0	0	0	52	1	10	subserous
My6183	My6183m1	1	0	0	MED12	0	0	0	0	0	0	49	0	80	intramural
My6183	My6183m2	1	0	0	MED12	0	0	0	0	0	0	49	0	35	intramural
My6183	My6183m3	1	0	0	MED12	0	0	0	0	0	0	49	0	30	intramural
My6183	My6183m4	1	0	0	MED12	0	0	0	0	0	0	49	0	25	intramural
My6183	My6183m5	1	0	0	MED12	0	0	0	0	0	0	49	0	25	intramural
My6183	My6183m6	1	0	0	MED12	0	0	0	0	0	0	49	0	20	intramural
My6183	My6183m7	1	0	0	MED12	0	0	0	0	0	0	49	0	20	intramural
My6183	My6183m8	1	0	0	MED12	0	0	0	0	0	0	49	0	15	intramural
My6183	My6183m9	1	0	1	WT	0	22891661	80564025	103455686	0	0	49	0	35	intramural
My6184	My6184m1	0	0	0	MED12	0	0	0	0	0	1	51	1	NA	NA
My6184	My6184m2	0	0	2	MED12	0	58240248	588812	58829060	0	1	51	1	NA	NA
My6184	My6184m3	0	0	0	MED12	0	0	0	0	0	1	51	1	NA	NA
My6185	My6185m1	0	0	0	WT	0	0	0	0	0	0	49	0	80	intramural
My6185	My6185m2	0	0	0	WT	0	0	0	0	0	0	49	0	20	intramural
My6186	My6186m1	1	0	0	WT	0	0	0	0	2	1	58	0	70	subserous
My6186	My6186m2	1	1	10	WT	0	31786967	64151	31851118	2	1	58	0	55	intramural
My6186	My6186m3	1	1	6	WT	0	3722800	64151	3786951	2	1	58	0	NA	NA
My6186	My6186m4	1	0	0	MED12	0	0	64151	64151	2	1	58	0	NA	NA
My6187	My6187m1	3	0	2	MED12	0	19092650	0	19092650	0	0	46	1	25	intramural
My6187	My6187m2	3	1	4	MED12	0	19167087	0	19167087	0	0	46	1	35	intramural
My6188	My6188m1	0	0	0	MED12	0	0	0	0	0	0	47	1	80	intramural
My6189	My6189m1	0	0	2	WT	0	2520759	0	2520759	0	1	51	1	130	intramural
My6189	My6189m2	0	0	0	MED12	0	0	0	0	0	1	51	1	15	intramural
My6189	My6189m3	0	0	2	WT	0	48666817	0	48666817	0	1	51	1	15	intramural
My6190	My6190m1	2	0	2	WT	0	2120980	0	2120980	1	0	54	1	110	intramural
My6191	My6191m1	1	1	13	WT	0	181298060	0	181298060	0	0	48	0	60	intramural
My6191	My6191m2	1	0	0	MED12	0	0	0	0	0	0	48	0	50	intramural
My6191	My6191m3	1	1	11	WT	0	242633154	0	242633154	0	0	48	0	15	intramural
My6192	My6192m1	1	0	0	MED12	0	0	0	0	0	0	46	1	70	intramural
My6193	My6193m1	4	0	0	WT	1	34083867	0	34083867	NA	NA	NA	NA	60	subserous
My6194	My6194m1	2	0	2	MED12	0	1174246	0	1174246	0	0	36	1	90	intramural
My6194	My6194m2	2	0	0	MED12	0	0	0	0	0	0	36	1	25	intramural
My6195	My6195m1	2	0	1	WT	0	20410393	0	20410393	0	0	45	1	70	subserous
My6196	My6196m1	2	0	0	MED12	0	0	0	0	1	0	57	0	50	subserous
My6196	My6196m2	2	0	0	MED12	0	0	0	0	1	0	57	0	20	intramural
My6196	My6196m3	2	0	0	MED12	0	0	0	0	1	0	57	0	6	intramural
My6196	My6196m4	2	0	0	WT	0	0	0	0	1	0	57	0	10	intramural
My6196	My6196m5	2	0	2	WT	0	145432	0	145432	1	0	57	0	10	intramural
My6196	My6196m6	2	0	0	MED12	0	0	0	0	1	0	57	0	8	intramural
My6197	My6197m1	0	0	0	MED12	0	0	0	0	1	0	54	0	NA	NA
My6198	My6198m1	0	0	0	MED12	0	0	0	0	0	0	57	1	30	intramural
My6198	My6198m2	0	0	0	MED12	0	0	262944	262944	0	0	57	1	25	intramural
My6198	My6198m3	0	0	0	MED12	0	0	0	0	0	0	57	1	25	subserous
My6198	My6198m4	0	0	0	MED12	0	0	0	0	0	0	57	1	10	intramural
My6198	My6198m5	0	1	14	MED12	0	22007992	0	22007992	0	0	57	1	10	intramural
My6199	My6199m1	1	0	0	WT	0	0	0	0	0	0	48	1	70	intramural
My6199	My6199m2	1	0	0	WT	0	0	0	0	0	0	48	1	40	intramural
My6199	My6199m3	1	0	2	MED12	0	77811248	0	77811248	0	0	48	1	20	intramural
My6199	My6199m4	1	0	0	MED12	0	0	0	0	0	0	48	1	10	intramural
My6200	My6200m1	2	0	0	MED12	0	0	0	0	0	1	51	1	30	intramural
My6200	My6200m2	2	0	0	MED12	0	0	0	0	0	1	51	1	NA	NA
My6200	My6200m3	2	0	0	MED12	0	0	0	0	0	1	51	1	60	intramural
My6200	My6200m4	2	0	0	MED12	0	0	0	0	0	1	51	1	20	intramural
My6200	My6200m5	2	0	0	MED12	0	0	0	0	0	1	51	1	10	intramural
My6200	My6200m6	2	0	0	MED12	0	0	0	0	0	1	51	1	10	intramural
My6201	My6201m1	0	0	0	MED12	0	95633	0	95633	0	1	43	1	100	intramural
My6201	My6201m2	0	0	0	MED12	0	0	133301640	133301640	0	1	43	1	10	subserous
My6201	My6201m3	0	0	0	MED12	0	0	0	0	0	1	43	1	10	subserous
My6202	My6202m1	0	0	0	MED12	0	0	158591	158591	1	0	58	0	80	subserous
My6202	My6202m2	0	0	0	MED12	0	0	0	0	1	0	58	0	30	intramural
My6202	My6202m4	0	0	0	MED12	0	0	0	0	1	0	58	0	20	intramural
My6202	My6202m5	0	0	0	MED12	0	0	0	0	1	0	58	0	15	submucous
My6203	My6203m1	0	0	0	WT	0	0	575825671	575825671	0	1	50	1	40	intramural
My6203	My6203m2	0	0	0	MED12	0	0	0	0	0	1	50	1	9	submucous
My6205	My6205m1	2	0	0	MED12	0	0	0	0	0	0	47	1	20	intramural
My6205	My6205m2	2	1	4	MED12	0	4814871	0	4814871	0	0	47	1	25	intramural
My6205	My6205m3	2	0	0	MED12	0	0	0	0	0	0	47	1	60	intramural
My6205	My6205m4	2	0	0	MED12	0	0	0	0	0	0	47	1	40	intramural
My6205	My6205m5	2	0	0	MED12	0	0	0	0	0	0	47	1	20	intramural
My6205	My6205m6	2	0	0	MED12	0	0	0	0	0	0	47	1	20	intramural
My6205	My6205m7	2	0	2	MED12	0	32384391	0	32384391	0	0	47	1	30	intramural
My6206	My6206m1	2	0	0	WT	0	0	0	0	0	1	51	1	40	intramural
My6206	My6206m2	2	0	2	MED12	0	48556505	0	48556505	0	1	51	1	30	intramural
My6206	My6206m3	2	0	0	MED12	0	0	0	0	0	1	51	1	NA	NA
My6206	My6206m4	2	0	0	MED12	0	0	119336	119336	0	1	51	1	10	intramural
My6206	My6206m5	2	0	0	MED12	0	0	0	0	0	1	51	1	10	intramural
My6207	My6207m1	2	0	0	MED12	0	0	0	0	0	1	50	0	20	intramural
My6207	My6207m2	2	0	0	MED12	0	0	0	0	0	1	50	0	20	intramural
My6207	My6207m3	2	0	0	MED12	0	0	0	0	0	1	50	0	15	intramural
My6207	My6207m4	2	0	0	MED12	0	0	103698091	103698091	0	1	50	0	20	intramural
My6207	My6207m5	2	0	0	MED12	0	0	0	0	0	1	50	0	12	intramural
My6208	My6208m1	3	0	0	MED12	0	0	0	0	0	0	54	1	55	intramural
My6208	My6208m2	3	0	0	MED12	0	0	0	0	0	0	54	1	35	intramural
My6209	My6209m1	3	0	2	WT	1	159161509	0	159161509	0	0	47	1	90	intramural
My6210	My6210m1	0	0	0	WT	0	0	0	0	0	1	44	0	60	intramural
My6210	My6210m2	0	0	0	MED12	0	0	0	0	0	1	44	0	40	intramural
My6210	My6210m3	0	0	0	WT	0	0	0	0	0	1	44	0	35	intramural
My6211	My6211m1	0	0	0	MED12	0	0	912789	912789	0	0	40	0	80	intramural
My6211	My6211m2	0	1	24	WT	0	286421097	57480081	343901178	0	0	40	0	80	intramural
My6211	My6211m3	0	0	0	MED12	0	0	0	0	0	0	40	0	35	intramural
My6211	My6211m4	0	0	0	MED12	0	0	0	0	0	0	40	0	30	intramural
My6211	My6211m5	0	0	0	MED12	0	0	9613	9613	0	0	40	0	60	intramural
My6211	My6211m6	0	0	0	MED12	0	0	0	0	0	0	40	0	35	intramural
My6211	My6211m7	0	0	0	MED12	0	0	0	0	0	0	40	0	20	intramural
My6211	My6211m8	0	0	0	MED12	0	0	529081	529081	0	0	40	0	10	intramural
My6212	My6212m1	0	0	0	MED12	0	0	149200313	149200313	0	1	44	1	70	intramural
My6212	My6212m2	0	0	0	MED12	0	0	0	0	0	1	44	1	NA	NA
My6212	My6212m3	0	0	0	MED12	0	0	190416	190416	0	1	44	1	NA	NA
My6212	My6212m4	0	0	0	MED12	0	0	0	0	0	1	44	1	NA	NA
My6213	My6213m1	0	0	2	WT	0	34041892	0	34041892	0	0	44	1	130	intramural
My6213	My6213m2	0	0	0	MED12	0	0	0	0	0	0	44	1	50	intramural
My6213	My6213m3	0	0	0	MED12	0	0	0	0	0	0	44	1	30	intramural
My6214	My6214m1	0	0	0	MED12	0	0	0	0	0	0	46	0	NA	NA
My6214	My6214m2	0	0	0	MED12	0	0	0	0	0	0	46	0	10	intramural
My6215	My6215m1	3	0	3	WT	0	19384716	951253	20335969	2	0	49	0	70	intramural
My6215	My6215m2	3	0	2	MED12	0	1039570	951253	1990823	2	0	49	0	10	intramural
My6216	My6216m1	2	0	0	MED12	0	0	0	0	0	0	48	1	35	intramural
My6216	My6216m2	2	0	0	MED12	0	0	0	0	0	0	48	1	20	intramural
My6216	My6216m3	2	0	0	MED12	0	0	0	0	0	0	48	1	15	intramural
My6216	My6216m4	2	0	0	MED12	0	0	0	0	0	0	48	1	15	intramural
My6216	My6216m5	2	1	4	MED12	0	20598811	0	20598811	0	0	48	1	10	intramural
My6216	My6216m6	2	0	0	MED12	0	0	0	0	0	0	48	1	25	intramural
My6216	My6216m7	2	0	0	MED12	0	0	0	0	0	0	48	1	10	intramural
My6216	My6216m8	2	0	0	MED12	0	0	0	0	0	0	48	1	NA	NA
My6216	My6216m9	2	0	0	MED12	0	0	0	0	0	0	48	1	NA	NA
My6216	My6216m10	2	0	0	MED12	0	0	0	0	0	0	48	1	50	intramural
My6217	My6217m1	1	0	2	WT	0	26642946	0	26642946	0	0	37	1	100	intramural
My6217	My6217m2	1	0	0	MED12	0	0	0	0	0	0	37	1	25	submucous
My6217	My6217m3	1	0	2	MED12	0	13269771	0	13269771	0	0	37	1	20	intramural
My6217	My6217m4	1	0	0	MED12	0	0	0	0	0	0	37	1	15	intramural
My6218	My6218m1	2	0	2	WT	0	7592387	0	7592387	1	1	52	0	NA	NA
My6218	My6218m2	2	0	0	MED12	0	0	0	0	1	1	52	0	30	intramural
My6218	My6218m3	2	0	0	MED12	0	0	0	0	1	1	52	0	20	intramural
My6218	My6218m4	2	0	0	MED12	0	0	0	0	1	1	52	0	18	intramural
My6218	My6218m5	2	0	0	MED12	0	78041	190514827	190592868	1	1	52	0	10	intramural
My6218	My6218m6	2	0	0	MED12	0	0	0	0	1	1	52	0	8	subserous
My6219	My6219m1	0	0	0	MED12	0	0	0	0	0	0	39	1	35	intramural
My6220	My6220m1	2	0	0	MED12	0	0	0	0	0	0	48	0	40	intramural
My6220	My6220m2	2	0	0	MED12	0	0	0	0	0	0	48	0	25	intramural
My6220	My6220m3	2	0	0	MED12	0	0	0	0	0	0	48	0	30	intramural
My6220	My6220m4	2	0	0	MED12	0	0	0	0	0	0	48	0	20	intramural
My6221	My6221m1	2	0	2	MED12	0	11433372	0	11433372	0	0	47	1	50	intramural
My6221	My6221m2	2	0	0	MED12	0	0	0	0	0	0	47	1	20	intramural
My6221	My6221m3	2	0	2	MED12	0	636470	0	636470	0	0	47	1	NA	NA
My6222	My6222m1	0	0	0	MED12	0	0	0	0	0	0	41	0	40	subserous
My6222	My6222m2	0	0	0	MED12	0	0	0	0	0	0	41	0	30	subserous
My6222	My6222m3	0	0	0	MED12	0	0	0	0	0	0	41	0	35	subserous
My6222	My6222m4	0	0	0	MED12	0	0	0	0	0	0	41	0	40	subserous
My6222	My6222m5	0	0	3	MED12	0	34955619	0	34955619	0	0	41	0	30	intramural
My6222	My6222m6	0	0	0	MED12	0	0	0	0	0	0	41	0	10	intramural
My6223	My6223m1	4	1	41	WT	0	174357589	0	174357589	0	1	49	1	80	intramural
My6223	My6223m2	4	0	0	WT	0	0	70340	70340	0	1	49	1	50	intramural
My6223	My6223m3	4	0	2	WT	0	38127882	0	38127882	0	1	49	1	25	submucous
My6223	My6223m4	4	0	0	MED12	0	0	0	0	0	1	49	1	15	subserous
My6223	My6223m5	4	0	0	MED12	0	0	0	0	0	1	49	1	20	subserous
My6223	My6223m6	4	0	0	MED12	0	0	0	0	0	1	49	1	30	intramural
My6224	My6224m1	1	0	0	MED12	0	0	0	0	0	1	47	1	45	intramural
My6224	My6224m2	1	0	0	MED12	0	0	0	0	0	1	47	1	15	intramural
My6225	My6225m1	0	0	0	MED12	0	0	0	0	NA	NA	NA	NA	60	intramural
My6225	My6225m2	0	0	0	MED12	0	0	0	0	NA	NA	NA	NA	40	intramural
My6225	My6225m3	0	0	0	MED12	0	0	0	0	NA	NA	NA	NA	40	intramural
My6225	My6225m4	0	0	2	MED12	0	8612734	0	8612734	NA	NA	NA	NA	20	intramural
My6225	My6225m5	0	0	2	MED12	0	301059	0	301059	NA	NA	NA	NA	13	intramural
My6225	My6225m6	0	0	0	MED12	0	0	0	0	NA	NA	NA	NA	10	intramural
My6226	My6226m1	2	0	3	WT	0	40108778	67319616	107428394	NA	NA	NA	NA	70	intramural
My6227	My6227m1	3	0	0	WT	0	0	0	0	2	0	54	1	NA	NA
My6228	My6228m1	4	0	0	WT	0	0	50786600	50786600	0	0	50	1	NA	NA
My6228	My6228m2	4	0	0	MED12	0	0	0	0	0	0	50	1	15	subserous
My6229	My6229m1	0	0	0	WT	0	0	0	0	0	0	41	1	40	intramural
My6229	My6229m2	0	0	0	WT	0	0	0	0	0	0	41	1	20	intramural
My6229	My6229m3	0	0	0	WT	0	0	0	0	0	0	41	1	12	intramural
My6229	My6229m4	0	0	0	WT	0	0	0	0	0	0	41	1	25	intramural
My6230	My6230m1	4	0	0	MED12	0	0	0	0	0	1	44	0	30	intramural
My6231	My6231m1	0	0	0	MED12	0	0	0	0	1	1	44	0	NA	NA
My6231	My6231m2	0	0	0	MED12	0	0	0	0	1	1	44	0	9	intramural
My6231	My6231m3	0	0	0	MED12	0	0	0	0	1	1	44	0	9	intramural
My6232	My6232m1	1	0	0	WT	0	0	0	0	0	0	46	1	NA	NA
My6233	My6233m1	0	0	0	MED12	0	0	0	0	0	0	47	0	80	subserous
My6233	My6233m2	0	0	0	MED12	0	0	0	0	0	0	47	0	40	subserous
My6233	My6233m3	0	0	0	MED12	0	0	0	0	0	0	47	0	35	subserous
My6233	My6233m4	0	0	2	MED12	0	52440671	0	52440671	0	0	47	0	25	subserous
My6233	My6233m5	0	0	0	MED12	0	0	0	0	0	0	47	0	15	subserous
My6234	My6234m1	2	0	0	WT	0	0	0	0	2	0	71	0	30	intramural
My6235	My6235m1	0	0	0	MED12	0	0	0	0	0	0	51	0	60	subserous
My6235	My6235m2	0	0	2	MED12	0	33329751	0	33329751	0	0	51	0	80	intramural
My6236	My6236m1	2	0	0	MED12	0	11749	0	11749	0	0	47	1	NA	NA
My6236	My6236m2	2	0	0	MED12	0	0	0	0	0	0	47	1	40	intramural
My6236	My6236m3	2	0	0	MED12	0	0	0	0	0	0	47	1	30	intramural
My6236	My6236m4	2	0	0	MED12	0	0	0	0	0	0	47	1	20	intramural
My6236	My6236m5	2	0	0	MED12	0	0	294292	294292	0	0	47	1	15	submucous
My6236	My6236m6	2	0	1	MED12	0	309008	0	309008	0	0	47	1	15	intramural
My6236	My6236m7	2	0	4	MED12	0	1384875	37100	1421975	0	0	47	1	20	intramural
My6236	My6236m9	2	0	1	WT	0	43091948	0	43091948	0	0	47	1	15	intramural
My6237	My6237m1	1	0	0	MED12	0	0	0	0	0	0	38	0	70	intramural
My6237	My6237m2	1	0	2	MED12	0	9687777	0	9687777	0	0	38	0	10	intramural
My6238	My6238m1	3	0	4	WT	0	48925475	96378214	145303689	2	0	64	1	50	intramural
My6239	My6239m1	2	0	0	WT	0	0	59696	59696	0	0	46	0	20	intramural
My6239	My6239m2	2	0	0	WT	0	0	0	0	0	0	46	0	15	intramural
My6241	My6241m1	0	0	0	MED12	0	0	0	0	0	1	40	0	70	intramural
My6241	My6241m2	0	0	0	MED12	0	0	0	0	0	1	40	0	20	intramural
My6241	My6241m3	0	0	2	MED12	0	574606	0	574606	0	1	40	0	9	subserous
My6242	My6242m1	0	1	8	WT	0	26979102	0	26979102	0	0	43	0	NA	NA
My6242	My6242m2	0	0	0	MED12	0	0	0	0	0	0	43	0	15	intramural
My6244	My6244m1	3	0	0	MED12	0	0	797301	797301	0	0	55	1	NA	NA
My6244	My6244m2	3	1	8	WT	0	123115852	62767618	185883470	0	0	55	1	30	intramural
My6244	My6244m3	3	0	4	MED12	0	58644402	2636792	61281194	0	0	55	1	20	intramural
My6244	My6244m4	3	0	2	WT	0	142813	0	142813	0	0	55	1	15	intramural
My6244	My6244m5	3	0	4	MED12	0	465638	0	465638	0	0	55	1	10	intramural
My6245	My6245m1	2	0	4	MED12	0	14263374	0	14263374	0	0	44	0	80	subserous
My6245	My6245m2	2	0	1	WT	0	838078	0	838078	0	0	44	0	8	intramural
My6246	My6246m1	2	0	0	MED12	0	0	0	0	1	0	57	0	40	subserous
My6246	My6246m2	2	0	0	MED12	0	0	0	0	1	0	57	0	20	intramural
My6246	My6246m3	2	0	0	MED12	0	0	127651	127651	1	0	57	0	10	intramural
My6246	My6246m4	2	0	0	MED12	0	0	0	0	1	0	57	0	10	intramural
My6247	My6247m1	0	0	0	MED12	0	0	0	0	0	0	48	0	30	intramural
My6247	My6247m2	0	1	10	MED12	0	10524843	333221	10858064	0	0	48	0	15	submucous
My6247	My6247m3	0	0	0	MED12	0	0	0	0	0	0	48	0	8	intramural
My6247	My6247m4	0	0	0	MED12	0	0	0	0	0	0	48	0	8	intramural
My6247	My6247m5	0	0	0	MED12	0	0	8960831	8960831	0	0	48	0	10	intramural
My6248	My6248m1	0	0	0	MED12	0	0	0	0	0	1	49	1	80	intramural
My6248	My6248m2	0	0	2	WT	0	15034018	0	15034018	0	1	49	1	70	intramural
My6248	My6248m3	0	0	0	MED12	0	0	0	0	0	1	49	1	40	intramural
My6249	My6249m1	3	0	2	WT	1	241371383	0	241371383	2	1	70	1	20	intramural
My6250	My6250m1	2	1	25	WT	0	343714552	0	343714552	0	1	40	1	80	intramural
My6251	My6251m1	4	1	10	WT	1	59750631	0	59750631	0	0	44	0	80	intramural
My6252	My6252m1	2	1	4	WT	0	379025	0	379025	1	1	48	0	110	intramural
My6253	My6253m1	4	0	0	MED12	0	0	0	0	0	1	52	1	70	intramural
My6253	My6253m2	4	0	0	MED12	0	0	0	0	0	1	52	1	65	intramural
My6253	My6253m3	4	0	0	MED12	0	0	0	0	0	1	52	1	50	intramural
My6253	My6253m4	4	0	2	MED12	0	17191072	91854229	109045301	0	1	52	1	20	intramural
My6253	My6253m6	4	0	0	MED12	0	0	0	0	0	1	52	1	25	submucous
My6253	My6253m7	4	0	0	MED12	0	0	0	0	0	1	52	1	25	intramural
My6253	My6253m8	4	0	0	MED12	0	0	0	0	0	1	52	1	50	intramural
My6253	My6253m9	4	0	0	MED12	0	0	0	0	0	1	52	1	35	intramural
My6253	My6253m10	4	0	0	MED12	0	0	0	0	0	1	52	1	50	subserous
My6253	My6253m11	4	0	0	MED12	0	0	0	0	0	1	52	1	60	intramural
My6253	My6253m12	4	0	0	MED12	0	0	709738	709738	0	1	52	1	60	intramural
My6253	My6253m13	4	0	0	MED12	0	0	0	0	0	1	52	1	40	intramural
My6253	My6253m14	4	1	8	MED12	0	2267155	0	2267155	0	1	52	1	20	subserous
My6254	My6254m1	2	1	6	WT	0	214293885	0	214293885	0	0	45	0	70	intramural
My6255	My6255m1	2	0	1	WT	0	4388025	103726155	108114180	0	1	48	1	60	subserous
My6256	My6256m1	2	0	0	MED12	0	0	0	0	1	1	63	1	25	intramural
My6256	My6256m2	2	0	0	WT	0	0	0	0	1	1	63	1	10	intramural
My6256	My6256m3	2	0	0	MED12	0	0	0	0	1	1	63	1	20	intramural
My6257	My6257m1	2	0	0	MED12	0	0	0	0	2	0	54	0	25	intramural
My6257	My6257m2	2	0	0	MED12	0	0	0	0	2	0	54	0	40	subserous
My6258	My6258m1	1	0	0	MED12	0	0	21556	21556	2	1	61	0	NA	NA
My6258	My6258m2	1	0	0	MED12	0	0	0	0	2	1	61	0	10	intramural
My6259	My6259m1	3	0	0	MED12	0	0	0	0	0	0	42	1	30	intramural
My6260	My6260m1	2	0	0	WT	0	0	0	0	1	1	61	1	80	intramural
My6260	My6260m2	2	0	2	MED12	0	28505941	0	28505941	1	1	61	1	15	subserous
My6260	My6260m3	2	0	0	MED12	0	0	0	0	1	1	61	1	20	intramural
My6260	My6260m4	2	0	2	MED12	0	34461586	0	34461586	1	1	61	1	20	intramural
My6260	My6260m5	2	0	0	MED12	0	0	0	0	1	1	61	1	15	intramural
My6260	My6260m6	2	0	0	MED12	0	0	0	0	1	1	61	1	15	intramural
My6260	My6260m7	2	0	0	MED12	0	0	0	0	1	1	61	1	10	intramural
My6260	My6260m8	2	0	0	MED12	0	0	0	0	1	1	61	1	10	intramural
My6260	My6260m9	2	0	0	MED12	0	0	0	0	1	1	61	1	13	intramural
My6261	My6261m1	4	0	0	MED12	0	13620	0	13620	0	1	50	1	60	intramural
My6261	My6261m2	4	1	4	MED12	0	780144	0	780144	0	1	50	1	NA	NA
My6261	My6261m3	4	0	0	MED12	0	0	0	0	0	1	50	1	15	intramural
My6261	My6261m4	4	0	0	MED12	0	90140	0	90140	0	1	50	1	20	intramural
My6262	My6262m1	1	0	0	MED12	0	0	0	0	0	0	50	1	70	intramural
My6262	My6262m2	1	0	0	MED12	0	0	0	0	0	0	50	1	10	intramural
My6263	My6263m1	2	0	0	MED12	0	0	0	0	0	0	51	0	40	intramural
My6264	My6264m1	2	0	0	MED12	0	0	0	0	0	1	40	1	45	intramural
My6264	My6264m2	2	1	10	MED12	0	93454909	0	93454909	0	1	40	1	25	submucous
My6264	My6264m3	2	0	0	MED12	0	0	0	0	0	1	40	1	10	intramural
My6265	My6265m1	0	0	4	MED12	0	48072064	0	48072064	0	0	39	0	150	intramural
My6265	My6265m2	0	0	1	MED12	0	30010388	3150	30013538	0	0	39	0	25	intramural
My6265	My6265m3	0	0	0	MED12	0	0	0	0	0	0	39	0	20	intramural
My6266	My6266m1	2	0	0	MED12	0	0	0	0	0	0	43	1	35	submucous
My6266	My6266m2	2	0	4	WT	0	19665257	0	19665257	0	0	43	1	8	intramural
My6267	My6267m1	2	1	6	WT	0	16878187	0	16878187	0	0	47	1	160	intramural
My6268	My6268m1	2	0	0	MED12	0	23346	0	23346	0	0	55	1	60	intramural
My6268	My6268m2	2	0	1	MED12	0	385994	0	385994	0	0	55	1	9	intramural
My6269	My6269m1	2	0	0	WT	0	0	0	0	0	0	49	1	30	subserous
My6269	My6269m2	2	1	10	WT	0	84213317	0	84213317	0	0	49	1	20	intramural
My6270	My6270m1	2	1	10	WT	0	95285392	73278185	168563577	0	0	37	1	90	intramural
My6271	My6271m1	3	1	17	WT	1	212508106	0	212508106	0	0	39	1	100	intramural
My6272	My6272m1	3	0	0	MED12	0	0	0	0	1	0	58	1	25	intramural
My6273	My6273m1	0	0	0	MED12	0	0	0	0	0	1	47	1	110	subserous
My6273	My6273m2	0	0	0	WT	0	0	0	0	0	1	47	1	10	subserous
My6273	My6273m3	0	0	0	MED12	0	0	0	0	0	1	47	1	10	subserous
My6274	My6274m1	3	0	2	WT	0	706638	0	706638	0	1	42	0	NA	NA
My6275	My6275m1	0	0	0	MED12	0	0	0	0	0	0	40	0	25	subserous
My6275	My6275m2	0	0	0	MED12	0	0	0	0	0	0	40	0	20	intramural
My6275	My6275m3	0	0	0	MED12	0	0	0	0	0	0	40	0	10	intramural
My6275	My6275m4	0	0	0	MED12	0	0	0	0	0	0	40	0	10	submucous
My6275	My6275m5	0	0	0	MED12	0	0	0	0	0	0	40	0	10	submucous
My6276	My6276m1	2	0	0	MED12	0	0	0	0	0	0	46	1	50	intramural
My6276	My6276m2	2	0	2	MED12	0	204162	0	204162	0	0	46	1	40	intramural
My6277	My6277m1	2	0	0	MED12	0	0	0	0	2	0	61	0	40	intramural
My6277	My6277m2	2	0	2	MED12	0	173734	0	173734	2	0	61	0	15	intramural
My6277	My6277m3	2	0	0	MED12	0	0	0	0	2	0	61	0	10	subserous
My6278	My6278m1	3	0	0	MED12	0	0	0	0	0	0	49	1	25	intramural
My6278	My6278m2	3	0	0	MED12	0	0	0	0	0	0	49	1	20	intramural
My6279	My6279m1	2	0	0	MED12	0	0	37177	37177	0	0	40	1	NA	NA
My6279	My6279m2	2	0	0	MED12	0	0	0	0	0	0	40	1	25	intramural
My6279	My6279m3	2	1	10	MED12	1	87111077	0	87111077	0	0	40	1	10	intramural
My6279	My6279m4	2	0	0	MED12	0	27386	0	27386	0	0	40	1	15	submucous
My6279	My6279m5	2	0	3	MED12	0	2523240	259499	2782739	0	0	40	1	8	submucous
My6279	My6279m6	2	0	0	MED12	0	0	0	0	0	0	40	1	15	intramural
My6280	My6280m1	1	0	0	MED12	0	0	0	0	0	0	45	1	40	submucous
My6280	My6280m2	1	0	0	MED12	0	0	0	0	0	0	45	1	15	intramural
My6280	My6280m3	1	0	2	MED12	0	58325995	0	58325995	0	0	45	1	20	intramural
My6282	My6282m1	1	0	0	MED12	0	0	0	0	0	1	44	1	60	intramural
My6282	My6282m2	1	0	0	MED12	0	0	0	0	0	1	44	1	50	intramural
My6282	My6282m3	1	0	0	MED12	0	0	0	0	0	1	44	1	30	intramural
My6282	My6282m4	1	0	0	MED12	0	0	0	0	0	1	44	1	55	intramural
My6282	My6282m5	1	0	2	MED12	0	437468	95011	532479	0	1	44	1	40	submucous
My6282	My6282m6	1	0	0	MED12	0	0	0	0	0	1	44	1	20	intramural
My6282	My6282m7	1	0	0	MED12	0	0	0	0	0	1	44	1	11	subserous
My6283	My6283m1	2	0	0	MED12	0	0	0	0	0	1	45	0	20	intramural
My6283	My6283m2	2	0	2	MED12	0	20577832	0	20577832	0	1	45	0	20	intramural
My6283	My6283m3	2	0	0	MED12	0	0	0	0	0	1	45	0	10	submucous
My6283	My6283m4	2	0	4	MED12	0	1125630	60353	1185983	0	1	45	0	20	subserous
My6284	My6284m1	1	0	2	MED12	0	301679	0	301679	0	1	47	0	100	intramural
My6284	My6284m2	1	0	0	MED12	0	0	0	0	0	1	47	0	70	intramural
My6284	My6284m3	1	0	0	MED12	0	0	0	0	0	1	47	0	50	intramural
My6284	My6284m4	1	0	0	MED12	0	0	0	0	0	1	47	0	40	intramural
My6284	My6284m5	1	0	0	MED12	0	50273	0	50273	0	1	47	0	40	intramural
My6284	My6284m6	1	0	0	MED12	0	0	0	0	0	1	47	0	15	intramural
My6284	My6284m7	1	0	0	MED12	0	0	0	0	0	1	47	0	25	submucous
My6284	My6284m8	1	0	0	MED12	0	0	0	0	0	1	47	0	20	intramural
My6284	My6284m9	1	0	0	MED12	0	0	0	0	0	1	47	0	15	submucous
My6284	My6284m10	1	0	2	MED12	0	218156	0	218156	0	1	47	0	10	intramural
My6285	My6285m1	0	0	3	MED12	0	1061627	371721	1433348	0	0	45	1	40	intramural
My6285	My6285m2	0	0	2	MED12	0	15337043	0	15337043	0	0	45	1	NA	NA
My6285	My6285m3	0	0	0	MED12	0	0	0	0	0	0	45	1	NA	NA
My6285	My6285m4	0	0	2	MED12	0	6775798	0	6775798	0	0	45	1	20	subserous
My6285	My6285m5	0	0	0	MED12	0	0	0	0	0	0	45	1	15	subserous
My6285	My6285m6	0	0	0	MED12	0	0	0	0	0	0	45	1	13	subserous
My6286	My6286m1	2	1	11	WT	0	96281390	0	96281390	0	0	47	0	35	submucous
My6287	My6287m1	1	0	0	MED12	0	0	0	0	0	1	48	1	40	intramural
My6287	My6287m2	1	0	4	MED12	0	16718960	0	16718960	0	1	48	1	15	intramural
My6287	My6287m3	1	0	0	MED12	0	0	0	0	0	1	48	1	25	intramural
My6288	My6288m1	1	0	0	MED12	0	0	0	0	0	0	53	0	NA	NA
My6288	My6288m2	1	0	0	MED12	0	0	0	0	0	0	53	0	9	submucous
My6289	My6289m1	1	0	3	WT	1	512368408	150976877	663345285	0	0	42	1	35	subserous
My6290	My6290m1	2	0	0	MED12	0	0	0	0	0	1	52	1	50	intramural
My6290	My6290m2	2	0	2	MED12	0	20052015	0	20052015	0	1	52	1	40	submucous
My6290	My6290m3	2	1	112	WT	0	55077488	0	55077488	0	1	52	1	15	intramural
My6290	My6290m4	2	0	0	MED12	0	0	0	0	0	1	52	1	15	intramural
My6290	My6290m5	2	0	2	WT	0	163198	0	163198	0	1	52	1	25	intramural
My6291	My6291m1	1	0	0	MED12	0	0	0	0	0	0	48	0	25	submucous
My6291	My6291m2	1	0	2	MED12	0	1588318	0	1588318	0	0	48	0	20	submucous
My6291	My6291m3	1	0	0	MED12	0	0	0	0	0	0	48	0	10	submucous
My6291	My6291m4	1	0	0	MED12	0	0	0	0	0	0	48	0	20	submucous
My6291	My6291m5	1	0	0	MED12	0	0	0	0	0	0	48	0	20	intramural
My6291	My6291m6	1	1	4	MED12	0	26473388	128078	26601466	0	0	48	0	10	subserous
My6292	My6292m1	2	0	0	WT	0	118525	0	118525	0	0	45	1	50	subserous
My6292	My6292m2	2	1	8	MED12	0	174364340	0	174364340	0	0	45	1	13	intramural
My6292	My6292m3	2	0	0	MED12	0	0	0	0	0	0	45	1	13	submucous
My6293	My6293m1	0	0	4	WT	0	79370032	62661	79432693	0	0	50	1	60	intramural
My6294	My6294m1	3	0	4	WT	0	248253150	0	248253150	0	0	54	1	70	intramural
My6294	My6294m2	3	0	0	MED12	0	0	0	0	0	0	54	1	70	intramural
My6294	My6294m3	3	0	0	MED12	0	0	0	0	0	0	54	1	40	intramural
My6294	My6294m4	3	0	0	MED12	0	0	0	0	0	0	54	1	20	intramural
My6294	My6294m5	3	0	0	MED12	0	0	0	0	0	0	54	1	25	subserous
My6295	My6295m1	5	0	0	WT	0	0	0	0	0	0	42	0	20	submucous
My6296	My6296m1	0	0	0	MED12	0	0	0	0	0	1	50	0	35	intramural
My6296	My6296m2	0	0	0	MED12	0	0	0	0	0	1	50	0	25	submucous
My6296	My6296m4	0	0	0	MED12	0	0	0	0	0	1	50	0	35	intramural
My6296	My6296m5	0	0	2	MED12	0	37166751	0	37166751	0	1	50	0	20	intramural
My6297	My6297m1	2	0	2	WT	0	107640383	27748840	135389223	0	0	48	1	35	submucous
My6298	My6298m1	3	0	0	WT	0	0	33180193	33180193	0	0	52	0	90	submucous
My6299	My6299m1	2	0	2	WT	1	231507467	0	231507467	0	1	51	1	50	intramural
My6300	My6300m1	0	0	0	WT	0	0	99735	99735	0	0	47	1	80	intramural
My6300	My6300m2	0	0	0	MED12	0	0	0	0	0	0	47	1	30	subserous
My6300	My6300m3	0	0	0	MED12	0	0	0	0	0	0	47	1	25	subserous
My6302	My6302m1	2	0	0	WT	0	0	0	0	2	0	57	0	25	intramural
My6302	My6302m2	2	0	2	MED12	0	22679957	0	22679957	2	0	57	0	20	subserous
My6303	My6303m1	0	1	6	WT	0	3588711	0	3588711	0	0	41	0	25	submucous
My6304	My6304m1	3	0	2	WT	0	63724796	0	63724796	0	1	40	1	160	intramural
My6304	My6304m2	3	0	0	MED12	0	0	0	0	0	1	40	1	15	intramural
My6305	My6305m1	5	1	6	WT	1	83492397	0	83492397	0	1	39	0	70	intramural
My6305	My6305m2	5	0	0	WT	0	0	0	0	0	1	39	0	NA	NA
My6306	My6306m1	1	1	32	WT	0	79210768	0	79210768	0	0	50	1	130	intramural
My6306	My6306m2	1	0	0	MED12	0	0	0	0	0	0	50	1	25	intramural
My6307	My6307m1	2	0	0	MED12	0	0	0	0	2	0	73	1	20	intramural
My6307	My6307m2	2	0	0	MED12	0	0	0	0	2	0	73	1	13	intramural
My6308	My6308m1	4	0	0	MED12	0	0	0	0	0	0	50	1	55	intramural
My6309	My6309m1	2	0	0	MED12	0	0	129211	129211	0	0	55	0	NA	NA
My6309	My6309m2	2	0	0	MED12	0	0	0	0	0	0	55	0	20	subserous
My6309	My6309m3	2	0	0	MED12	0	0	506615	506615	0	0	55	0	15	intramural
My6310	My6310m1	1	1	32	WT	0	106986804	77779774	184766578	0	0	50	1	150	intramural
My6311	My6311m1	1	1	4	WT	0	5154994	0	5154994	0	0	45	1	65	intramural
My6311	My6311m2	1	0	0	MED12	0	0	0	0	0	0	45	1	10	submucous
My6312	My6312m1	5	0	2	WT	0	263705113	0	263705113	1	1	53	1	NA	NA
My6313	My6313m1	1	0	0	MED12	0	0	0	0	2	0	63	1	25	intramural
My6313	My6313m2	1	0	0	MED12	0	0	0	0	2	0	63	1	10	subserous
My6313	My6313m3	1	0	0	MED12	0	0	0	0	2	0	63	1	10	intramural
My6313	My6313m4	1	0	0	MED12	0	0	0	0	2	0	63	1	10	subserous
My6314	My6314m1	2	0	0	MED12	0	0	0	0	2	0	65	0	70	intramural
My6314	My6314m2	2	0	0	MED12	0	0	0	0	2	0	65	0	10	intramural
My6315	My6315m1	2	0	0	MED12	0	0	0	0	1	0	65	1	20	intramural
My6316	My6316m1	3	0	2	WT	0	86854228	0	86854228	0	1	43	0	120	submucous
My6317	My6317m1	0	0	0	MED12	0	0	0	0	0	1	47	0	80	intramural
My6317	My6317m2	0	0	0	MED12	0	0	0	0	0	1	47	0	20	intramural
My6317	My6317m3	0	0	0	MED12	0	0	0	0	0	1	47	0	25	intramural
My6317	My6317m4	0	0	0	MED12	0	0	0	0	0	1	47	0	25	intramural
My6317	My6317m5	0	0	0	MED12	0	0	0	0	0	1	47	0	50	subserous
My6317	My6317m6	0	0	0	MED12	0	0	0	0	0	1	47	0	30	intramural
My6317	My6317m7	0	0	0	MED12	0	0	0	0	0	1	47	0	50	subserous
My6317	My6317m8	0	0	0	MED12	0	0	0	0	0	1	47	0	10	subserous
My6317	My6317m9	0	0	0	MED12	0	0	0	0	0	1	47	0	12	subserous
My6317	My6317m10	0	0	0	MED12	0	0	0	0	0	1	47	0	13	subserous
My6317	My6317m11	0	0	0	MED12	0	0	0	0	0	1	47	0	25	intramural
My6317	My6317m12	0	0	4	MED12	0	44398406	0	44398406	0	1	47	0	20	intramural
My6317	My6317m13	0	0	2	MED12	0	4597918	0	4597918	0	1	47	0	30	intramural
My6318	My6318m1	2	1	8	MED12	0	64967998	142809	65110807	0	1	48	1	11	intramural
My6318	My6318m2	2	0	0	MED12	0	0	0	0	0	1	48	1	60	intramural
My6318	My6318m3	2	0	1	WT	0	38556687	67636692	106193379	0	1	48	1	30	intramural
My6319	My6319m1	1	0	0	MED12	0	0	0	0	0	0	44	1	45	intramural
My6321	My6321m1	0	0	2	MED12	0	18295346	162218	18457564	0	0	45	0	60	intramural
My6321	My6321m2	0	0	4	MED12	0	38057263	0	38057263	0	0	45	0	50	intramural
My6321	My6321m3	0	0	0	MED12	0	0	0	0	0	0	45	0	40	subserous
My6321	My6321m4	0	1	4	MED12	0	1037186	0	1037186	0	0	45	0	60	intramural
My6321	My6321m5	0	0	2	MED12	0	29995002	0	29995002	0	0	45	0	40	subserous
My6321	My6321m6	0	0	0	MED12	0	0	0	0	0	0	45	0	30	intramural
My6321	My6321m7	0	0	4	MED12	0	40850043	0	40850043	0	0	45	0	15	intramural
My6321	My6321m8	0	0	0	MED12	0	0	162218	162218	0	0	45	0	10	intramural
My6321	My6321m9	0	0	0	MED12	0	0	0	0	0	0	45	0	20	intramural
My6321	My6321m10	0	0	0	MED12	0	32060	0	32060	0	0	45	0	15	subserous
My6321	My6321m11	0	0	1	MED12	0	1127125	0	1127125	0	0	45	0	20	subserous
My6321	My6321m12	0	0	0	MED12	0	0	0	0	0	0	45	0	15	subserous
My6322	My6322m1	2	1	32	WT	0	187302267	39168	187341435	0	0	47	0	40	intramural
My6322	My6322m2	2	0	0	MED12	0	0	54050	54050	0	0	47	0	15	intramural
My6322	My6322m3	2	1	10	MED12	0	28202221	0	28202221	0	0	47	0	NA	NA
My6322	My6322m4	2	0	0	MED12	0	0	0	0	0	0	47	0	10	intramural
My6323	My6323m1	2	0	2	MED12	0	54608955	0	54608955	1	0	50	1	30	intramural
My6324	My6324m1	1	0	0	MED12	0	0	0	0	0	0	47	0	140	intramural
My6324	My6324m2	1	0	0	MED12	0	0	0	0	0	0	47	0	35	subserous
My6324	My6324m3	1	0	0	MED12	0	0	0	0	0	0	47	0	80	intramural
My6324	My6324m4	1	0	0	MED12	0	0	0	0	0	0	47	0	50	intramural
My6325	My6325m1	1	0	0	MED12	0	0	0	0	0	1	53	1	60	intramural
My6325	My6325m2	1	0	0	MED12	0	0	0	0	0	1	53	1	40	intramural
My6325	My6325m3	1	0	0	MED12	0	38333	0	38333	0	1	53	1	25	intramural
My6325	My6325m4	1	0	0	MED12	0	0	0	0	0	1	53	1	40	intramural
My6325	My6325m5	1	0	0	MED12	0	0	0	0	0	1	53	1	25	intramural
My6325	My6325m6	1	0	0	MED12	0	58823	0	58823	0	1	53	1	45	intramural
My6325	My6325m7	1	0	0	WT	0	0	0	0	0	1	53	1	10	submucous
My6325	My6325m8	1	0	0	MED12	0	0	0	0	0	1	53	1	35	subserous
My6326	My6326m1	0	0	0	MED12	0	65278	0	65278	0	0	45	1	60	intramural
My6326	My6326m2	0	0	0	MED12	0	0	0	0	0	0	45	1	40	intramural
My6326	My6326m3	0	0	0	MED12	0	0	12361	12361	0	0	45	1	45	intramural
My6326	My6326m4	0	0	0	MED12	0	0	0	0	0	0	45	1	35	intramural
My6326	My6326m5	0	0	0	MED12	0	0	0	0	0	0	45	1	20	intramural
My6326	My6326m6	0	0	0	MED12	0	0	0	0	0	0	45	1	25	intramural
My6326	My6326m7	0	0	0	WT	0	0	0	0	0	0	45	1	15	intramural
My6326	My6326m8	0	0	0	MED12	0	0	93872	93872	0	0	45	1	25	intramural
My6327	My6327m1	2	0	4	WT	0	736685	0	736685	0	0	53	0	60	intramural
My6327	My6327m2	2	0	0	MED12	0	0	0	0	0	0	53	0	40	intramural
My6327	My6327m3	2	0	0	MED12	0	0	0	0	0	0	53	0	20	intramural
My6327	My6327m4	2	1	8	MED12	0	48262216	0	48262216	0	0	53	0	10	intramural
My6327	My6327m5	2	0	2	MED12	0	36159412	0	36159412	0	0	53	0	30	intramural
My6327	My6327m6	2	1	6	WT	0	37043050	0	37043050	0	0	53	0	40	intramural
My6328	My6328m1	0	0	0	MED12	0	0	0	0	0	0	53	0	50	intramural
My6328	My6328m2	0	0	0	MED12	0	0	0	0	0	0	53	0	20	intramural
My6328	My6328m3	0	0	0	MED12	0	0	0	0	0	0	53	0	25	intramural
My6328	My6328m4	0	0	0	MED12	0	124329	1323932	1448261	0	0	53	0	20	intramural
My6328	My6328m5	0	0	1	MED12	0	104520	821973	926493	0	0	53	0	15	intramural
My6329	My6329m1	2	0	0	WT	0	45969	0	45969	0	0	57	1	70	intramural
My6330	My6330m1	0	0	4	MED12	0	1197644	0	1197644	0	1	49	1	55	intramural
My6330	My6330m2	0	0	2	MED12	0	122159	0	122159	0	1	49	1	35	intramural
My6330	My6330m3	0	0	0	MED12	0	6067	0	6067	0	1	49	1	20	subserous
My6330	My6330m4	0	0	0	MED12	0	0	0	0	0	1	49	1	25	subserous
My6330	My6330m5	0	0	3	MED12	0	1562500	0	1562500	0	1	49	1	30	subserous
My6330	My6330m6	0	0	0	MED12	0	75711	0	75711	0	1	49	1	10	subserous
My6331	My6331m1	0	0	2	MED12	0	15798704	0	15798704	0	1	48	1	80	intramural
My6332	My6332m1	2	0	0	MED12	0	68827	0	68827	0	1	51	0	50	intramural
My6332	My6332m2	2	0	2	MED12	0	290924	0	290924	0	1	51	0	25	intramural
My6332	My6332m3	2	0	0	MED12	0	0	0	0	0	1	51	0	15	intramural
My6333	My6333m1	2	0	0	MED12	0	0	0	0	0	0	42	0	40	intramural
My6333	My6333m2	2	0	0	MED12	0	0	0	0	0	0	42	0	30	intramural
My6333	My6333m3	2	0	0	MED12	0	0	0	0	0	0	42	0	NA	NA
My6334	My6334m1	4	0	0	MED12	0	0	0	0	0	0	45	0	25	intramural
My6334	My6334m2	4	1	10	WT	0	50435813	138773954	189209767	0	0	45	0	30	intramural
My6334	My6334m3	4	0	0	MED12	0	0	0	0	0	0	45	0	15	submucous
My6334	My6334m4	4	0	0	MED12	0	0	0	0	0	0	45	0	12	intramural
My6334	My6334m5	4	0	0	MED12	0	0	0	0	0	0	45	0	NA	NA
My6335	My6335m1	0	0	0	MED12	0	0	0	0	0	0	50	0	70	intramural
My6335	My6335m2	0	0	0	MED12	0	82569	0	82569	0	0	50	0	40	intramural
My6335	My6335m3	0	0	2	MED12	0	159511	0	159511	0	0	50	0	60	intramural
My6335	My6335m4	0	0	0	MED12	0	0	0	0	0	0	50	0	30	intramural
My6335	My6335m5	0	0	0	MED12	0	0	0	0	0	0	50	0	25	intramural
My6335	My6335m6	0	0	0	MED12	0	0	0	0	0	0	50	0	10	submucous
My6335	My6335m7	0	0	0	MED12	0	0	0	0	0	0	50	0	10	submucous
My6336	My6336m1	3	0	0	MED12	0	0	0	0	0	0	41	0	20	intramural
My6336	My6336m2	3	0	0	MED12	0	106607	295059	401666	0	0	41	0	30	intramural
My6336	My6336m3	3	0	0	MED12	0	0	831310	831310	0	0	41	0	40	subserous
My6337	My6337m1	1	0	2	MED12	0	17413844	0	17413844	0	0	50	1	70	intramural
My6337	My6337m2	1	0	0	WT	0	0	227066850	227066850	0	0	50	1	80	intramural
My6337	My6337m3	1	0	0	MED12	0	40070	0	40070	0	0	50	1	20	intramural
My6337	My6337m4	1	0	0	MED12	0	0	0	0	0	0	50	1	20	intramural
My6338	My6338m1	1	1	6	WT	0	49333945	0	49333945	0	1	46	1	65	intramural
My6339	My6339m1	0	0	0	MED12	0	0	0	0	0	1	48	1	NA	NA
My6340	My6340m1	1	0	2	MED12	0	371281	0	371281	0	0	49	0	80	intramural
My6340	My6340m2	1	0	0	MED12	0	0	0	0	0	0	49	0	50	intramural
My6340	My6340m3	1	0	0	MED12	0	0	0	0	0	0	49	0	20	intramural
My6340	My6340m4	1	0	0	MED12	0	33232	0	33232	0	0	49	0	12	intramural
My6340	My6340m5	1	0	0	MED12	0	29178	0	29178	0	0	49	0	15	intramural
My6340	My6340m6	1	0	0	MED12	0	92684	21158	113842	0	0	49	0	25	intramural
My6340	My6340m7	1	0	0	MED12	0	0	181803	181803	0	0	49	0	12	intramural
My6340	My6340m8	1	0	0	MED12	0	0	0	0	0	0	49	0	30	subserous
My6341	My6341m1	2	0	2	WT	0	185013	0	185013	0	1	48	0	80	intramural
My6342	My6342m1	1	0	0	MED12	0	0	0	0	1	0	52	1	20	intramural
My6342	My6342m2	1	0	0	WT	0	0	0	0	1	0	52	1	15	intramural
My6343	My6343m1	1	0	0	WT	0	0	0	0	0	1	41	1	100	intramural
My6343	My6343m2	1	0	0	MED12	0	0	0	0	0	1	41	1	10	intramural
My6343	My6343m3	1	0	0	MED12	0	0	0	0	0	1	41	1	12	intramural
My6343	My6343m4	1	0	0	MED12	0	0	0	0	0	1	41	1	10	intramural
My6344	My6344m1	2	0	0	MED12	0	0	0	0	2	0	70	1	40	intramural
My6344	My6344m2	2	0	0	MED12	0	0	0	0	2	0	70	1	25	intramural
My6344	My6344m3	2	0	2	MED12	0	514822	0	514822	2	0	70	1	15	intramural
My6344	My6344m4	2	0	0	MED12	0	0	0	0	2	0	70	1	15	intramural
My6344	My6344m5	2	0	0	MED12	0	0	0	0	2	0	70	1	10	intramural
My6345	My6345m1	2	1	4	MED12	0	67556920	137091089	204648009	2	0	58	0	15	intramural
My6345	My6345m2	2	0	0	MED12	0	0	0	0	2	0	58	0	20	intramural
My6345	My6345m3	2	1	15	WT	1	261278496	8333566	269612062	2	0	58	0	10	intramural
My6346	My6346m1	0	0	0	MED12	0	0	0	0	0	1	47	0	60	intramural
My6346	My6346m2	0	0	0	MED12	0	0	0	0	0	1	47	0	35	intramural
My6346	My6346m3	0	0	0	MED12	0	0	0	0	0	1	47	0	20	intramural
My6346	My6346m4	0	0	0	MED12	0	0	0	0	0	1	47	0	10	intramural
My6346	My6346m5	0	0	0	MED12	0	0	0	0	0	1	47	0	15	intramural
My6346	My6346m6	0	0	0	MED12	0	0	0	0	0	1	47	0	20	intramural
My6346	My6346m7	0	0	0	MED12	0	0	0	0	0	1	47	0	25	intramural
My6346	My6346m8	0	0	0	MED12	0	0	0	0	0	1	47	0	40	intramural
My6346	My6346m9	0	0	2	MED12	0	4979982	0	4979982	0	1	47	0	20	intramural
My6346	My6346m10	0	0	0	MED12	0	0	0	0	0	1	47	0	15	intramural
My8001	My8001m1	2	0	0	MED12	0	0	0	0	NA	NA	NA	NA	NA	NA
My8001	My8001m2	2	1	4	MED12	0	2203007	0	2203007	NA	NA	NA	NA	NA	NA
My8001	My8001m3	2	0	0	MED12	0	0	0	0	NA	NA	NA	NA	NA	NA
My8001	My8001m4	2	0	0	MED12	0	0	0	0	NA	NA	NA	NA	NA	NA
My8001	My8001m5	2	0	0	MED12	0	0	0	0	NA	NA	NA	NA	NA	NA
My8001	My8001m6	2	0	0	MED12	0	0	22911	22911	NA	NA	NA	NA	NA	NA
My8002	My8002m1	2	0	0	MED12	0	0	0	0	NA	NA	NA	NA	NA	NA
My8002	My8002m2	2	0	0	MED12	0	0	0	0	NA	NA	NA	NA	NA	NA
My8002	My8002m3	2	0	2	MED12	0	28226405	0	28226405	NA	NA	NA	NA	NA	NA
My8003	My8003m1	2	0	2	MED12	0	27700097	0	27700097	0	1	49	1	NA	NA
My8004	My8004m1	4	0	4	MED12	0	144070664	0	144070664	NA	NA	NA	NA	NA	NA
My8004	My8004m2	4	0	2	MED12	0	7614132	0	7614132	NA	NA	NA	NA	NA	NA
My8004	My8004m3	4	0	0	MED12	0	0	0	0	NA	NA	NA	NA	NA	NA
My8004	My8004m4	4	0	1	WT	0	36939496	67470256	104409752	NA	NA	NA	NA	NA	NA
My8004	My8004m5	4	0	0	MED12	0	0	0	0	NA	NA	NA	NA	NA	NA
My8005	My8005m1	0	0	0	MED12	0	0	0	0	NA	NA	NA	NA	NA	NA
My8005	My8005m2	0	0	4	WT	1	357301839	0	357301839	NA	NA	NA	NA	NA	NA
My8007	My8007m1	2	0	2	WT	1	35774032	67339452	103113484	NA	NA	NA	NA	NA	NA
My8008	My8008m1	3	0	0	MED12	0	0	0	0	NA	NA	NA	NA	NA	NA
My8008	My8008m2	3	0	0	MED12	0	0	0	0	NA	NA	NA	NA	NA	NA
My8008	My8008m3	3	0	0	MED12	0	0	0	0	NA	NA	NA	NA	NA	NA
My8008	My8008m4	3	0	0	MED12	0	0	0	0	NA	NA	NA	NA	NA	NA
My8008	My8008m5	3	0	1	MED12	0	100347763	0	100347763	NA	NA	NA	NA	NA	NA
My8011	My8011m1	2	0	0	MED12	0	0	0	0	NA	NA	NA	NA	NA	NA
My8011	My8011m2	2	0	0	MED12	0	0	0	0	NA	NA	NA	NA	NA	NA
My8011	My8011m3	2	0	0	WT	0	0	0	0	NA	NA	NA	NA	NA	NA
My8012	My8012m1	1	0	0	MED12	0	0	0	0	NA	NA	NA	NA	NA	NA
My8012	My8012m2	1	0	0	MED12	0	0	0	0	NA	NA	NA	NA	NA	NA
My8012	My8012m3	1	0	0	MED12	0	0	0	0	NA	NA	NA	NA	NA	NA
My8012	My8012m4	1	0	0	MED12	0	0	0	0	NA	NA	NA	NA	NA	NA
My8013	My8013m1	5	0	4	WT	0	41321122	0	41321122	NA	NA	NA	NA	NA	NA
My8013	My8013m2	5	0	2	MED12	0	30117235	0	30117235	NA	NA	NA	NA	NA	NA
My8013	My8013m3	5	0	0	WT	0	0	0	0	NA	NA	NA	NA	NA	NA
My8013	My8013m4	5	0	0	MED12	0	0	0	0	NA	NA	NA	NA	NA	NA
My8015	My8015m1	2	0	2	MED12	0	353364	0	353364	NA	NA	NA	NA	NA	NA
My8016	My8016m1	2	1	12	WT	1	606584346	0	606584346	NA	NA	NA	NA	NA	NA
My8017	My8017m1	2	0	0	MED12	0	0	0	0	NA	NA	NA	NA	NA	NA
My8017	My8017m2	2	0	0	MED12	0	0	0	0	NA	NA	NA	NA	NA	NA
My8017	My8017m3	2	0	0	MED12	0	0	0	0	NA	NA	NA	NA	NA	NA
My8017	My8017m4	2	0	2	WT	0	170929208	35179244	206108452	NA	NA	NA	NA	NA	NA
My8018	My8018m1	3	1	37	WT	0	57604310	72958540	130562850	NA	NA	NA	NA	NA	NA
My8019	My8019m1	2	0	0	MED12	0	0	0	0	NA	NA	NA	NA	NA	NA
My8019	My8019m2	2	0	0	MED12	0	0	0	0	NA	NA	NA	NA	NA	NA
My8019	My8019m3	2	0	2	MED12	0	11861015	0	11861015	NA	NA	NA	NA	NA	NA
My8019	My8019m4	2	0	0	MED12	0	0	0	0	NA	NA	NA	NA	NA	NA
My8020	My8020m1	1	0	2	MED12	0	13804004	0	13804004	NA	NA	NA	NA	NA	NA
My8020	My8020m2	1	0	2	MED12	0	8021247	407058	8428305	NA	NA	NA	NA	NA	NA
My8020	My8020m3	1	0	2	MED12	0	36293573	0	36293573	NA	NA	NA	NA	NA	NA
My8020	My8020m4	1	0	0	MED12	0	0	0	0	NA	NA	NA	NA	NA	NA
My8021	My8021m1	0	0	0	MED12	0	0	0	0	NA	NA	NA	NA	NA	NA
My8021	My8021m2	0	0	0	MED12	0	0	0	0	NA	NA	NA	NA	NA	NA
My8021	My8021m3	0	1	8	WT	0	53735406	0	53735406	NA	NA	NA	NA	NA	NA
My8021	My8021m4	0	0	2	MED12	0	214311	298881	513192	NA	NA	NA	NA	NA	NA
My8021	My8021m5	0	0	0	WT	0	0	105702	105702	NA	NA	NA	NA	NA	NA
My8022	My8022m1	1	0	0	MED12	0	0	0	0	NA	NA	NA	NA	NA	NA
My8022	My8022m2	1	0	0	MED12	0	0	0	0	NA	NA	NA	NA	NA	NA
My8022	My8022m3	1	0	2	MED12	0	233892	0	233892	NA	NA	NA	NA	NA	NA
My8022	My8022m4	1	0	0	MED12	0	84207	0	84207	NA	NA	NA	NA	NA	NA
My8022	My8022m5	1	0	0	MED12	0	0	404344	404344	NA	NA	NA	NA	NA	NA
My8022	My8022m6	1	0	0	MED12	0	0	0	0	NA	NA	NA	NA	NA	NA
My8022	My8022m7	1	0	0	MED12	0	0	430904	430904	NA	NA	NA	NA	NA	NA
My8023	My8023m1	2	1	10	WT	0	22240674	0	22240674	NA	NA	NA	NA	NA	NA
My8024	My8024m1	2	0	4	WT	0	49821804	0	49821804	NA	NA	NA	NA	NA	NA
My8024	My8024m2	2	0	0	MED12	0	0	237892	237892	NA	NA	NA	NA	NA	NA
My8025	My8025m1	2	0	2	WT	0	37821817	110748	37932565	NA	NA	NA	NA	NA	NA
My8025	My8025m2	2	0	0	WT	0	0	0	0	NA	NA	NA	NA	NA	NA
My8026	My8026m1	3	0	0	WT	0	0	0	0	NA	NA	NA	NA	NA	NA
My6281N	My6281m2	1	0	2	MED12	0	39305354	0	39305354	1	0	55	0	40	intramural
My6281N	My6281m3	1	0	0	MED12	0	0	0	0	1	0	55	0	25	subserous
My6347N	My6347m2	3	0	0	MED12	0	0	0	0	2	1	62	0	12	intramural
My6327N	My6347m1	3	0	0	MED12	0	0	0	0	0	0	53	0	24	intramural
My6348N	My6348m1	0	1	4	WT	0	32301628	0	32301628	0	0	49	1	110	intramural
My6348N	My6348m2	0	0	0	MED12	0	0	48455	48455	0	0	49	1	30	intramural
My6348N	My6348m3	0	0	0	MED12	0	0	48455	48455	0	0	49	1	35	intramural
My6348N	My6348m4	0	0	0	MED12	0	0	33450	33450	0	0	49	1	35	intramural
My6348N	My6348m5	0	0	2	MED12	0	46470931	60328	46531259	0	0	49	1	10	intramural
My6349N	My6349m1	0	0	0	MED12	0	0	178737796	178737796	0	1	41	1	NA	NA
My6350N	My6350m1	3	1	84	WT	0	267083060	168441095	435524155	1	0	73	0	NA	NA
My6350N	My6350m2	3	0	0	MED12	0	0	0	0	1	0	73	0	30	intramural
My6352N	My6352m1	1	1	14	WT	0	250246370	0	250246370	0	1	42	1	NA	NA
My6353N	My6353m1	4	0	1	WT	1	148716498	39987541	188704039	0	1	48	0	NA	NA
My6353N	My6353m2	4	0	0	WT	0	0	18559	18559	0	1	48	0	30	intramural
My6353N	My6353m3	4	0	2	WT	1	304890139	49184	304939323	0	1	48	0	30	intramural
My6353N	My6353m4	4	0	4	WT	0	183682558	4977795	188660353	0	1	48	0	15	intramural
My6353N	My6353m5	4	0	0	WT	0	0	0	0	0	1	48	0	20	intramural
My6354N	My6354m1	3	0	0	WT	0	0	63784	63784	2	0	59	0	15	intramural
My6355N	My6355m1	0	0	0	MED12	0	0	0	0	1	0	59	1	NA	NA
My6356N	My6356m1	2	0	0	MED12	0	0	48034	48034	0	1	38	0	80	intramural
My6356N	My6356m2	2	0	0	MED12	0	0	0	0	0	1	38	0	20	subserous
My6357N	My6357m10	1	0	0	MED12	0	0	510850	510850	0	0	46	0	25	intramural
My6357N	My6357m11	1	0	0	MED12	0	0	510850	510850	0	0	46	0	20	subserous
My6357N	My6357m1	1	0	0	MED12	0	0	499824	499824	0	0	46	0	80	subserous
My6357N	My6357m2	1	1	6	MED12	0	32745278	0	32745278	0	0	46	0	20	intramural
My6357N	My6357m3	1	0	0	MED12	0	0	499824	499824	0	0	46	0	30	intramural
My6357N	My6357m4	1	0	0	MED12	0	0	499824	499824	0	0	46	0	50	intramural
My6357N	My6357m5	1	0	0	MED12	0	0	510850	510850	0	0	46	0	40	intramural
My6357N	My6357m7	1	1	4	MED12	0	5285929	510850	5796779	0	0	46	0	35	intramural
My6357N	My6357m8	1	0	4	MED12	0	37088584	510850	37599434	0	0	46	0	15	intramural
My6358N	My6358m1	3	0	2	MED12	0	31852881	0	31852881	0	0	45	0	60	intramural
My6358N	My6358m2	3	0	2	MED12	0	42919389	0	42919389	0	0	45	0	NA	NA
My6359N	My6359m1	2	0	0	MED12	0	0	0	0	0	0	47	1	55	intramural
My6359N	My6359m2	2	0	2	MED12	0	60995029	0	60995029	0	0	47	1	10	intramural
My6360N	My6360m1	0	0	0	WT	0	0	0	0	0	0	49	0	NA	NA
My6361N	My6361m1	2	0	0	WT	0	0	0	0	0	1	51	0	10	submucous
My6361N	My6361m2	2	0	0	WT	0	0	83945	83945	0	1	51	0	10	intramural
My6362N	My6362m1	2	1	14	WT	0	75862991	0	75862991	0	0	45	1	60	intramural
My6363N	My6363m1	1	1	15	WT	0	240592928	0	240592928	0	1	49	0	50	submucous
My6363N	My6363m2	1	0	0	WT	0	0	0	0	0	1	49	0	9	submucous
My6363N	My6363m3	1	0	0	MED12	0	0	163021	163021	0	1	49	0	15	intramural
My6364N	My6364m1	2	0	0	MED12	0	0	161401799	161401799	0	1	42	1	35	intramural
My6365N	My6365m1	1	1	72	WT	0	279123519	0	279123519	0	1	50	0	80	intramural
My6366N	My6366m1	3	0	4	WT	0	79595435	0	79595435	2	0	63	0	NA	NA
My6367N	My6367m10	0	0	0	MED12	0	0	0	0	0	1	48	1	30	subserous
My6367N	My6367m11	0	0	0	MED12	0	0	0	0	0	1	48	1	40	subserous
My6367N	My6367m1	0	0	0	MED12	0	0	120254	120254	0	1	48	1	110	intramural
My6367N	My6367m12	0	0	0	MED12	0	0	0	0	0	1	48	1	30	intramural
My6367N	My6367m13	0	0	0	MED12	0	0	0	0	0	1	48	1	20	intramural
My6367N	My6367m15	0	0	0	MED12	0	0	0	0	0	1	48	1	20	intramural
My6367N	My6367m17	0	0	0	WT	0	0	19348650	19348650	0	1	48	1	15	subserous
My6367N	My6367m18	0	0	1	MED12	0	142833	0	142833	0	1	48	1	30	submucous
My6367N	My6367m19	0	0	0	MED12	0	0	0	0	0	1	48	1	30	intramural
My6367N	My6367m2	0	0	0	MED12	0	0	0	0	0	1	48	1	70	intramural
My6367N	My6367m3	0	0	0	MED12	0	0	0	0	0	1	48	1	70	intramural
My6367N	My6367m4	0	0	0	MED12	0	0	0	0	0	1	48	1	25	intramural
My6367N	My6367m5	0	0	0	MED12	0	0	0	0	0	1	48	1	30	intramural
My6367N	My6367m6	0	0	0	MED12	0	0	0	0	0	1	48	1	40	intramural
My6367N	My6367m7	0	0	0	MED12	0	0	0	0	0	1	48	1	20	intramural
My6367N	My6367m14	0	0	0	MED12	0	0	0	0	0	1	48	1	35	intramural
My6367N	My6367m16	0	0	0	MED12	0	0	0	0	0	1	48	1	20	subserous
My6367N	My6367m8	0	0	0	MED12	0	0	0	0	0	1	48	1	20	intramural
My6367N	My6367m9	0	0	0	MED12	0	0	0	0	0	1	48	1	30	intramural
My6368N	My6368m1	2	0	2	MED12	0	31772917	0	31772917	0	0	49	0	55	intramural
My6368N	My6368m2	2	0	0	MED12	0	0	29027	29027	0	0	49	0	30	submucous
My6368N	My6368m3	2	0	0	MED12	0	0	0	0	0	0	49	0	15	intramural
My6368N	My6368m4	2	0	0	MED12	0	0	0	0	0	0	49	0	NA	NA
My6369N	My6369m1	2	1	30	WT	0	124803532	0	124803532	1	0	51	0	NA	NA
My6370N	My6370m1	2	0	0	MED12	0	0	0	0	0	1	44	0	23	intramural
My6370N	My6370m2	2	0	4	WT	0	1649351	0	1649351	0	1	44	0	NA	NA
My6371N	My6371m1	1	0	0	MED12	0	0	0	0	2	0	62	1	30	intramural
My6371N	My6371m2	1	0	2	MED12	0	633125	3564086	4197211	2	0	62	1	14	subserous
My6371N	My6371m3	1	0	0	MED12	0	0	0	0	2	0	62	1	13	intramural
My6373N	My6373m1	0	0	0	MED12	0	0	0	0	1	0	52	1	NA	NA
My6374N	My6374m1	1	0	0	MED12	0	0	107863	107863	0	1	50	1	50	intramural
My6374N	My6374m2	1	0	0	MED12	0	0	0	0	0	1	50	1	NA	NA
My6375N	My6375m1	2	0	1	WT	0	38013762	67402418	105416180	2	0	63	1	90	intramural
My6378N	My6378m1	0	0	0	MED12	0	0	0	0	0	0	46	1	30	intramural
My6378N	My6378m4	0	0	0	MED12	0	0	0	0	0	0	46	1	20	intramural
My6378N	My6378m5	0	0	0	MED12	0	0	0	0	0	0	46	1	10	intramural
My6378N	My6378m2	0	0	0	MED12	0	0	0	0	0	0	46	1	27	intramural
My6379N	My6379m1	0	0	0	MED12	0	0	0	0	0	0	42	1	110	intramural
My6379N	My6379m2	0	0	0	MED12	0	0	0	0	0	0	42	1	60	subserous
My6379N	My6379m3	0	0	0	MED12	0	0	0	0	0	0	42	1	20	intramural
My6380N	My6380m1	1	0	2	MED12	0	21862284	0	21862284	0	0	45	1	75	intramural
My6380N	My6380m2	1	0	0	MED12	0	0	600055	600055	0	0	45	1	10	intramural
My6381N	My6381m2	1	0	0	MED12	0	0	404118	404118	0	0	49	0	65	subserous
My6381N	My6381m3	1	1	43	WT	0	206733259	2269362	209002621	0	0	49	0	50	subserous
My6382N	My6382m3	2	0	0	MED12	0	0	0	0	0	0	47	0	65	intramural
My6382N	My6382m4	2	0	0	MED12	0	0	0	0	0	0	47	0	70	intramural
My6382N	My6382m5	2	0	0	WT	0	0	0	0	0	0	47	0	70	intramural
My6382N	My6382m6	2	0	0	MED12	0	0	0	0	0	0	47	0	20	intramural
My6382N	My6382m10	2	0	2	MED12	0	44398951	233490	44632441	0	0	47	0	30	intramural
My6382N	My6382m11	2	0	0	MED12	0	0	263958	263958	0	0	47	0	25	intramural
My6382N	My6382m1	2	0	2	MED12	0	8118291	135894	8254185	0	0	47	0	100	intramural
My6382N	My6382m12	2	0	0	MED12	0	0	300279	300279	0	0	47	0	40	intramural
My6382N	My6382m13	2	0	0	MED12	0	0	233490	233490	0	0	47	0	40	intramural
My6382N	My6382m14	2	0	0	MED12	0	0	300279	300279	0	0	47	0	15	intramural
My6382N	My6382m15	2	0	2	MED12	0	16440978	233490	16674468	0	0	47	0	NA	NA
My6382N	My6382m2	2	0	0	MED12	0	0	135894	135894	0	0	47	0	70	intramural
My6382N	My6382m7	2	0	0	MED12	0	0	300279	300279	0	0	47	0	30	intramural
My6382N	My6382m8	2	0	0	MED12	0	0	300279	300279	0	0	47	0	40	intramural
My6382N	My6382m9	2	0	0	MED12	0	0	160151312	160151312	0	0	47	0	NA	NA
My6383N	My6383m1	5	0	2	MED12	0	33082462	0	33082462	0	0	44	1	60	intramural
My6383N	My6383m2	5	1	4	MED12	0	83181563	0	83181563	0	0	44	1	20	intramural
My6384N	My6384m1	2	0	0	MED12	0	0	0	0	0	1	40	1	NA	NA
My6385N	My6385m1	2	1	22	WT	0	15249246	0	15249246	1	0	77	0	15	intramural
My6385N	My6385m2	2	0	0	MED12	0	0	29027	29027	1	0	77	0	20	intramural
My6385N	My6385m3	2	0	0	MED12	0	0	0	0	1	0	77	0	10	intramural
My6385N	My6385m4	2	0	0	MED12	0	0	0	0	1	0	77	0	10	intramural
My6385N	My6385m5	2	0	0	MED12	0	0	26100	26100	1	0	77	0	15	subserous
My6386N	My6386m1	0	0	0	WT	0	348035	0	348035	0	1	39	1	80	intramural
My6388N	My6388m1	0	1	28	WT	0	194263735	836589	195100324	0	1	48	0	80	intramural
My6388N	My6388m2	0	0	8	WT	0	233837869	471727	234309596	0	1	48	0	NA	NA
My6388N	My6388m3	0	0	0	MED12	0	0	0	0	0	1	48	0	35	intramural
My6389N	My6389m1	2	0	0	MED12	0	0	0	0	0	0	52	0	NA	NA
My6390N	My6390m1	0	0	2	MED12	0	20934997	0	20934997	0	0	54	0	NA	NA
My6390N	My6390m2	0	0	0	MED12	0	0	0	0	0	0	54	0	30	intramural
My6391N	My6391m2	3	0	0	MED12	0	0	0	0	2	0	52	1	10	subserous
My6391N	My6391m1	3	0	0	MED12	0	0	0	0	2	0	52	1	18	submucous
My6392N	My6392m1	0	0	0	MED12	0	0	52901	52901	1	1	55	0	70	intramural
My6392N	My6392m2	0	0	4	MED12	0	84940624	109736915	194677539	1	1	55	0	NA	NA
My6392N	My6392m3	0	0	0	WT	0	0	0	0	1	1	55	0	40	subserous
My6392N	My6392m4	0	0	0	MED12	0	0	12746	12746	1	1	55	0	20	intramural
My6393N	My6393m1	2	0	0	MED12	0	0	0	0	0	0	46	1	NA	NA
My6393N	My6393m3	2	0	0	MED12	0	0	0	0	0	0	46	1	25	intramural
My6393N	My6393m2	2	0	0	MED12	0	0	0	0	0	0	46	1	20	intramural
My6393N	My6393m4	2	0	0	MED12	0	0	32128	32128	0	0	46	1	25	submucous
My6393N	My6393m5	2	0	0	MED12	0	0	0	0	0	0	46	1	18	intramural
My6393N	My6393m6	2	0	0	MED12	0	0	0	0	0	0	46	1	10	intramural
My6394N	My6394m1	0	0	0	MED12	0	0	112039	112039	2	1	56	0	35	intramural
My6394N	My6394m2	0	1	8	MED12	0	6987253	502489	7489742	2	1	56	0	40	intramural
My6394N	My6394m3	0	0	0	MED12	0	0	53751	53751	2	1	56	0	30	intramural
My6394N	My6394m4	0	0	0	MED12	0	0	30523	30523	2	1	56	0	15	intramural
My6394N	My6394m5	0	0	0	MED12	0	0	0	0	2	1	56	0	13	intramural
My6394N	My6394m6	0	0	0	WT	0	0	0	0	2	1	56	0	15	intramural
My6394N	My6394m7	0	0	0	MED12	0	0	0	0	2	1	56	0	20	subserous
My6394N	My6394m8	0	0	2	MED12	0	16060232	0	16060232	2	1	56	0	18	intramural
My6395N	My6395m1	2	1	8	WT	1	229976708	0	229976708	2	0	60	1	45	intramural
My6395N	My6395m2	2	0	0	MED12	0	0	0	0	2	0	60	1	35	intramural
My6395N	My6395m3	2	0	0	MED12	0	0	0	0	2	0	60	1	20	intramural
My6395N	My6395m4	2	0	0	MED12	0	0	0	0	2	0	60	1	NA	NA
My6397N	My6397m1	0	0	0	MED12	0	0	0	0	2	1	61	0	30	intramural
My6397N	My6397m2	0	0	0	MED12	0	0	73773	73773	2	1	61	0	30	intramural
My6397N	My6397m3	0	0	0	MED12	0	0	0	0	2	1	61	0	10	intramural
My6398N	My6398m1	3	0	2	WT	0	49051990	0	49051990	1	1	53	0	NA	NA
My6398N	My6398m2	3	0	1	WT	0	42826236	0	42826236	1	1	53	0	20	intramural
My6398N	My6398m3	3	0	4	WT	0	79717442	0	79717442	1	1	53	0	20	submucous
My6400N	My6400m1	0	1	8	WT	0	99259723	0	99259723	0	0	49	1	50	intramural
My6400N	My6400m2	0	0	0	MED12	0	0	0	0	0	0	49	1	NA	NA
My6401N	My6401m1	0	0	0	MED12	0	0	0	0	0	0	40	1	45	intramural
My6401N	My6401m2	0	0	0	MED12	0	0	0	0	0	0	40	1	15	subserous
My6402N	My6402m1	0	0	0	MED12	0	0	0	0	1	1	58	1	NA	NA
My6403N	My6403m1	2	0	2	MED12	0	38143845	0	38143845	0	0	47	0	40	intramural
My6404N	My6404m1	5	0	4	WT	0	43901538	13900	43915438	0	0	38	0	20	intramural
My6405N	My6405m1	0	1	8	WT	0	1116841	122915	1239756	1	0	53	0	120	intramural
My6405N	My6405m2	0	0	0	MED12	0	0	0	0	1	0	53	0	40	intramural
My6406N	My6406m1	1	0	0	MED12	0	0	38276	38276	0	0	46	1	NA	NA
My6406N	My6406m2	1	0	0	MED12	0	0	36517	36517	0	0	46	1	40	subserous
My6406N	My6406m3	1	0	0	MED12	0	0	31647557	31647557	0	0	46	1	20	intramural
My6406N	My6406m4	1	0	2	WT	0	365043	0	365043	0	0	46	1	30	submucous
My6406N	My6406m5	1	0	0	MED12	0	0	38276	38276	0	0	46	1	20	submucous
My6406N	My6406m6	1	0	0	MED12	0	0	38276	38276	0	0	46	1	23	intramural
My6406N	My6406m7	1	0	0	MED12	0	0	38276	38276	0	0	46	1	23	intramural
My6406N	My6406m8	1	0	0	MED12	0	0	0	0	0	0	46	1	25	intramural
My6407N	My6407m1	2	1	20	WT	0	81208954	0	81208954	0	0	50	1	100	intramural
My6407N	My6407m2	2	0	2	WT	0	39974099	0	39974099	0	0	50	1	40	intramural
My6407N	My6407m3	2	0	2	MED12	0	101361	0	101361	0	0	50	1	30	intramural
My6407N	My6407m4	2	0	0	MED12	0	0	0	0	0	0	50	1	20	intramural
My6408N	My6408m2	2	0	0	MED12	0	0	0	0	0	1	48	1	10	submucous
My6408N	My6408m1	2	0	0	MED12	0	0	0	0	0	1	48	1	20	submucous
My6409N	My6409m1	0	0	0	WT	0	0	0	0	0	0	47	0	NA	NA
My6410N	My6410m1	3	0	0	MED12	0	0	0	0	0	0	42	1	60	intramural
My6410N	My6410m2	3	0	0	MED12	0	0	0	0	0	0	42	1	NA	NA
My6410N	My6410m3	3	0	0	MED12	0	0	0	0	0	0	42	1	20	intramural
My6410N	My6410m4	3	0	0	MED12	0	0	0	0	0	0	42	1	15	intramural
My6410N	My6410m6	3	0	0	MED12	0	0	0	0	0	0	42	1	10	submucous
My6410N	My6410m5	3	0	0	MED12	0	0	0	0	0	0	42	1	20	intramural
My6410N	My6410m7	3	0	0	MED12	0	0	0	0	0	0	42	1	10	intramural
My6411N	My6411m1	4	0	2	MED12	0	30704475	28408	30732883	0	0	57	0	NA	NA
My6411N	My6411m2	4	0	4	MED12	0	30609156	37386	30646542	0	0	57	0	40	intramural
My6411N	My6411m3	4	0	2	MED12	0	50694308	0	50694308	0	0	57	0	20	intramural
My6411N	My6411m4	4	0	0	MED12	0	0	28408	28408	0	0	57	0	12	intramural
My6412N	My6412m1	2	0	2	MED12	0	105871	0	105871	0	0	50	1	80	intramural
My6412N	My6412m2	2	0	2	MED12	0	11432087	0	11432087	0	0	50	1	NA	NA
My6412N	My6412m3	2	0	0	MED12	0	0	0	0	0	0	50	1	NA	NA
My6412N	My6412m4	2	0	2	WT	1	67079594	0	67079594	0	0	50	1	NA	NA
My6412N	My6412m5	2	1	4	MED12	0	35798549	112348	35910897	0	0	50	1	NA	NA
My6413N	My6413m1	3	1	23	WT	0	308258224	123080248	431338472	1	0	50	1	NA	NA
My6414N	My6414m1	0	0	2	MED12	0	24011415	117952	24129367	0	0	49	1	NA	NA
My6415N	My6415m1	0	0	0	MED12	0	0	0	0	0	0	37	1	NA	NA
My6415N	My6415m2	0	0	0	MED12	0	0	0	0	0	0	37	1	20	intramural
My6415N	My6415m3	0	0	0	MED12	0	0	0	0	0	0	37	1	12	intramural
My6415N	My6415m4	0	0	0	MED12	0	0	0	0	0	0	37	1	10	intramural
My6416N	My6416m1	1	0	0	MED12	0	0	0	0	1	1	69	1	20	intramural
My6416N	My6416m2	1	0	0	MED12	0	0	0	0	1	1	69	1	17	intramural
My6416N	My6416m3	1	0	0	MED12	0	0	0	0	1	1	69	1	10	intramural
My6416N	My6416m4	1	0	0	MED12	0	0	0	0	1	1	69	1	25	intramural
My6417N	My6417m1	0	1	22	WT	0	181189960	0	181189960	1	0	55	0	110	intramural
My6417N	My6417m2	0	0	5	WT	0	91043519	0	91043519	1	0	55	0	25	intramural
My6418N	My6418m1	0	0	0	WT	0	0	0	0	2	0	56	1	NA	NA
My6419N	My6419m1	2	1	18	WT	0	269728409	0	269728409	0	0	43	1	NA	NA
My6419N	My6419m2	2	0	4	WT	0	15503964	0	15503964	0	0	43	1	40	intramural
My6420N	My6420m1	0	1	10	MED12	0	77153838	152061609	229215447	0	0	43	1	NA	NA
My6421N	My6421m2	0	0	0	MED12	0	0	0	0	NA	NA	NA	NA	60	intramural
My6421N	My6421m4	0	0	0	MED12	0	0	0	0	NA	NA	NA	NA	50	intramural
My6421N	My6421m5	0	0	0	MED12	0	0	0	0	NA	NA	NA	NA	40	intramural
My6421N	My6421m6	0	0	0	MED12	0	0	0	0	NA	NA	NA	NA	10	intramural
My6421N	My6421m7	0	0	0	MED12	0	0	0	0	NA	NA	NA	NA	10	intramural
My6421N	My6421m9	0	0	0	MED12	0	0	0	0	NA	NA	NA	NA	12	intramural
My6421N	My6421m1	0	0	0	MED12	0	0	0	0	NA	NA	NA	NA	50	intramural
My6421N	My6421m3	0	0	0	MED12	0	0	0	0	NA	NA	NA	NA	60	intramural
My6421N	My6421m8	0	0	0	MED12	0	0	0	0	NA	NA	NA	NA	15	intramural
My6422N	My6422m1	0	1	6	MED12	0	3811291	0	3811291	0	0	43	0	80	intramural
My6422N	My6422m3	0	0	0	MED12	0	0	0	0	0	0	43	0	40	intramural
My6422N	My6422m4	0	0	0	MED12	0	0	0	0	0	0	43	0	35	intramural
My6422N	My6422m2	0	0	0	MED12	0	0	0	0	0	0	43	0	70	intramural
My6422N	My6422m5	0	0	0	MED12	0	0	0	0	0	0	43	0	30	intramural
My6422N	My6422m6	0	0	0	MED12	0	0	0	0	0	0	43	0	25	intramural
My6422N	My6422m7	0	0	0	MED12	0	0	0	0	0	0	43	0	30	intramural
My6422N	My6422m8	0	0	0	WT	0	0	46000	46000	0	0	43	0	15	intramural
My6422N	My6422m9	0	0	2	WT	0	8677828	0	8677828	0	0	43	0	20	intramural
My6423N	My6423m1	0	0	0	MED12	0	84765	0	84765	0	0	50	1	55	submucous
My6423N	My6423m2	0	0	0	MED12	0	0	0	0	0	0	50	1	NA	NA
My6424N	My6424m1	2	0	0	MED12	0	0	0	0	0	0	43	1	NA	NA
My6425N	My6425m1	2	1	8	WT	0	36997956	1560864	38558820	2	0	51	0	70	intramural
My6425N	My6425m2	2	0	2	MED12	0	16546531	0	16546531	2	0	51	0	10	intramural
My6426N	My6426m1	2	0	0	MED12	0	0	0	0	0	0	53	1	NA	NA
My6427N	My6427m1	0	0	0	MED12	0	0	0	0	0	1	47	0	NA	NA
My6428N	My6428m10	1	0	0	MED12	0	0	0	0	0	0	51	1	NA	NA
My6428N	My6428m2	1	0	0	MED12	0	0	0	0	0	0	51	1	50	intramural
My6428N	My6428m11	1	0	0	MED12	0	0	0	0	0	0	51	1	NA	NA
My6428N	My6428m1	1	0	0	MED12	0	0	0	0	0	0	51	1	45	intramural
My6428N	My6428m4	1	0	0	MED12	0	0	0	0	0	0	51	1	30	intramural
My6428N	My6428m6	1	0	0	MED12	0	0	0	0	0	0	51	1	NA	NA
My6428N	My6428m8	1	0	0	MED12	0	0	0	0	0	0	51	1	NA	NA
My6428N	My6428m3	1	1	8	WT	0	47818195	93851053	141669248	0	0	51	1	20	intramural
My6428N	My6428m5	1	0	4	MED12	0	67702480	0	67702480	0	0	51	1	20	submucous
My6428N	My6428m7	1	0	0	MED12	0	0	0	0	0	0	51	1	NA	NA
My6428N	My6428m9	1	0	2	MED12	0	25264065	0	25264065	0	0	51	1	NA	NA
My6430N	My6430m1	0	0	2	MED12	0	11563478	0	11563478	1	1	48	1	NA	NA
My6431N	My6431m1	2	0	0	WT	0	0	0	0	0	1	47	0	20	intramural
My6431N	My6431m2	2	0	0	MED12	0	0	0	0	0	1	47	0	12	intramural
My6432N	My6432m1	2	1	28	WT	0	106621096	0	106621096	0	1	46	1	NA	NA
My6433N	My6433m2	2	0	0	MED12	0	0	0	0	0	0	45	1	25	intramural
My6433N	My6433m1	2	0	0	MED12	0	0	0	0	0	0	45	1	20	intramural
My6433N	My6433m3	2	0	0	MED12	0	0	0	0	0	0	45	1	20	intramural
My6434N	My6434m2	4	0	0	MED12	0	0	0	0	0	0	51	1	35	intramural
My6434N	My6434m3	4	0	0	MED12	0	0	0	0	0	0	51	1	40	intramural
My6434N	My6434m1	4	0	0	MED12	0	0	0	0	0	0	51	1	35	intramural
My6434N	My6434m4	4	0	0	MED12	0	0	0	0	0	0	51	1	30	intramural
My6435N	My6435m1	1	0	0	MED12	0	0	0	0	2	0	64	0	NA	NA
My6435N	My6435m2	1	0	0	MED12	0	0	0	0	2	0	64	0	12	subserous
My6435N	My6435m3	1	0	0	MED12	0	0	0	0	2	0	64	0	13	intramural
My6436N	My6436m1	0	0	0	MED12	0	0	0	0	0	0	46	0	NA	NA
My6436N	My6436m2	0	0	0	MED12	0	0	398874	398874	0	0	46	0	NA	NA
My6437N	My6437m1	1	0	0	MED12	0	0	143481	143481	0	0	48	1	NA	NA
My6437N	My6437m2	1	0	0	MED12	0	0	0	0	0	0	48	1	40	intramural
My6437N	My6437m3	1	0	0	MED12	0	0	0	0	0	0	48	1	15	intramural
My6437N	My6437m4	1	0	0	MED12	0	0	0	0	0	0	48	1	20	intramural
My6437N	My6437m5	1	0	0	MED12	0	0	0	0	0	0	48	1	10	intramural
My6437N	My6437m7	1	0	0	MED12	0	0	0	0	0	0	48	1	13	intramural
My6437N	My6437m8	1	0	0	MED12	0	0	49924	49924	0	0	48	1	20	subserous
My6437N	My6437m6	1	0	0	MED12	0	0	0	0	0	0	48	1	10	intramural
My6438N	My6438m1	2	0	0	MED12	0	0	22430	22430	0	1	50	0	NA	NA
My6438N	My6438m2	2	0	0	MED12	0	0	0	0	0	1	50	0	15	submucous
My6439N	My6439m1	2	0	0	WT	0	0	0	0	0	0	42	1	80	intramural
My6440N	My6440m1	0	0	2	WT	0	112897342	626341	113523683	0	0	55	0	45	intramural
My6440N	My6440m3	0	0	0	WT	0	0	647205	647205	0	0	55	0	NA	NA
My6441N	My6441m1	2	0	6	WT	0	183480903	0	183480903	0	0	50	1	150	subserous
My6441N	My6441m2	2	0	0	MED12	0	0	0	0	0	0	50	1	20	submucous
My6442N	My6442m1	2	1	10	WT	0	6453670	0	6453670	0	1	49	0	170	intramural
My6442N	My6442m2	2	0	0	MED12	0	0	205156	205156	0	1	49	0	12	intramural
My6443N	My6443m2	1	0	0	WT	0	0	337948	337948	2	1	58	0	30	subserous
My6443N	My6443m1	1	0	0	WT	0	0	0	0	2	1	58	0	130	intramural
My6444N	My6444m1	0	0	2	WT	0	14579451	0	14579451	0	0	41	0	90	intramural
My6445N	My6445m11	0	0	0	MED12	0	0	0	0	0	0	51	1	25	intramural
My6445N	My6445m2	0	0	0	MED12	0	0	0	0	0	0	51	1	NA	NA
My6445N	My6445m3	0	0	0	MED12	0	0	0	0	0	0	51	1	45	intramural
My6445N	My6445m6	0	0	2	MED12	0	12236864	0	12236864	0	0	51	1	30	subserous
My6445N	My6445m10	0	0	0	MED12	0	0	0	0	0	0	51	1	30	intramural
My6445N	My6445m1	0	0	0	MED12	0	0	0	0	0	0	51	1	NA	NA
My6445N	My6445m4	0	0	0	MED12	0	0	0	0	0	0	51	1	15	subserous
My6445N	My6445m5	0	0	0	MED12	0	0	0	0	0	0	51	1	45	intramural
My6445N	My6445m9	0	0	0	MED12	0	0	0	0	0	0	51	1	35	subserous
My6445N	My6445m7	0	0	0	MED12	0	0	0	0	0	0	51	1	30	subserous
My6445N	My6445m8	0	0	0	MED12	0	0	0	0	0	0	51	1	35	intramural
My6446N	My6446m1	2	0	1	WT	1	497635683	0	497635683	0	0	51	1	70	intramural
My6446N	My6446m2	2	0	0	WT	0	58450	38276	96726	0	0	51	1	NA	NA
My6447N	My6447m1	2	1	10	WT	1	287975410	0	287975410	2	1	50	1	65	intramural
My6448N	My6448m2	2	0	2	MED12	0	315839	62852	378691	0	1	41	1	35	intramural
My6448N	My6448m1	2	0	0	MED12	0	0	0	0	0	1	41	1	35	intramural
My6448N	My6448m3	2	0	0	MED12	0	0	62852	62852	0	1	41	1	25	intramural
My6448N	My6448m4	2	0	0	MED12	0	0	0	0	0	1	41	1	10	intramural
My6448N	My6448m5	2	0	0	MED12	0	0	133586578	133586578	0	1	41	1	15	intramural
My6448N	My6448m6	2	0	2	MED12	0	13069340	0	13069340	0	1	41	1	17	intramural
My6448N	My6448m7	2	0	0	MED12	0	0	23952	23952	0	1	41	1	23	intramural
My6449N	My6449m1	0	0	0	MED12	0	0	0	0	0	0	47	0	50	intramural
My6449N	My6449m2	0	0	2	MED12	0	3838088	0	3838088	0	0	47	0	20	intramural
My6449N	My6449m3	0	0	2	MED12	0	8833287	0	8833287	0	0	47	0	NA	NA
My6450N	My6450m1	1	0	0	WT	0	0	1182161621	1182161621	2	1	52	1	50	intramural
My6450N	My6450m2	1	1	6	WT	0	124504576	0	124504576	2	1	52	1	35	intramural
My6451N	My6451m1	3	1	4	WT	0	35976602	0	35976602	0	0	42	0	NA	NA
My6452N	My6452m11	0	0	0	MED12	0	0	0	0	0	1	52	1	10	intramural
My6452N	My6452m1	0	0	0	MED12	0	0	0	0	0	1	52	1	NA	NA
My6452N	My6452m13	0	0	0	MED12	0	0	0	0	0	1	52	1	25	intramural
My6452N	My6452m2	0	0	0	MED12	0	0	0	0	0	1	52	1	40	subserous
My6452N	My6452m3	0	0	0	MED12	0	0	0	0	0	1	52	1	30	intramural
My6452N	My6452m5	0	0	0	MED12	0	0	0	0	0	1	52	1	30	subserous
My6452N	My6452m6	0	0	0	MED12	0	0	0	0	0	1	52	1	45	intramural
My6452N	My6452m10	0	0	0	MED12	0	0	0	0	0	1	52	1	25	intramural
My6452N	My6452m12	0	0	0	MED12	0	0	0	0	0	1	52	1	20	intramural
My6452N	My6452m4	0	0	0	MED12	0	0	0	0	0	1	52	1	30	subserous
My6452N	My6452m7	0	0	0	MED12	0	0	0	0	0	1	52	1	30	intramural
My6452N	My6452m8	0	0	8	WT	0	30582531	0	30582531	0	1	52	1	30	intramural
My6452N	My6452m9	0	0	0	MED12	0	0	0	0	0	1	52	1	15	intramural
My6453N	My6453m1	0	0	0	MED12	0	0	0	0	0	0	40	0	100	subserous
My6453N	My6453m2	0	0	0	MED12	0	0	0	0	0	0	40	0	100	subserous
My6453N	My6453m3	0	0	0	MED12	0	0	0	0	0	0	40	0	40	subserous
My6453N	My6453m4	0	0	0	MED12	0	0	0	0	0	0	40	0	10	submucous
My6453N	My6453m5	0	0	2	MED12	0	30524831	0	30524831	0	0	40	0	20	intramural
My6454N	My6454m1	0	0	0	MED12	0	0	246471	246471	0	1	44	1	40	subserous
My6454N	My6454m2	0	0	0	MED12	0	0	280985	280985	0	1	44	1	23	intramural
My6454N	My6454m3	0	0	0	MED12	0	0	252142	252142	0	1	44	1	NA	NA
My6454N	My6454m4	0	0	0	MED12	0	0	0	0	0	1	44	1	20	intramural
My6454N	My6454m5	0	0	0	MED12	0	0	0	0	0	1	44	1	12	intramural
My6455N	My6455m1	0	0	0	MED12	0	0	0	0	0	0	48	1	30	intramural
My6455N	My6455m2	0	0	0	MED12	0	0	0	0	0	0	48	1	15	intramural
My6456N	My6456m2	3	0	0	MED12	0	0	0	0	2	0	54	0	25	intramural
My6456N	My6456m1	3	0	0	MED12	0	0	0	0	2	0	54	0	30	submucous
My6457N	My6457m1	2	0	2	MED12	0	191777	0	191777	0	0	49	0	30	submucous
My6458N	My6458m1	0	0	0	WT	0	0	0	0	0	1	42	1	NA	NA
My6459N	My6459m1	2	0	0	WT	0	0	0	0	0	0	44	1	70	intramural
My6459N	My6459m2	2	0	0	MED12	0	0	0	0	0	0	44	1	NA	NA
My6460N	My6460m1	2	1	10	MED12	0	8620910	342601	8963511	0	0	43	1	35	submucous
My6461N	My6461m1	2	0	6	MED12	0	141673907	0	141673907	0	0	44	1	30	intramural
My6462N	My6462m1	3	0	0	WT	0	0	0	0	0	0	54	1	NA	NA
My6463N	My6463m1	3	0	4	WT	0	59775670	0	59775670	0	0	52	1	50	intramural
My6463N	My6463m2	3	0	0	WT	0	0	0	0	0	0	52	1	25	intramural
My6464N	My6464m1	2	1	8	WT	0	16856615	0	16856615	0	1	45	1	70	intramural
My6464N	My6464m2	2	0	0	MED12	0	0	0	0	0	1	45	1	20	intramural
My6465N	My6465m1	0	0	0	WT	0	0	0	0	0	1	44	1	NA	NA
My6466N	My6466m1	1	0	2	WT	0	636649	0	636649	1	1	70	1	35	subserous
My6466N	My6466m2	1	0	0	WT	0	0	0	0	1	1	70	1	20	intramural
My6467N	My6467m1	2	0	2	MED12	0	25455780	0	25455780	0	0	52	1	60	intramural
My6467N	My6467m2	2	1	8	WT	1	532607506	59855	532667361	0	0	52	1	20	intramural
My6467N	My6467m3	2	0	0	MED12	0	0	0	0	0	0	52	1	25	intramural
My6467N	My6467m4	2	1	6	MED12	0	1836349	0	1836349	0	0	52	1	30	intramural
My6467N	My6467m5	2	0	0	MED12	0	0	0	0	0	0	52	1	30	intramural
My6468N	My6468m1	0	0	0	MED12	0	0	0	0	0	0	53	1	110	subserous
My6468N	My6468m2	0	0	0	MED12	0	0	496	496	0	0	53	1	30	subserous
My6468N	My6468m3	0	0	0	MED12	0	0	0	0	0	0	53	1	55	subserous
My6469N	My6469m1	2	0	0	MED12	0	0	0	0	0	1	43	1	22	intramural
My6469N	My6469m2	2	0	0	MED12	0	0	0	0	0	1	43	1	20	intramural
My6469N	My6469m3	2	0	0	MED12	0	0	0	0	0	1	43	1	23	intramural
My6470N	My6470m1	1	0	0	MED12	0	0	0	0	1	0	59	1	40	subserous
My6471N	My6471m1	1	0	0	MED12	0	0	0	0	0	0	52	1	15	submucous
My6472N	My6472m1	0	0	2	MED12	0	35194137	0	35194137	0	0	43	1	100	intramural
My6472N	My6472m2	0	0	0	MED12	0	0	0	0	0	0	43	1	30	intramural
My6472N	My6472m3	0	0	2	MED12	0	5004580	0	5004580	0	0	43	1	50	intramural
My6472N	My6472m4	0	0	0	MED12	0	0	0	0	0	0	43	1	20	intramural
My6472N	My6472m5	0	0	0	MED12	0	0	77165	77165	0	0	43	1	35	intramural
My6472N	My6472m6	0	0	2	MED12	0	4539960	0	4539960	0	0	43	1	50	submucous
My6472N	My6472m7	0	0	11	WT	0	252984869	114706226	367691095	0	0	43	1	20	intramural
My6472N	My6472m8	0	1	8	WT	0	99634802	80945586	180580388	0	0	43	1	80	intramural
My6473N	My6473m1	2	0	0	WT	0	0	0	0	0	0	43	1	NA	NA
My6474N	My6474m1	2	0	0	MED12	0	0	0	0	1	0	61	0	40	submucous
My6474N	My6474m2	2	0	0	MED12	0	0	110991598	110991598	1	0	61	0	35	submucous
My6475N	My6475m1	0	0	0	MED12	0	0	0	0	2	1	57	1	NA	NA
My6475N	My6475m2	0	1	4	MED12	0	21713171	0	21713171	2	1	57	1	NA	NA
My6476N	My6476m1	4	0	3	WT	0	166220416	594298	166814714	0	0	45	0	50	submucous
My6476N	My6476m2	4	0	2	WT	0	2299901	594298	2894199	0	0	45	0	10	submucous
My6477N	My6477m1	0	0	0	MED12	0	0	0	0	1	0	59	1	NA	NA
My6478N	My6478m1	1	0	0	WT	0	0	355938	355938	0	0	52	1	NA	NA
My6478N	My6478m2	1	1	28	WT	0	76891697	355938	77247635	0	0	52	1	10	intramural
My6479N	My6479m1	2	1	4	WT	0	32875630	0	32875630	0	1	52	1	90	intramural
My6479N	My6479m4	2	1	4	WT	0	78899197	166584486	245483683	0	1	52	1	25	intramural
My6479N	My6479m2	2	0	0	MED12	0	0	0	0	0	1	52	1	45	intramural
My6479N	My6479m3	2	0	0	MED12	0	0	0	0	0	1	52	1	35	intramural
My6479N	My6479m5	2	0	0	MED12	0	0	0	0	0	1	52	1	15	submucous
My6480N	My6480m1	2	0	0	MED12	0	0	0	0	0	1	42	0	70	intramural
My6481N	My6481m1	2	0	2	WT	0	9598159	0	9598159	0	1	47	1	40	intramural
My6482N	My6482m1	0	0	2	MED12	0	967189	76428461	77395650	0	1	46	1	100	intramural
My6482N	My6482m2	0	0	0	MED12	0	0	0	0	0	1	46	1	50	subserous
My6482N	My6482m3	0	0	0	MED12	0	0	212805	212805	0	1	46	1	35	subserous
My6482N	My6482m4	0	0	2	MED12	0	184788	0	184788	0	1	46	1	20	subserous
My6482N	My6482m5	0	0	0	MED12	0	0	0	0	0	1	46	1	10	subserous
My6482N	My6482m6	0	0	0	MED12	0	0	0	0	0	1	46	1	30	intramural
My6483N	My6483m1	0	0	0	WT	0	0	0	0	2	1	53	1	60	intramural
My6484N	My6484m1	4	0	0	MED12	0	0	323495197	323495197	0	0	47	1	40	intramural
My6484N	My6484m2	4	0	2	MED12	0	88018837	0	88018837	0	0	47	1	30	intramural
My6484N	My6484m3	4	1	10	WT	0	5845508	0	5845508	0	0	47	1	50	intramural
My6485N	My6485m1	2	0	1	WT	1	162802758	0	162802758	2	0	74	0	50	intramural
My6485N	My6485m2	2	1	5	WT	0	621029	0	621029	2	0	74	0	30	intramural
My6485N	My6485m3	2	0	0	MED12	0	0	218045	218045	2	0	74	0	15	subserous
My6485N	My6485m4	2	0	0	MED12	0	0	10494	10494	2	0	74	0	15	subserous
My6485N	My6485m5	2	1	53	WT	0	99972175	0	99972175	2	0	74	0	15	intramural
My6486N	My6486m1	0	0	0	WT	0	0	0	0	0	0	39	1	110	intramural
My6487N	My6487m1	0	1	10	WT	0	58434336	74900843	133335179	0	1	50	1	150	intramural
My6487N	My6487m4	0	0	0	MED12	0	0	0	0	0	1	50	1	20	subserous
My6487N	My6487m2	0	0	0	MED12	0	0	0	0	0	1	50	1	40	intramural
My6488N	My6488m2	0	0	0	MED12	0	0	0	0	0	0	35	0	NA	NA
My6488N	My6488m1	0	0	0	WT	0	0	0	0	0	0	35	0	NA	NA
My6488N	My6488m3	0	0	0	MED12	0	0	0	0	0	0	35	0	NA	NA
My6489N	My6489m1	2	0	2	WT	0	71763190	0	71763190	0	1	41	0	NA	NA
My6489N	My6489m2	2	0	0	WT	0	0	0	0	0	1	41	0	10	intramural
My6490N	My6490m1	2	1	6	WT	0	60957495	0	60957495	1	0	53	0	50	intramural
My6491N	My6491m1	2	0	0	MED12	0	81543	0	81543	2	0	62	0	NA	NA
My6491N	My6491m2	2	0	0	MED12	0	0	0	0	2	0	62	0	30	intramural
My6491N	My6491m4	2	0	0	MED12	0	0	0	0	2	0	62	0	20	intramural
My6491N	My6491m3	2	0	0	MED12	0	0	0	0	2	0	62	0	20	intramural
My6493N	My6493m1	0	1	10	WT	0	60059679	0	60059679	0	0	42	1	NA	NA
My8027N	My8027m1	0	0	0	MED12	0	0	0	0	0	0	41	1	NA	NA
My8028N	My8028m1	2	1	28	WT	0	188056496	0	188056496	NA	NA	NA	NA	NA	NA
My8029N	My8029m1	1	1	6	MED12	0	42594420	0	42594420	NA	NA	NA	NA	NA	NA
My8029N	My8029m2	1	0	0	MED12	0	0	0	0	NA	NA	NA	NA	25	subserous
My8030N	My8030m1	2	0	0	WT	1	34174318	43230	34217548	NA	NA	NA	NA	NA	NA
My6351N	My6351m1	1	0	0	WT	0	0	0	0	0	1	38	1	50	subserous
My6496N	My6496m1	1	0	0	MED12	0	0	0	0	0	1	46	1	NA	NA
My6429N	My6429m1	2	0	0	MED12	0	0	0	0	0	1	39	0	120	intramural
My6387N	My6387m1	3	0	0	WT	0	0	0	0	0	1	48	1	NA	NA
My6372N	My6372m1	1	0	0	WT	0	0	0	0	1	0	56	1	90	intramural
My6358N	My6358m3	3	1	12	MED12	0	158013415	0	158013415	0	0	45	0	15	intramural
My6377N	My6377m1	0	0	2	MED12	0	22913327	229610	23142937	0	0	50	1	50	intramural
My6377N	My6377m10	0	0	0	MED12	0	0	170141	170141	0	0	50	1	11	subserous
My6377N	My6377m11	0	0	0	MED12	0	33049	0	33049	0	0	50	1	NA	NA
My6377N	My6377m12	0	0	0	MED12	0	0	169572	169572	0	0	50	1	NA	NA
My6377N	My6377m2	0	0	0	MED12	0	0	0	0	0	0	50	1	35	intramural
My6377N	My6377m3	0	0	0	MED12	0	0	0	0	0	0	50	1	25	intramural
My6377N	My6377m4	0	0	0	MED12	0	0	0	0	0	0	50	1	30	submucous
My6377N	My6377m5	0	0	0	MED12	0	0	229610	229610	0	0	50	1	20	submucous
My6377N	My6377m6	0	0	0	MED12	0	0	79777	79777	0	0	50	1	22	intramural
My6377N	My6377m7	0	0	0	MED12	0	0	0	0	0	0	50	1	30	intramural
My6377N	My6377m8	0	0	0	MED12	0	0	0	0	0	0	50	1	35	subserous
My6377N	My6377m9	0	0	0	MED12	0	0	229610	229610	0	0	50	1	15	subserous
My6492N	My6492m1	1	1	38	WT	0	80471056	4499774	84970830	0	0	40	0	60	intramural
My6492N	My6492m2	1	1	6	WT	0	1200296	0	1200296	0	0	40	0	12	intramural
My6494N	My6494m1	1	0	0	MED12	0	0	26824	26824	0	1	48	1	70	intramural
My6494N	My6494m2	1	0	0	MED12	0	0	37583	37583	0	1	48	1	25	intramural
My6494N	My6494m3	1	0	0	WT	0	0	59200	59200	0	1	48	1	20	intramural
My6495N	My6495m1	2	1	6	MED12	0	2110989	0	2110989	0	1	42	0	50	intramural
My6495N	My6495m2	2	0	0	WT	0	25943	0	25943	0	1	42	0	10	intramural
My6497N	My6497m1	0	0	0	MED12	0	0	0	0	0	0	37	0	90	intramural
My6497N	My6497m2	0	0	2	MED12	0	52196173	0	52196173	0	0	37	0	40	intramural
My6497N	My6497m3	0	0	0	MED12	0	90026	0	90026	0	0	37	0	25	intramural
My6498N	My6498m1	2	0	0	MED12	0	0	0	0	2	0	75	1	45	intramural
My6498N	My6498m2	2	0	0	MED12	0	0	0	0	2	0	75	1	30	intramural
My6499N	My6499m1	3	1	12	WT	0	159057907	124793570	283851477	0	1	52	1	60	intramural
My6500N	My6500m1	2	0	2	MED12	0	875534	0	875534	1	0	67	0	10	intramural
My6501N	My6501m1	1	0	0	MED12	0	0	0	0	0	0	52	1	40	intramural
My6501N	My6501m2	1	0	0	MED12	0	0	0	0	0	0	52	1	40	intramural
My6501N	My6501m3	1	0	0	MED12	0	0	0	0	0	0	52	1	20	intramural
My6501N	My6501m4	1	0	0	MED12	0	0	0	0	0	0	52	1	13	intramural
My6501N	My6501m5	1	0	0	MED12	0	0	0	0	0	0	52	1	12	intramural
My6501N	My6501m6	1	0	0	MED12	0	0	0	0	0	0	52	1	NA	NA
My6502N	My6502m1	1	0	4	MED12	0	13896875	0	13896875	0	1	45	1	60	intramural
My6502N	My6502m2	1	0	0	MED12	0	0	0	0	0	1	45	1	20	submucous
My6502N	My6502m3	1	1	6	MED12	0	42179760	0	42179760	0	1	45	1	18	intramural
My6503N	My6503m1	2	0	0	MED12	0	0	147954	147954	0	0	50	1	NA	NA
My6504N	My6504m1	0	0	0	MED12	0	0	0	0	0	0	47	1	85	intramural
My6504N	My6504m2	0	0	0	MED12	0	0	0	0	0	0	47	1	25	intramural
My6504N	My6504m3	0	0	4	MED12	0	13121249	226689	13347938	0	0	47	1	60	intramural
My6504N	My6504m4	0	0	0	MED12	0	0	0	0	0	0	47	1	25	intramural
My6504N	My6504m5	0	0	0	MED12	0	0	304116	304116	0	0	47	1	NA	NA
My6504N	My6504m6	0	0	0	MED12	0	0	0	0	0	0	47	1	NA	NA
My6504N	My6504m7	0	0	0	MED12	0	0	245286	245286	0	0	47	1	NA	NA
My6504N	My6504m8	0	0	0	MED12	0	0	212037	212037	0	0	47	1	NA	NA
My6505N	My6505m1	3	1	22	WT	0	119269227	0	119269227	0	1	46	1	60	submucous
My6506N	My6506m1	4	0	2	MED12	0	20221406	0	20221406	0	1	48	1	NA	NA
My6507N	My6507m1	2	0	0	MED12	0	0	0	0	0	0	44	1	40	submucous
My6508N	My6508m1	1	0	0	MED12	0	0	0	0	0	0	50	1	10	subserous
My6508N	My6508m2	1	0	0	MED12	0	0	0	0	0	0	50	1	13	intramural
My6508N	My6508m3	1	0	0	MED12	0	0	0	0	0	0	50	1	10	intramural
My6509N	My6509m1	1	0	0	WT	0	0	0	0	1	0	73	1	30	intramural
My6510N	My6510m1	0	0	0	MED12	0	0	0	0	0	1	48	0	NA	NA
My6511N	My6511m1	0	0	0	MED12	0	0	0	0	0	0	45	1	110	intramural
My6511N	My6511m2	0	1	14	WT	0	206239619	86738614	292978233	0	0	45	1	70	intramural
My6511N	My6511m3	0	0	0	MED12	0	0	0	0	0	0	45	1	30	intramural
My6511N	My6511m4	0	0	0	MED12	0	0	0	0	0	0	45	1	15	intramural
My6511N	My6511m5	0	0	0	MED12	0	0	0	0	0	0	45	1	35	intramural
My6511N	My6511m6	0	0	0	MED12	0	0	0	0	0	0	45	1	30	intramural
My6511N	My6511m7	0	0	0	MED12	0	0	0	0	0	0	45	1	30	intramural
My6511N	My6511m8	0	0	0	MED12	0	0	0	0	0	0	45	1	20	intramural
My6511N	My6511m9	0	0	0	MED12	0	0	0	0	0	0	45	1	15	intramural
My6512N	My6512m1	2	1	8	WT	0	1296093	0	1296093	2	0	60	1	40	intramural
My6513N	My6513m1	1	0	0	MED12	0	0	0	0	0	0	47	1	35	intramural
My6513N	My6513m2	1	0	0	MED12	0	0	0	0	0	0	47	1	20	intramural
My6513N	My6513m3	1	0	2	MED12	0	48852135	0	48852135	0	0	47	1	10	intramural
My6514N	My6514m1	0	0	0	MED12	0	0	285039	285039	NA	NA	NA	NA	35	submucous
My6514N	My6514m2	0	0	0	MED12	0	0	0	0	NA	NA	NA	NA	100	submucous
My6515N	My6515m1	1	0	4	WT	0	53234553	0	53234553	0	0	47	0	NA	NA
My6515N	My6515m2	1	1	10	MED12	0	22281368	71864	22353232	0	0	47	0	NA	NA
My6516N	My6516m1	2	0	0	MED12	0	0	0	0	0	0	50	1	NA	NA
My6517N	My6517m1	2	0	2	WT	0	2654204	0	2654204	0	1	38	0	120	intramural
My6518N	My6518m1	1	0	0	MED12	0	0	0	0	0	0	49	0	NA	NA
My6519N	My6519m1	0	1	8	WT	0	47037866	61853315	108891181	0	1	37	1	180	intramural
My6520N	My6520m1	2	0	4	MED12	0	32080968	0	32080968	0	0	49	1	NA	NA
My6521N	My6521m1	0	0	2	WT	0	3452050	0	3452050	NA	NA	NA	NA	150	intramural
My6521N	My6521m2	0	0	0	MED12	0	0	0	0	NA	NA	NA	NA	20	intramural
My6522N	My6522m1	2	0	0	WT	0	0	0	0	0	0	50	1	NA	NA
My6523N	My6523m1	3	0	2	WT	0	24976159	211231	25187390	0	1	49	1	100	intramural
My6523N	My6523m10	3	0	0	WT	0	0	91160	91160	0	1	49	1	13	intramural
My6523N	My6523m11	3	0	2	WT	0	29016482	91160	29107642	0	1	49	1	30	intramural
My6523N	My6523m12	3	0	0	WT	0	0	0	0	0	1	49	1	20	intramural
My6523N	My6523m13	3	0	0	WT	0	0	0	0	0	1	49	1	50	intramural
My6523N	My6523m14	3	0	0	WT	0	0	0	0	0	1	49	1	20	submucous
My6523N	My6523m15	3	0	2	WT	0	132281607	104137960	236419567	0	1	49	1	13	intramural
My6523N	My6523m2	3	0	0	MED12	0	0	0	0	0	1	49	1	30	intramural
My6523N	My6523m3	3	0	0	WT	0	0	221030	221030	0	1	49	1	30	intramural
My6523N	My6523m4	3	0	2	WT	0	34888436	0	34888436	0	1	49	1	40	intramural
My6523N	My6523m5	3	0	0	WT	0	0	221030	221030	0	1	49	1	18	intramural
My6523N	My6523m6	3	0	2	WT	0	3476959	211231	3688190	0	1	49	1	20	intramural
My6523N	My6523m7	3	0	0	WT	0	0	211231	211231	0	1	49	1	20	intramural
My6523N	My6523m8	3	0	0	WT	0	0	135191632	135191632	0	1	49	1	45	intramural
My6523N	My6523m9	3	0	0	WT	0	0	158598	158598	0	1	49	1	15	intramural
My6524N	My6524m1	4	0	0	MED12	0	0	0	0	0	1	49	0	NA	NA
My6525N	My6525m1	0	0	2	WT	0	84757967	0	84757967	0	0	52	0	NA	NA
My6526N	My6526m1	1	0	0	MED12	0	0	0	0	2	0	70	0	30	intramural
My6526N	My6526m2	1	0	0	MED12	0	0	0	0	2	0	70	0	20	intramural
My6526N	My6526m3	1	0	0	MED12	0	0	0	0	2	0	70	0	30	intramural
My6526N	My6526m4	1	0	0	MED12	0	0	0	0	2	0	70	0	15	subserous
My6526N	My6526m5	1	0	0	MED12	0	0	0	0	2	0	70	0	17	subserous
My6526N	My6526m6	1	1	6	MED12	0	42910093	0	42910093	2	0	70	0	12	intramural
My6526N	My6526m7	1	0	4	MED12	0	47494023	0	47494023	2	0	70	0	NA	NA
My6527N	My6527m1	3	1	74	WT	0	336720592	47562279	384282871	0	1	50	1	50	intramural
My6528N	My6528m1	3	1	4	WT	0	1968527	0	1968527	0	0	51	0	80	intramural
My6528N	My6528m2	3	0	0	WT	0	0	0	0	0	0	51	0	60	intramural
My6529N	My6529m1	0	0	0	MED12	0	0	0	0	0	1	44	1	60	submucous
My6529N	My6529m2	0	0	2	MED12	0	921608	0	921608	0	1	44	1	30	intramural
My6529N	My6529m3	0	0	0	MED12	0	0	0	0	0	1	44	1	13	intramural
My6529N	My6529m4	0	0	0	MED12	0	0	0	0	0	1	44	1	11	intramural
My6529N	My6529m5	0	0	0	MED12	0	0	0	0	0	1	44	1	12	intramural
My6530N	My6530m1	0	1	6	MED12	0	45362010	0	45362010	0	0	42	1	60	intramural
My6530N	My6530m2	0	0	0	MED12	0	0	0	0	0	0	42	1	11	intramural
My6531N	My6531m1	1	0	0	MED12	0	0	0	0	0	1	47	1	35	intramural
My6531N	My6531m2	1	0	0	MED12	0	0	0	0	0	1	47	1	30	intramural
My6531N	My6531m3	1	0	0	MED12	0	0	0	0	0	1	47	1	33	subserous
My6531N	My6531m4	1	0	0	MED12	0	0	0	0	0	1	47	1	15	intramural
My6531N	My6531m5	1	0	0	MED12	0	0	0	0	0	1	47	1	NA	NA
My6531N	My6531m6	1	0	0	MED12	0	0	0	0	0	1	47	1	NA	NA
My6532N	My6532m1	0	0	0	MED12	0	0	0	0	0	0	47	1	120	subserous
My6532N	My6532m2	0	0	0	MED12	0	0	0	0	0	0	47	1	60	subserous
My6532N	My6532m3	0	0	0	MED12	0	0	0	0	0	0	47	1	40	intramural
My6532N	My6532m4	0	0	4	MED12	0	57093046	0	57093046	0	0	47	1	30	intramural
My6532N	My6532m5	0	0	0	MED12	0	0	0	0	0	0	47	1	30	intramural
My6532N	My6532m6	0	0	0	MED12	0	0	0	0	0	0	47	1	30	intramural
My6532N	My6532m7	0	0	0	MED12	0	0	0	0	0	0	47	1	15	intramural
My6533N	My6533m1	0	1	10	WT	0	17495469	0	17495469	0	1	49	0	90	intramural
My6534N	My6534m1	0	0	0	WT	0	0	0	0	0	0	35	1	150	intramural
My6534N	My6534m2	0	0	0	WT	0	0	0	0	0	0	35	1	70	intramural
My6535N	My6535m1	0	1	22	WT	0	150456093	0	150456093	2	1	60	0	50	intramural
My6535N	My6535m2	0	0	0	MED12	0	0	0	0	2	1	60	0	25	submucous
My6535N	My6535m3	0	0	0	MED12	0	0	0	0	2	1	60	0	15	intramural
My6536N	My6536m1	4	1	45	WT	1	217342833	435443	217778276	0	0	39	1	50	intramural
My6537N	My6537m1	0	0	0	MED12	0	0	0	0	0	0	50	0	40	intramural
My6537N	My6537m10	0	0	0	MED12	0	0	0	0	0	0	50	0	15	intramural
My6537N	My6537m11	0	0	2	MED12	0	37874860	0	37874860	0	0	50	0	NA	NA
My6537N	My6537m12	0	0	0	MED12	0	0	0	0	0	0	50	0	NA	NA
My6537N	My6537m2	0	1	18	WT	0	151952314	0	151952314	0	0	50	0	30	intramural
My6537N	My6537m3	0	0	0	MED12	0	0	0	0	0	0	50	0	20	intramural
My6537N	My6537m4	0	0	0	MED12	0	0	0	0	0	0	50	0	35	intramural
My6537N	My6537m5	0	1	13	WT	0	163973654	0	163973654	0	0	50	0	35	intramural
My6537N	My6537m6	0	0	0	MED12	0	0	0	0	0	0	50	0	25	intramural
My6537N	My6537m7	0	0	0	MED12	0	0	0	0	0	0	50	0	20	intramural
My6537N	My6537m8	0	0	2	MED12	0	14430860	0	14430860	0	0	50	0	20	intramural
My6537N	My6537m9	0	0	0	MED12	0	0	0	0	0	0	50	0	20	intramural
My6539N	My6539m1	0	0	0	MED12	0	0	0	0	0	0	48	1	NA	NA
My6541N	My6541m1	4	0	0	MED12	0	0	0	0	0	0	41	0	NA	NA
My6542N	My6542m1	1	0	0	WT	0	0	0	0	0	0	50	1	NA	NA
My6543N	My6543m1	1	0	0	MED12	0	0	0	0	0	0	44	1	60	submucous
My6544N	My6544m1	3	1	10	WT	0	133817046	142033	133959079	0	1	48	0	50	submucous
My6545N	My6545m1	1	0	0	MED12	0	0	0	0	0	1	48	0	40	subserous
My6545N	My6545m2	1	0	0	WT	0	0	0	0	0	1	48	0	10	intramural
My6545N	My6545m3	1	0	0	MED12	0	0	0	0	0	1	48	0	10	submucous
My6545N	My6545m4	1	0	0	MED12	0	0	0	0	0	1	48	0	10	intramural
My6545N	My6545m5	1	0	0	MED12	0	0	150402402	150402402	0	1	48	0	20	intramural
My6545N	My6545m6	1	0	0	MED12	0	0	0	0	0	1	48	0	22	intramural
My6545N	My6545m7	1	0	0	MED12	0	0	0	0	0	1	48	0	12	intramural
My6546N	My6546m1	0	0	0	MED12	0	0	0	0	0	0	40	1	30	intramural
My6546N	My6546m10	0	0	0	MED12	0	0	0	0	0	0	40	1	25	intramural
My6546N	My6546m11	0	0	2	MED12	0	148843	0	148843	0	0	40	1	NA	NA
My6546N	My6546m12	0	0	0	MED12	0	0	0	0	0	0	40	1	NA	NA
My6546N	My6546m2	0	0	0	MED12	0	0	0	0	0	0	40	1	25	intramural
My6546N	My6546m3	0	0	0	MED12	0	0	0	0	0	0	40	1	13	intramural
My6546N	My6546m4	0	0	0	MED12	0	0	0	0	0	0	40	1	27	intramural
My6546N	My6546m5	0	0	0	MED12	0	0	218106	218106	0	0	40	1	17	intramural
My6546N	My6546m6	0	0	0	MED12	0	0	0	0	0	0	40	1	10	intramural
My6546N	My6546m7	0	0	0	MED12	0	0	0	0	0	0	40	1	10	intramural
My6546N	My6546m8	0	0	0	MED12	0	0	0	0	0	0	40	1	25	intramural
My6546N	My6546m9	0	0	0	MED12	0	0	0	0	0	0	40	1	NA	NA
My6547N	My6547m1	0	0	0	WT	0	0	0	0	0	0	46	0	NA	NA
My6548N	My6548m1	0	0	0	MED12	0	0	0	0	0	1	35	1	30	intramural
My6548N	My6548m10	0	0	0	MED12	0	0	0	0	0	1	35	1	NA	NA
My6548N	My6548m2	0	0	0	MED12	0	0	0	0	0	1	35	1	20	intramural
My6548N	My6548m3	0	0	0	MED12	0	0	0	0	0	1	35	1	40	intramural
My6548N	My6548m4	0	0	0	MED12	0	0	0	0	0	1	35	1	25	intramural
My6548N	My6548m5	0	0	0	MED12	0	0	0	0	0	1	35	1	20	intramural
My6548N	My6548m6	0	0	0	MED12	0	0	0	0	0	1	35	1	15	intramural
My6548N	My6548m7	0	0	0	MED12	0	0	0	0	0	1	35	1	15	intramural
My6548N	My6548m8	0	0	0	MED12	0	0	0	0	0	1	35	1	15	intramural
My6548N	My6548m9	0	0	0	MED12	0	0	0	0	0	1	35	1	11	intramural
My6549N	My6549m1	5	0	2	MED12	0	3542706	0	3542706	0	1	47	0	45	submucous
My6549N	My6549m2	5	0	0	WT	0	0	0	0	0	1	47	0	30	intramural
My6549N	My6549m3	5	1	8	MED12	0	78397128	0	78397128	0	1	47	0	15	intramural
My6550N	My6550m1	0	0	0	MED12	0	0	0	0	0	0	41	1	90	subserous
My6550N	My6550m2	0	0	2	MED12	0	33093579	234017	33327596	0	0	41	1	50	submucous
My6550N	My6550m3	0	0	2	MED12	0	423661	208265	631926	0	0	41	1	25	intramural
My6550N	My6550m4	0	0	0	MED12	0	0	0	0	0	0	41	1	50	subserous
My6550N	My6550m5	0	0	0	MED12	0	0	0	0	0	0	41	1	30	subserous
My6550N	My6550m6	0	0	0	MED12	0	0	0	0	0	0	41	1	70	subserous
My6550N	My6550m7	0	0	0	MED12	0	0	0	0	0	0	41	1	50	intramural
My6551N	My6551m1	3	0	0	MED12	0	0	0	0	0	0	47	0	80	intramural
My6551N	My6551m2	3	0	0	MED12	0	0	0	0	0	0	47	0	55	subserous
My6551N	My6551m3	3	0	0	MED12	0	0	0	0	0	0	47	0	20	intramural
My6551N	My6551m4	3	0	0	MED12	0	0	0	0	0	0	47	0	15	intramural
My6551N	My6551m5	3	0	0	MED12	0	0	0	0	0	0	47	0	20	intramural
My6551N	My6551m6	3	0	0	WT	0	0	0	0	0	0	47	0	20	intramural
My6552N	My6552m1	2	0	2	WT	0	6102688	0	6102688	0	1	50	0	50	intramural
My6553N	My6553m1	0	0	0	MED12	0	0	0	0	0	0	54	0	110	intramural
My6553N	My6553m2	0	0	0	MED12	0	0	0	0	0	0	54	0	35	intramural
My6553N	My6553m3	0	0	0	MED12	0	0	103123434	103123434	0	0	54	0	45	subserous
My6554N	My6554m1	0	0	0	MED12	0	0	0	0	0	1	50	0	30	intramural
My6554N	My6554m2	0	0	0	WT	0	0	0	0	0	1	50	0	35	intramural
My6554N	My6554m3	0	0	0	MED12	0	0	0	0	0	1	50	0	40	subserous
My6554N	My6554m4	0	0	0	MED12	0	0	0	0	0	1	50	0	12	intramural
My6555N	My6555m1	0	0	4	WT	0	124138914	4820261	128959175	0	0	49	0	NA	NA
My6555N	My6555m2	0	0	0	WT	0	0	0	0	0	0	49	0	NA	NA
My6556N	My6556m1	0	1	20	WT	0	229108830	0	229108830	1	1	60	1	95	intramural
My6556N	My6556m2	0	0	0	MED12	0	0	0	0	1	1	60	1	12	subserous
My6556N	My6556m3	0	0	0	MED12	0	0	0	0	1	1	60	1	10	submucous
My6558N	My6558m1	2	0	0	MED12	0	0	0	0	0	0	48	0	35	submucous
My6558N	My6558m2	2	0	0	MED12	0	0	2757763	2757763	0	0	48	0	25	subserous
My6558N	My6558m3	2	0	4	WT	0	57241384	51041	57292425	0	0	48	0	30	intramural
My6558N	My6558m4	2	0	0	MED12	0	0	0	0	0	0	48	0	10	intramural
My6559N	My6559m1	2	0	4	WT	0	1334744	97542	1432286	0	0	44	1	80	intramural
My6559N	My6559m2	2	0	0	MED12	0	0	92238	92238	0	0	44	1	10	submucous
My6562N	My6562m1	0	1	4	MED12	0	40509333	0	40509333	0	0	36	0	80	intramural
My6562N	My6562m2	0	0	0	MED12	0	0	0	0	0	0	36	0	70	intramural
My6562N	My6562m3	0	0	1	MED12	0	83584953	0	83584953	0	0	36	0	40	intramural
My6562N	My6562m4	0	0	0	MED12	0	0	0	0	0	0	36	0	30	intramural
My6562N	My6562m5	0	0	4	MED12	0	66517154	0	66517154	0	0	36	0	25	submucous
My6562N	My6562m6	0	0	0	MED12	0	0	0	0	0	0	36	0	20	subserous
