# Supplementary material for: Parity associates with chromosomal damage in uterine leiomyomas
Source: Nat Commun. 2021 Sep 14;12:5448. doi: 10.1038/s41467-021-25806-x (PMC8440576; doi:10.1038/s41467-021-25806-x)
Supplement: Supplementary file 5 — Supplementary Data 3 [file 41467_2021_25806_MOESM5_ESM.xlsx]

## Sheet: Sheet1
Analysis pipeline in Harmony 4.9
Input Image	Input
	Flatfield Correction : Advanced
	Brightfield Correction
	Stack Processing : Maximum Projection
	Min. Global Binning : Dynamic
Calculate Image	Input	Method	Output
		Method : By Formula	Output Image : Calculated Image
		Formula : A+B
		Channel A : Hoechst 33342
		Channel B : Alexa 647
		Negative Values : Set to Zero
		Undefined Values : Set to Local Average
Find Nuclei	Input	Method	Output
	Channel : Hoechst 33342	Method : M	Output Population : Nuclei
	ROI : None	Diameter : 13 µm
		Splitting Sensitivity : 0
		Common Threshold : 0.35
Calculate Morphology Properties	Input	Method	Output
	Population : Nuclei	Method : Standard	Property Prefix : Nucleus
	Region : Nucleus	Area
		Roundness
Calculate Intensity Properties	Input	Method	Output
	Channel : Hoechst 33342	Method : Standard	Property Prefix : Intensity Nucleus Hoechst 33342
	Population : Nuclei	Mean
	Region : Nucleus
Select Population	Input	Method	Output
	Population : Nuclei	Method : Filter by Property	Output Population : Nuclei Selected
		Nucleus Roundness : > 0.3
		Nucleus Area [µm²] : > 40
		Intensity Nucleus Hoechst 33342 Mean : > 120
		Nucleus Area [µm²] : > 80
		Boolean Operations : F1 and F2 and F3 and F4
Calculate Intensity Properties	Input	Method	Output
	Channel : Alexa 488	Method : Standard	Property Prefix : Intensity Nucleus Alexa 488
	Population : Nuclei Selected	Mean
	Region : Nucleus	Standard Deviation
		Coefficient of Variance
		Median
		Sum
Calculate Intensity Properties	Input	Method	Output
	Channel : Alexa 647	Method : Standard	Property Prefix : Intensity Nucleus Alexa 647
	Population : Nuclei Selected	Mean
	Region : Nucleus	Standard Deviation
		Coefficient of Variance
		Median
		Sum
Calculate Intensity Properties	Input	Method	Output
	Channel : Alexa 488	Method : Standard	Property Prefix : Intensity Nucleus Alexa 488
	Population : Nuclei Selected	Mean
	Region : Nucleus	Standard Deviation
		Coefficient of Variance
		Median
		Sum
Calculate Morphology Properties	Input	Method	Output
	Population : Nuclei Selected	Method : Standard	Property Prefix : Nucleus
	Region : Nucleus	Area
		Roundness
		Width
		Length
		Ratio Width to Length
Find Spots	Input	Method	Output
	Channel : Alexa 647	Method : B	Output Population : Spots 647 Nuclei
	ROI : Nuclei Selected	Detection Sensitivity : 0.4
	ROI Region : Nucleus	Splitting Sensitivity : 0.66
		Calculate Spot Properties
Find Spots	Input	Method	Output
	Channel : Alexa 488	Method : A	Output Population : Spots 488 Nuclei
	ROI : Nuclei Selected	Relative Spot Intensity : > 0.035
	ROI Region : Nucleus	Splitting Sensitivity : 1
		Calculate Spot Properties
Calculate Morphology Properties	Input	Method	Output
	Population : Spots 647 Nuclei	Method : Standard	Property Prefix : Spot 647 Nuclei
	Region : Spot	Area
		Roundness
		Width
		Length
		Ratio Width to Length
Select Population	Input	Method	Output
	Population : Spots 647 Nuclei	Method : Filter by Property	Output Population : Spots 647 Nuclei Selected
		Spot 647 Nuclei Area [µm²] : < 120
		Spot 647 Nuclei Roundness : > 0.5
		Spot 647 Nuclei Area [µm²] : > 1
		Relative Spot Intensity : > 0.5
		Boolean Operations : F1 and F2 and F3 and F4
Calculate Morphology Properties	Input	Method	Output
	Population : Spots 488 Nuclei	Method : Standard	Property Prefix : Spot 488 Nuclei
	Region : Spot	Area
		Roundness
		Width
		Length
		Ratio Width to Length
Calculate Intensity Properties	Input	Method	Output
	Channel : Alexa 647	Method : Standard	Property Prefix : Intensity Spot 647 Alexa 647
	Population : Spots 647 Nuclei Selected	Mean
	Region : Spot	Standard Deviation
		Coefficient of Variance
		Median
		Sum
Calculate Intensity Properties	Input	Method	Output
	Channel : Alexa 488	Method : Standard	Property Prefix : Intensity Spot Alexa 488
	Population : Spots 488 Nuclei	Mean
	Region : Spot	Standard Deviation
		Coefficient of Variance
		Median
		Sum
Calculate Intensity Properties	Input	Method	Output
	Channel : Alexa 647	Method : Standard	Property Prefix : Intensity Spot 488 Alexa 647
	Population : Spots 488 Nuclei	Mean
	Region : Spot	Standard Deviation
		Coefficient of Variance
		Median
		Sum
Calculate Intensity Properties	Input	Method	Output
	Channel : Alexa 488	Method : Standard	Property Prefix : Intensity Spot 647 Alexa 488
	Population : Spots 647 Nuclei Selected	Mean
	Region : Spot	Standard Deviation
		Coefficient of Variance
		Median
		Sum
Select Cell Region	Input	Method	Output
	Population : Nuclei Selected	Method : Resize Region [%]	Output Region : Perinuclear region 50%
		Region Type : Cytoplasm Region
		Outer Border : 10 %
		Inner Border : 50 %
Calculate Intensity Properties	Input	Method	Output
	Channel : Alexa 488	Method : Standard	Property Prefix : Intensity Perinuclear region 50% Alexa 488
	Population : Nuclei Selected	Mean
	Region : Perinuclear region 50%	Standard Deviation
		Coefficient of Variance
		Median
		Sum
Calculate Intensity Properties	Input	Method	Output
	Channel : Alexa 647	Method : Standard	Property Prefix : Intensity Perinuclear region 50% Alexa 647
	Population : Nuclei Selected	Mean
	Region : Perinuclear region 50%	Standard Deviation
		Coefficient of Variance
		Median
		Sum
Select Population	Input	Method	Output
	Population : Nuclei Selected	Method : Filter by Property	Output Population : Final 488 cells
		Intensity Nucleus Alexa 488 Mean : > 130-260
Select Population	Input	Method	Output
	Population : Nuclei Selected	Method : Filter by Property	Output Population : 568 pos cells
		Intensity Nucleus Alexa 568 Mean : > 130-260
Select Population	Input	Method	Output
	Population : 568 pos cells	Method : Select by Mask	Output Population : Final 568 cells
		Region : Nucleus
		Mask Region : Nucleus
		Select by : Geometrical Center
		Use Inverted Mask
Calculate Properties	Input	Method	Output
	Population : Nuclei Selected	Method : By Related Population	Property Suffix : per Cell
		Related Population : Spots 647 Nuclei Selected
		Number of Spots 647 Nuclei Selected
		Spot 647 Nuclei Area [µm²]
		Spot 647 Nuclei Roundness
		Spot 647 Nuclei Width [µm]
		Spot 647 Nuclei Length [µm]
		Spot 647 Nuclei Ratio Width to Length
		Intensity Spot 647 Alexa 647 Mean
		Intensity Spot 647 Alexa 647 StdDev
		Intensity Spot 647 Alexa 647 Median
		Intensity Spot 647 Alexa 647 Sum
		Intensity Spot 647 Alexa 647 CV [%]
		Intensity Spot 647 Alexa 488 Mean
		Intensity Spot 647 Alexa 488 StdDev
		Intensity Spot 647 Alexa 488 Median
		Intensity Spot 647 Alexa 488 Sum
		Intensity Spot 647 Alexa 488 CV [%]
Calculate Properties	Input	Method	Output
	Population : Nuclei Selected	Method : By Related Population	Property Suffix : per Cell
		Related Population : Spots 488 Nuclei
		Number of Spots 488 Nuclei
		Spot 488 Nuclei Area [µm²]
		Spot 488 Nuclei Roundness
		Spot 488 Nuclei Width [µm]
		Spot 488 Nuclei Length [µm]
		Spot 488 Nuclei Ratio Width to Length
		Intensity Spot Alexa 488 Mean
		Intensity Spot Alexa 488 StdDev
		Intensity Spot Alexa 488 Median
		Intensity Spot Alexa 488 Sum
		Intensity Spot Alexa 488 CV [%]
		Intensity Spot 488 Alexa 647 Mean
		Intensity Spot 488 Alexa 647 StdDev
		Intensity Spot 488 Alexa 647 Median
		Intensity Spot 488 Alexa 647 Sum
		Intensity Spot 488 Alexa 647 CV [%]
Calculate Properties	Input	Method	Output
	Population : Final 488 cells	Method : By Related Population	Property Suffix : per Cell
		Related Population : Spots 647 Nuclei Selected
		Number of Spots 647 Nuclei Selected
		Spot 647 Nuclei Area [µm²]
		Spot 647 Nuclei Roundness
		Spot 647 Nuclei Width [µm]
		Spot 647 Nuclei Length [µm]
		Spot 647 Nuclei Ratio Width to Length
		Intensity Spot 647 Alexa 647 Mean
		Intensity Spot 647 Alexa 647 StdDev
		Intensity Spot 647 Alexa 647 Median
		Intensity Spot 647 Alexa 647 Sum
		Intensity Spot 647 Alexa 647 CV [%]
		Intensity Spot 647 Alexa 488 Mean
		Intensity Spot 647 Alexa 488 StdDev
		Intensity Spot 647 Alexa 488 Median
		Intensity Spot 647 Alexa 488 Sum
		Intensity Spot 647 Alexa 488 CV [%]
Define Results	Results
	Method : List of Outputs
	Population : Nuclei
	Number of Objects
	Population : Spots 647 Nuclei
	Number of Objects
	Apply to All : None
	Population : Spots 488 Nuclei
	Number of Objects
	Spot 488 Nuclei Area [µm²] : Mean
	Spot 488 Nuclei Roundness : Mean
	Spot 488 Nuclei Width [µm] : Mean
	Spot 488 Nuclei Length [µm] : Mean
	Spot 488 Nuclei Ratio Width to Length : Mean
	Intensity Spot Alexa 488 Mean : Mean
	Intensity Spot Alexa 488 StdDev : Mean
	Intensity Spot Alexa 488 Median : Mean
	Intensity Spot Alexa 488 Sum : Mean
	Intensity Spot Alexa 488 CV [%] : Mean
	Intensity Spot 488 Alexa 647 Mean : Mean
	Intensity Spot 488 Alexa 647 StdDev : Mean
	Intensity Spot 488 Alexa 647 Median : Mean
	Intensity Spot 488 Alexa 647 Sum : Mean
	Intensity Spot 488 Alexa 647 CV [%] : Mean
	Population : Spots 647 Nuclei Selected
	Number of Objects
	Spot 647 Nuclei Area [µm²] : Mean
	Spot 647 Nuclei Roundness : Mean
	Spot 647 Nuclei Width [µm] : Mean
	Spot 647 Nuclei Length [µm] : Mean
	Spot 647 Nuclei Ratio Width to Length : Mean
	Intensity Spot 647 Alexa 647 Mean : Mean
	Intensity Spot 647 Alexa 647 StdDev : Mean
	Intensity Spot 647 Alexa 647 Median : Mean
	Intensity Spot 647 Alexa 647 Sum : Sum
	Intensity Spot 647 Alexa 647 CV [%] : Mean
	Intensity Spot 647 Alexa 488 Mean : Mean
	Intensity Spot 647 Alexa 488 StdDev : Mean
	Intensity Spot 647 Alexa 488 Median : Mean
	Intensity Spot 647 Alexa 488 Sum : Sum
	Intensity Spot 647 Alexa 488 CV [%] : Mean
	Population : Nuclei Selected
	Number of Objects
	Nucleus Area [µm²] : Mean
	Nucleus Roundness : Mean
	Intensity Nucleus Hoechst 33342 Mean : Mean
	Intensity Nucleus Alexa 488 Mean : Mean
	Intensity Nucleus Alexa 488 StdDev : Mean
	Intensity Nucleus Alexa 488 Median : Mean
	Intensity Nucleus Alexa 488 Sum : Sum
	Intensity Nucleus Alexa 488 CV [%] : Mean
	Intensity Nucleus Alexa 647 Mean : Mean
	Intensity Nucleus Alexa 647 StdDev : Mean
	Intensity Nucleus Alexa 647 Median : Mean
	Intensity Nucleus Alexa 647 Sum : Sum
	Intensity Nucleus Alexa 647 CV [%] : Mean
	Nucleus Width [µm] : Mean
	Nucleus Length [µm] : Mean
	Nucleus Ratio Width to Length : Mean
	Total Spot Area : Mean
	Number of Spots : Mean
	Number of Spots per Area of Nucleus : Mean
	Number of Spots per Area of Nucleus (2) : Mean
	Number of Spots 647 Nuclei Selected- per Cell : Mean
	Spot 647 Nuclei Area [µm²]- Mean per Cell : Mean
	Spot 647 Nuclei Roundness- Mean per Cell : Mean
	Spot 647 Nuclei Width [µm]- Mean per Cell : Mean
	Spot 647 Nuclei Length [µm]- Mean per Cell : Mean
	Spot 647 Nuclei Ratio Width to Length- Mean per Cell : Mean
	Intensity Spot 647 Alexa 647 Mean- Mean per Cell : Mean
	Intensity Spot 647 Alexa 647 StdDev- Mean per Cell : Mean
	Intensity Spot 647 Alexa 647 Median- Mean per Cell : Mean
	Intensity Spot 647 Alexa 647 Sum- Sum per Cell : Sum
	Intensity Spot 647 Alexa 647 CV [%]- Mean per Cell : Mean
	Intensity Spot 647 Alexa 488 Mean- Mean per Cell : Mean
	Intensity Spot 647 Alexa 488 StdDev- Mean per Cell : Mean
	Intensity Spot 647 Alexa 488 Median- Mean per Cell : Mean
	Intensity Spot 647 Alexa 488 Sum- Sum per Cell : Sum
	Intensity Spot 647 Alexa 488 CV [%]- Mean per Cell : Mean
	Number of Spots 488 Nuclei- per Cell : Mean
	Spot 488 Nuclei Area [µm²]- Mean per Cell : Mean
	Spot 488 Nuclei Roundness- Mean per Cell : Mean
	Spot 488 Nuclei Width [µm]- Mean per Cell : Mean
	Spot 488 Nuclei Length [µm]- Mean per Cell : Mean
	Spot 488 Nuclei Ratio Width to Length- Mean per Cell : Mean
	Intensity Spot Alexa 488 Mean- Mean per Cell : Mean
	Intensity Spot Alexa 488 StdDev- Mean per Cell : Mean
	Intensity Spot Alexa 488 Median- Mean per Cell : Mean
	Intensity Spot Alexa 488 Sum- Sum per Cell : Sum
	Intensity Spot Alexa 488 CV [%]- Mean per Cell : Mean
	Intensity Spot 488 Alexa 647 Mean- Mean per Cell : Mean
	Intensity Spot 488 Alexa 647 StdDev- Mean per Cell : Mean
	Intensity Spot 488 Alexa 647 Median- Mean per Cell : Mean
	Intensity Spot 488 Alexa 647 Sum- Sum per Cell : Sum
	Intensity Spot 488 Alexa 647 CV [%]- Mean per Cell : Mean
	Population : Final 488 cells
	Number of Objects
	Apply to All : Mean
	Nucleus Area [µm²] : Mean
	Nucleus Roundness : Mean
	Intensity Nucleus Hoechst 33342 Mean : Mean
	Intensity Nucleus Alexa 488 Mean : Mean
	Intensity Nucleus Alexa 488 StdDev : Mean
	Intensity Nucleus Alexa 488 Median : Mean
	Intensity Nucleus Alexa 488 Sum : Mean
	Intensity Nucleus Alexa 488 CV [%] : Mean
	Intensity Nucleus Alexa 647 Mean : Mean
	Intensity Nucleus Alexa 647 StdDev : Mean
	Intensity Nucleus Alexa 647 Median : Mean
	Intensity Nucleus Alexa 647 Sum : Mean
	Intensity Nucleus Alexa 647 CV [%] : Mean
	Intensity Nucleus Alexa 568 Mean : Mean
	Intensity Nucleus Alexa 568 StdDev : Mean
	Intensity Nucleus Alexa 568 Median : Mean
	Intensity Nucleus Alexa 568 Sum : Mean
	Intensity Nucleus Alexa 568 CV [%] : Mean
	Nucleus Width [µm] : Mean
	Nucleus Length [µm] : Mean
	Nucleus Ratio Width to Length : Mean
	Total Spot Area : Mean
	Relative Spot Intensity : Mean
	Number of Spots : Mean
	Number of Spots per Area of Nucleus : Mean
	Number of Spots 647 Nuclei Selected- per Cell : Mean
	Spot 647 Nuclei Area [µm²]- Mean per Cell : Mean
	Spot 647 Nuclei Roundness- Mean per Cell : Mean
	Spot 647 Nuclei Width [µm]- Mean per Cell : Mean
	Spot 647 Nuclei Length [µm]- Mean per Cell : Mean
	Spot 647 Nuclei Ratio Width to Length- Mean per Cell : Mean
	Intensity Spot 647 Alexa 647 Mean- Mean per Cell : Mean
	Intensity Spot 647 Alexa 647 StdDev- Mean per Cell : Mean
	Intensity Spot 647 Alexa 647 Median- Mean per Cell : Mean
	Intensity Spot 647 Alexa 647 Sum- Sum per Cell : Mean
	Intensity Spot 647 Alexa 647 CV [%]- Mean per Cell : Mean
	Intensity Spot 647 Alexa 488 Mean- Mean per Cell : Mean
	Intensity Spot 647 Alexa 488 StdDev- Mean per Cell : Mean
	Intensity Spot 647 Alexa 488 Median- Mean per Cell : Mean
	Intensity Spot 647 Alexa 488 Sum- Sum per Cell : Mean
	Intensity Spot 647 Alexa 488 CV [%]- Mean per Cell : Mean
	Intensity Spot 647 Alexa 568 Mean- Mean per Cell : Mean
	Intensity Spot 647 Alexa 568 StdDev- Mean per Cell : Mean
	Intensity Spot 647 Alexa 568 Median- Mean per Cell : Mean
	Intensity Spot 647 Alexa 568 Sum- Sum per Cell : Mean
	Intensity Spot 647 Alexa 568 CV [%]- Mean per Cell : Mean
	Population : Final 568 cells
	Number of Objects
	Apply to All : Mean
	Nucleus Area [µm²] : Mean
	Nucleus Roundness : Mean
	Intensity Nucleus Hoechst 33342 Mean : Mean
	Intensity Nucleus Alexa 488 Mean : Mean
	Intensity Nucleus Alexa 488 StdDev : Mean
	Intensity Nucleus Alexa 488 Median : Mean
	Intensity Nucleus Alexa 488 Sum : Mean
	Intensity Nucleus Alexa 488 CV [%] : Mean
	Intensity Nucleus Alexa 647 Mean : Mean
	Intensity Nucleus Alexa 647 StdDev : Mean
	Intensity Nucleus Alexa 647 Median : Mean
	Intensity Nucleus Alexa 647 Sum : Mean
	Intensity Nucleus Alexa 647 CV [%] : Mean
	Intensity Nucleus Alexa 568 Mean : Mean
	Intensity Nucleus Alexa 568 StdDev : Mean
	Intensity Nucleus Alexa 568 Median : Mean
	Intensity Nucleus Alexa 568 Sum : Mean
	Intensity Nucleus Alexa 568 CV [%] : Mean
	Nucleus Area [µm²] (2) : Mean
	Nucleus Roundness (2) : Mean
	Nucleus Width [µm] : Mean
	Nucleus Length [µm] : Mean
	Nucleus Ratio Width to Length : Mean
	Total Spot Area : Mean
	Relative Spot Intensity : Mean
	Number of Spots : Mean
	Number of Spots per Area of Nucleus : Mean
	Number of Spots 647 Nuclei Selected- per Cell : Mean
	Spot 647 Nuclei Area [µm²]- Mean per Cell : Mean
	Spot 647 Nuclei Roundness- Mean per Cell : Mean
	Spot 647 Nuclei Width [µm]- Mean per Cell : Mean
	Spot 647 Nuclei Length [µm]- Mean per Cell : Mean
	Spot 647 Nuclei Ratio Width to Length- Mean per Cell : Mean
	Intensity Spot 647 Alexa 647 Mean- Mean per Cell : Mean
	Intensity Spot 647 Alexa 647 StdDev- Mean per Cell : Mean
	Intensity Spot 647 Alexa 647 Median- Mean per Cell : Mean
	Intensity Spot 647 Alexa 647 Sum- Sum per Cell : Mean
	Intensity Spot 647 Alexa 647 CV [%]- Mean per Cell : Mean
	Intensity Spot 647 Alexa 488 Mean- Mean per Cell : Mean
	Intensity Spot 647 Alexa 488 StdDev- Mean per Cell : Mean
	Intensity Spot 647 Alexa 488 Median- Mean per Cell : Mean
	Intensity Spot 647 Alexa 488 Sum- Sum per Cell : Mean
	Intensity Spot 647 Alexa 488 CV [%]- Mean per Cell : Mean
	Intensity Spot 647 Alexa 568 Mean- Mean per Cell : Mean
	Intensity Spot 647 Alexa 568 StdDev- Mean per Cell : Mean
	Intensity Spot 647 Alexa 568 Median- Mean per Cell : Mean
	Intensity Spot 647 Alexa 568 Sum- Sum per Cell : Mean
	Intensity Spot 647 Alexa 568 CV [%]- Mean per Cell : Mean
	Object Results
	Population : Nuclei : Use Selected Well Results
	Population : Spots 488 Nuclei : Use Selected Well Results
	Population : Spots 647 Nuclei Selected : Use Selected Well Results
	Population : Nuclei Selected : ALL
	Population : Final 488 cells : ALL
	Population : Final 568 cells : ALL
Acapella version: 5.0.1.124082. Timestamp: 2021-05-17 15:42:47 +0300.
