# Supplementary material for: Parity associates with chromosomal damage in uterine leiomyomas
Source: Nat Commun. 2021 Sep 14;12:5448. doi: 10.1038/s41467-021-25806-x (PMC8440576; doi:10.1038/s41467-021-25806-x)
Supplement: Supplementary file 6 — Supplementary Data 4 [file 41467_2021_25806_MOESM6_ESM.xlsx]

## Sheet: Sheet1
Plate Name	name	timepoint	condition	cellline	staining	alt_name	Field	spotsXnuclei	spotsYnuclei	intensityYnuclearperinuclear	intensityXnuclei	intensityYnuclei	nucleusArea	nucleusRoundness	stainX	stainY	CyclinA2_positivity	p14ARF_positivity	cCasp3_positivity	H2Ax_positivity	53BP1_positivity	RAD51_positivity	Ki67_positivity
CyclinA2-RAD51 myoma stretch 24+24h	CyclinA2-RAD51 myoma 24+24h	24+24h	stretch	myoma	CyclinA2-RAD51	myoma stretch	106	0	0		128.117	169.468	91.6057	0.555704	CyclinA2	RAD51	negative
CyclinA2-RAD51 myoma stretch 24+24h	CyclinA2-RAD51 myoma 24+24h	24+24h	stretch	myoma	CyclinA2-RAD51	myoma stretch	106	1	0		123.557	238.155	228.319	0.860279	CyclinA2	RAD51	negative
CyclinA2-RAD51 myoma stretch 24+24h	CyclinA2-RAD51 myoma 24+24h	24+24h	stretch	myoma	CyclinA2-RAD51	myoma stretch	106	0	1		124.474	329.25	272.875	0.779577	CyclinA2	RAD51	negative
CyclinA2-RAD51 myoma stretch 24+24h	CyclinA2-RAD51 myoma 24+24h	24+24h	stretch	myoma	CyclinA2-RAD51	myoma stretch	106	4	0		128.062	227.001	133.977	0.746119	CyclinA2	RAD51	negative
CyclinA2-RAD51 myoma stretch 24+24h	CyclinA2-RAD51 myoma 24+24h	24+24h	stretch	myoma	CyclinA2-RAD51	myoma stretch	106	0	3		124.5	296.951	243.833	0.932109	CyclinA2	RAD51	negative
CyclinA2-RAD51 myoma stretch 24+24h	CyclinA2-RAD51 myoma 24+24h	24+24h	stretch	myoma	CyclinA2-RAD51	myoma stretch	106	1	1		123.314	295.239	154.368	0.66935	CyclinA2	RAD51	negative
CyclinA2-RAD51 myoma stretch 24+24h	CyclinA2-RAD51 myoma 24+24h	24+24h	stretch	myoma	CyclinA2-RAD51	myoma stretch	106	4	1		130.331	415.759	103.699	0.839686	CyclinA2	RAD51	positive					negative
CyclinA2-RAD51 myoma stretch 24+24h	CyclinA2-RAD51 myoma 24+24h	24+24h	stretch	myoma	CyclinA2-RAD51	myoma stretch	106	1	1		124.418	229.15	222.449	0.696137	CyclinA2	RAD51	negative
CyclinA2-RAD51 myoma stretch 24+24h	CyclinA2-RAD51 myoma 24+24h	24+24h	stretch	myoma	CyclinA2-RAD51	myoma stretch	106	0	0		123.928	217.284	279.01	0.558446	CyclinA2	RAD51	negative
CyclinA2-RAD51 myoma stretch 24+24h	CyclinA2-RAD51 myoma 24+24h	24+24h	stretch	myoma	CyclinA2-RAD51	myoma stretch	106	0	0		123.865	260.447	117.47	0.641594	CyclinA2	RAD51	negative
CyclinA2-RAD51 myoma stretch 24+24h	CyclinA2-RAD51 myoma 24+24h	24+24h	stretch	myoma	CyclinA2-RAD51	myoma stretch	87	0	1		129.021	436.433	456.682	0.632683	CyclinA2	RAD51	negative
CyclinA2-RAD51 myoma stretch 24+24h	CyclinA2-RAD51 myoma 24+24h	24+24h	stretch	myoma	CyclinA2-RAD51	myoma stretch	87	3	0		127.605	153.429	215.497	0.397771	CyclinA2	RAD51	negative
CyclinA2-RAD51 myoma stretch 24+24h	CyclinA2-RAD51 myoma 24+24h	24+24h	stretch	myoma	CyclinA2-RAD51	myoma stretch	87	0	4		128.691	326.328	228.032	0.932439	CyclinA2	RAD51	negative
CyclinA2-RAD51 myoma stretch 24+24h	CyclinA2-RAD51 myoma 24+24h	24+24h	stretch	myoma	CyclinA2-RAD51	myoma stretch	87	1	2		128.547	355.124	179.614	0.836065	CyclinA2	RAD51	negative
CyclinA2-RAD51 myoma stretch 24+24h	CyclinA2-RAD51 myoma 24+24h	24+24h	stretch	myoma	CyclinA2-RAD51	myoma stretch	87	0	0		128.393	265.663	133.646	0.817147	CyclinA2	RAD51	negative
CyclinA2-RAD51 myoma stretch 24+24h	CyclinA2-RAD51 myoma 24+24h	24+24h	stretch	myoma	CyclinA2-RAD51	myoma stretch	87	3	0		129.316	160.085	96.3062	0.434707	CyclinA2	RAD51	negative
CyclinA2-RAD51 myoma stretch 24+24h	CyclinA2-RAD51 myoma 24+24h	24+24h	stretch	myoma	CyclinA2-RAD51	myoma stretch	87	3	0		129.707	291.768	209.693	0.802376	CyclinA2	RAD51	negative
CyclinA2-RAD51 myoma stretch 24+24h	CyclinA2-RAD51 myoma 24+24h	24+24h	stretch	myoma	CyclinA2-RAD51	myoma stretch	87	0	0		127.702	234.551	82.5356	0.605414	CyclinA2	RAD51	negative
CyclinA2-RAD51 myoma stretch 24+24h	CyclinA2-RAD51 myoma 24+24h	24+24h	stretch	myoma	CyclinA2-RAD51	myoma stretch	88	0	0		128.348	227.856	154.125	0.728348	CyclinA2	RAD51	negative
CyclinA2-RAD51 myoma stretch 24+24h	CyclinA2-RAD51 myoma 24+24h	24+24h	stretch	myoma	CyclinA2-RAD51	myoma stretch	88	0	1		127.619	276.663	85.89	0.710657	CyclinA2	RAD51	negative
CyclinA2-RAD51 myoma stretch 24+24h	CyclinA2-RAD51 myoma 24+24h	24+24h	stretch	myoma	CyclinA2-RAD51	myoma stretch	88	0	3		127.458	320.723	225.538	0.800526	CyclinA2	RAD51	negative
CyclinA2-RAD51 myoma stretch 24+24h	CyclinA2-RAD51 myoma 24+24h	24+24h	stretch	myoma	CyclinA2-RAD51	myoma stretch	98	5	4		129.647	383.803	376.596	0.306153	CyclinA2	RAD51	negative
CyclinA2-RAD51 myoma stretch 24+24h	CyclinA2-RAD51 myoma 24+24h	24+24h	stretch	myoma	CyclinA2-RAD51	myoma stretch	82	0	0		125.06	251.066	228.937	0.782533	CyclinA2	RAD51	negative
CyclinA2-RAD51 myoma stretch 24+24h	CyclinA2-RAD51 myoma 24+24h	24+24h	stretch	myoma	CyclinA2-RAD51	myoma stretch	82	0	0		126.008	280.205	234.454	0.873328	CyclinA2	RAD51	negative
CyclinA2-RAD51 myoma stretch 24+24h	CyclinA2-RAD51 myoma 24+24h	24+24h	stretch	myoma	CyclinA2-RAD51	myoma stretch	82	0	0		126.532	292.23	180.232	0.875613	CyclinA2	RAD51	negative
CyclinA2-RAD51 myoma stretch 24+24h	CyclinA2-RAD51 myoma 24+24h	24+24h	stretch	myoma	CyclinA2-RAD51	myoma stretch	82	2	1		128.548	338.342	170.853	0.936297	CyclinA2	RAD51	negative
CyclinA2-RAD51 myoma stretch 24+24h	CyclinA2-RAD51 myoma 24+24h	24+24h	stretch	myoma	CyclinA2-RAD51	myoma stretch	77	0	0		125.32	133.606	89.3768	0.440048	CyclinA2	RAD51	negative
CyclinA2-RAD51 myoma stretch 24+24h	CyclinA2-RAD51 myoma 24+24h	24+24h	stretch	myoma	CyclinA2-RAD51	myoma stretch	77	0	0		125.728	134.328	194.091	0.333599	CyclinA2	RAD51	negative
CyclinA2-RAD51 myoma stretch 24+24h	CyclinA2-RAD51 myoma 24+24h	24+24h	stretch	myoma	CyclinA2-RAD51	myoma stretch	77	0	0		126.212	134.214	87.2803	0.535545	CyclinA2	RAD51	negative
CyclinA2-RAD51 myoma stretch 24+24h	CyclinA2-RAD51 myoma 24+24h	24+24h	stretch	myoma	CyclinA2-RAD51	myoma stretch	77	0	0		125.566	133.432	283.357	0.352645	CyclinA2	RAD51	negative
CyclinA2-RAD51 myoma stretch 24+24h	CyclinA2-RAD51 myoma 24+24h	24+24h	stretch	myoma	CyclinA2-RAD51	myoma stretch	77	0	0		125.728	133.831	174.141	0.305779	CyclinA2	RAD51	negative
CyclinA2-RAD51 myoma stretch 24+24h	CyclinA2-RAD51 myoma 24+24h	24+24h	stretch	myoma	CyclinA2-RAD51	myoma stretch	77	0	0		125.904	133.121	215.475	0.386274	CyclinA2	RAD51	negative
CyclinA2-RAD51 myoma stretch 24+24h	CyclinA2-RAD51 myoma 24+24h	24+24h	stretch	myoma	CyclinA2-RAD51	myoma stretch	77	1	1		135.509	326.216	264.048	0.736434	CyclinA2	RAD51	positive					negative
CyclinA2-RAD51 myoma stretch 24+24h	CyclinA2-RAD51 myoma 24+24h	24+24h	stretch	myoma	CyclinA2-RAD51	myoma stretch	77	0	0		125.55	133.259	303.815	0.353392	CyclinA2	RAD51	negative
CyclinA2-RAD51 myoma stretch 24+24h	CyclinA2-RAD51 myoma 24+24h	24+24h	stretch	myoma	CyclinA2-RAD51	myoma stretch	107	0	1		126.099	337.003	162.379	0.802525	CyclinA2	RAD51	negative
CyclinA2-RAD51 myoma stretch 24+24h	CyclinA2-RAD51 myoma 24+24h	24+24h	stretch	myoma	CyclinA2-RAD51	myoma stretch	107	1	0		124.516	249.727	259.479	0.864684	CyclinA2	RAD51	negative
CyclinA2-RAD51 myoma stretch 24+24h	CyclinA2-RAD51 myoma 24+24h	24+24h	stretch	myoma	CyclinA2-RAD51	myoma stretch	107	0	1		125.592	300.49	176.922	0.764212	CyclinA2	RAD51	negative
CyclinA2-RAD51 myoma stretch 24+24h	CyclinA2-RAD51 myoma 24+24h	24+24h	stretch	myoma	CyclinA2-RAD51	myoma stretch	107	0	1		125.288	263.96	214.085	0.908636	CyclinA2	RAD51	negative
CyclinA2-RAD51 myoma stretch 24+24h	CyclinA2-RAD51 myoma 24+24h	24+24h	stretch	myoma	CyclinA2-RAD51	myoma stretch	107	2	1		133.146	456.379	217.859	0.520937	CyclinA2	RAD51	positive					negative
CyclinA2-RAD51 myoma stretch 24+24h	CyclinA2-RAD51 myoma 24+24h	24+24h	stretch	myoma	CyclinA2-RAD51	myoma stretch	107	0	0		123.247	225.933	86.1327	0.906031	CyclinA2	RAD51	negative
CyclinA2-RAD51 myoma stretch 24+24h	CyclinA2-RAD51 myoma 24+24h	24+24h	stretch	myoma	CyclinA2-RAD51	myoma stretch	108	8	1		139.344	383.596	157.303	0.857769	CyclinA2	RAD51	positive					negative
CyclinA2-RAD51 myoma stretch 24+24h	CyclinA2-RAD51 myoma 24+24h	24+24h	stretch	myoma	CyclinA2-RAD51	myoma stretch	108	1	1		125.099	235.298	356.735	0.445858	CyclinA2	RAD51	negative
CyclinA2-RAD51 myoma stretch 24+24h	CyclinA2-RAD51 myoma 24+24h	24+24h	stretch	myoma	CyclinA2-RAD51	myoma stretch	108	1	1		125.704	349.843	242.531	0.859034	CyclinA2	RAD51	negative
CyclinA2-RAD51 myoma stretch 24+24h	CyclinA2-RAD51 myoma 24+24h	24+24h	stretch	myoma	CyclinA2-RAD51	myoma stretch	108	0	0		124.72	450.599	141.171	0.558932	CyclinA2	RAD51	negative
CyclinA2-RAD51 myoma stretch 24+24h	CyclinA2-RAD51 myoma 24+24h	24+24h	stretch	myoma	CyclinA2-RAD51	myoma stretch	108	0	2		123.812	322.136	162.379	0.805275	CyclinA2	RAD51	negative
CyclinA2-RAD51 myoma stretch 24+24h	CyclinA2-RAD51 myoma 24+24h	24+24h	stretch	myoma	CyclinA2-RAD51	myoma stretch	108	0	0		122.521	243.88	255.198	0.851694	CyclinA2	RAD51	negative
CyclinA2-RAD51 myoma stretch 24+24h	CyclinA2-RAD51 myoma 24+24h	24+24h	stretch	myoma	CyclinA2-RAD51	myoma stretch	128	1	0		128.807	296.692	265.151	0.858222	CyclinA2	RAD51	negative
CyclinA2-RAD51 myoma stretch 24+24h	CyclinA2-RAD51 myoma 24+24h	24+24h	stretch	myoma	CyclinA2-RAD51	myoma stretch	128	1	2		128.269	332.334	323.08	0.978246	CyclinA2	RAD51	negative
CyclinA2-RAD51 myoma stretch 24+24h	CyclinA2-RAD51 myoma 24+24h	24+24h	stretch	myoma	CyclinA2-RAD51	myoma stretch	128	4	1		133.175	361.23	153.331	0.773764	CyclinA2	RAD51	positive					negative
CyclinA2-RAD51 myoma stretch 24+24h	CyclinA2-RAD51 myoma 24+24h	24+24h	stretch	myoma	CyclinA2-RAD51	myoma stretch	124	2	1		134.4	1762.07	102.088	0.862772	CyclinA2	RAD51	positive					negative
CyclinA2-RAD51 myoma stretch 24+24h	CyclinA2-RAD51 myoma 24+24h	24+24h	stretch	myoma	CyclinA2-RAD51	myoma stretch	124	0	3		128.172	474.993	230.857	0.742178	CyclinA2	RAD51	negative
CyclinA2-RAD51 myoma stretch 24+24h	CyclinA2-RAD51 myoma 24+24h	24+24h	stretch	myoma	CyclinA2-RAD51	myoma stretch	86	2	0		143.418	692.679	82.7783	0.704474	CyclinA2	RAD51	positive					negative
CyclinA2-RAD51 myoma stretch 24+24h	CyclinA2-RAD51 myoma 24+24h	24+24h	stretch	myoma	CyclinA2-RAD51	myoma stretch	86	0	0		128.188	303.231	150.705	0.807297	CyclinA2	RAD51	negative
CyclinA2-RAD51 myoma stretch 24+24h	CyclinA2-RAD51 myoma 24+24h	24+24h	stretch	myoma	CyclinA2-RAD51	myoma stretch	112	3	0		127.443	283.562	280.665	0.628144	CyclinA2	RAD51	negative
CyclinA2-RAD51 myoma stretch 24+24h	CyclinA2-RAD51 myoma 24+24h	24+24h	stretch	myoma	CyclinA2-RAD51	myoma stretch	112	1	0		125.488	248.689	127.202	0.431766	CyclinA2	RAD51	negative
CyclinA2-RAD51 myoma stretch 24+24h	CyclinA2-RAD51 myoma 24+24h	24+24h	stretch	myoma	CyclinA2-RAD51	myoma stretch	94	0	0		128.58	311.173	106.722	0.631724	CyclinA2	RAD51	negative
CyclinA2-RAD51 myoma stretch 24+24h	CyclinA2-RAD51 myoma 24+24h	24+24h	stretch	myoma	CyclinA2-RAD51	myoma stretch	94	5	0		132.611	246.479	356.161	0.51399	CyclinA2	RAD51	positive					negative
CyclinA2-RAD51 myoma stretch 24+24h	CyclinA2-RAD51 myoma 24+24h	24+24h	stretch	myoma	CyclinA2-RAD51	myoma stretch	94	4	1		133.847	412.922	525.579	0.711765	CyclinA2	RAD51	positive					negative
CyclinA2-RAD51 myoma stretch 24+24h	CyclinA2-RAD51 myoma 24+24h	24+24h	stretch	myoma	CyclinA2-RAD51	myoma stretch	94	1	2		141.273	431.815	179.416	0.813676	CyclinA2	RAD51	positive					negative
CyclinA2-RAD51 myoma stretch 24+24h	CyclinA2-RAD51 myoma 24+24h	24+24h	stretch	myoma	CyclinA2-RAD51	myoma stretch	85	1	1		129.774	342.709	251.623	0.533053	CyclinA2	RAD51	negative
CyclinA2-RAD51 myoma stretch 24+24h	CyclinA2-RAD51 myoma 24+24h	24+24h	stretch	myoma	CyclinA2-RAD51	myoma stretch	85	3	0		129.002	321.22	266.806	0.840031	CyclinA2	RAD51	negative
CyclinA2-RAD51 myoma stretch 24+24h	CyclinA2-RAD51 myoma 24+24h	24+24h	stretch	myoma	CyclinA2-RAD51	myoma stretch	85	13	2		147.918	2236.45	195.459	0.437276	CyclinA2	RAD51	positive					negative
CyclinA2-RAD51 myoma stretch 24+24h	CyclinA2-RAD51 myoma 24+24h	24+24h	stretch	myoma	CyclinA2-RAD51	myoma stretch	109	0	0		123.26	134.456	171.162	0.39734	CyclinA2	RAD51	negative
CyclinA2-RAD51 myoma stretch 24+24h	CyclinA2-RAD51 myoma 24+24h	24+24h	stretch	myoma	CyclinA2-RAD51	myoma stretch	109	0	0		123.328	134.344	80.5936	0.412642	CyclinA2	RAD51	negative
CyclinA2-RAD51 myoma stretch 24+24h	CyclinA2-RAD51 myoma 24+24h	24+24h	stretch	myoma	CyclinA2-RAD51	myoma stretch	109	0	2		125.675	316.875	204.198	0.829879	CyclinA2	RAD51	negative
CyclinA2-RAD51 myoma stretch 24+24h	CyclinA2-RAD51 myoma 24+24h	24+24h	stretch	myoma	CyclinA2-RAD51	myoma stretch	109	3	0		154.816	371.418	128.129	0.822702	CyclinA2	RAD51	positive					negative
CyclinA2-RAD51 myoma stretch 24+24h	CyclinA2-RAD51 myoma 24+24h	24+24h	stretch	myoma	CyclinA2-RAD51	myoma stretch	109	0	0		123.469	134.91	418.658	0.376347	CyclinA2	RAD51	negative
CyclinA2-RAD51 myoma stretch 24+24h	CyclinA2-RAD51 myoma 24+24h	24+24h	stretch	myoma	CyclinA2-RAD51	myoma stretch	119	2	0		126.915	222	158.936	0.662651	CyclinA2	RAD51	negative
CyclinA2-RAD51 myoma stretch 24+24h	CyclinA2-RAD51 myoma 24+24h	24+24h	stretch	myoma	CyclinA2-RAD51	myoma stretch	119	29	3		156.627	2129.48	399.304	0.753889	CyclinA2	RAD51	positive					negative
CyclinA2-RAD51 myoma stretch 24+24h	CyclinA2-RAD51 myoma 24+24h	24+24h	stretch	myoma	CyclinA2-RAD51	myoma stretch	127	0	2		127.824	407.801	343.538	0.323391	CyclinA2	RAD51	negative
CyclinA2-RAD51 myoma stretch 24+24h	CyclinA2-RAD51 myoma 24+24h	24+24h	stretch	myoma	CyclinA2-RAD51	myoma stretch	127	6	1		128.518	313.204	272.588	0.8298	CyclinA2	RAD51	negative
CyclinA2-RAD51 myoma stretch 24+24h	CyclinA2-RAD51 myoma 24+24h	24+24h	stretch	myoma	CyclinA2-RAD51	myoma stretch	127	25	0		256.144	338.29	226.796	0.352376	CyclinA2	RAD51	positive					negative
CyclinA2-RAD51 myoma stretch 24+24h	CyclinA2-RAD51 myoma 24+24h	24+24h	stretch	myoma	CyclinA2-RAD51	myoma stretch	127	2	0		127.9	390.013	192.679	0.887914	CyclinA2	RAD51	negative
CyclinA2-RAD51 myoma stretch 24+24h	CyclinA2-RAD51 myoma 24+24h	24+24h	stretch	myoma	CyclinA2-RAD51	myoma stretch	127	7	1		133.9	352.552	175.907	0.815198	CyclinA2	RAD51	positive					negative
CyclinA2-RAD51 myoma stretch 24+24h	CyclinA2-RAD51 myoma 24+24h	24+24h	stretch	myoma	CyclinA2-RAD51	myoma stretch	105	0	0		123.876	145.241	90.0829	0.353747	CyclinA2	RAD51	negative
CyclinA2-RAD51 myoma stretch 24+24h	CyclinA2-RAD51 myoma 24+24h	24+24h	stretch	myoma	CyclinA2-RAD51	myoma stretch	105	2	0		126.351	235.822	113.52	0.815234	CyclinA2	RAD51	negative
CyclinA2-RAD51 myoma stretch 24+24h	CyclinA2-RAD51 myoma 24+24h	24+24h	stretch	myoma	CyclinA2-RAD51	myoma stretch	105	1	2		124.048	253.471	377.148	0.83296	CyclinA2	RAD51	negative
CyclinA2-RAD51 myoma stretch 24+24h	CyclinA2-RAD51 myoma 24+24h	24+24h	stretch	myoma	CyclinA2-RAD51	myoma stretch	105	0	0		121.942	144.342	113.453	0.420217	CyclinA2	RAD51	negative
CyclinA2-RAD51 myoma stretch 24+24h	CyclinA2-RAD51 myoma 24+24h	24+24h	stretch	myoma	CyclinA2-RAD51	myoma stretch	105	1	0		131.293	161.469	178.533	0.540611	CyclinA2	RAD51	positive					negative
CyclinA2-RAD51 myoma stretch 24+24h	CyclinA2-RAD51 myoma 24+24h	24+24h	stretch	myoma	CyclinA2-RAD51	myoma stretch	105	1	0		124.099	241.884	222.493	0.863404	CyclinA2	RAD51	negative
CyclinA2-RAD51 myoma stretch 24+24h	CyclinA2-RAD51 myoma 24+24h	24+24h	stretch	myoma	CyclinA2-RAD51	myoma stretch	105	0	0		124.416	190.517	107.053	0.470675	CyclinA2	RAD51	negative
CyclinA2-RAD51 myoma stretch 24+24h	CyclinA2-RAD51 myoma 24+24h	24+24h	stretch	myoma	CyclinA2-RAD51	myoma stretch	120	4	1		131.065	298.214	255	0.475992	CyclinA2	RAD51	positive					negative
CyclinA2-RAD51 myoma stretch 24+24h	CyclinA2-RAD51 myoma 24+24h	24+24h	stretch	myoma	CyclinA2-RAD51	myoma stretch	120	5	1		128.838	328.872	196.894	0.901915	CyclinA2	RAD51	negative
CyclinA2-RAD51 myoma stretch 24+24h	CyclinA2-RAD51 myoma 24+24h	24+24h	stretch	myoma	CyclinA2-RAD51	myoma stretch	120	0	5		127.918	448.501	272.654	0.845812	CyclinA2	RAD51	negative
CyclinA2-RAD51 myoma stretch 24+24h	CyclinA2-RAD51 myoma 24+24h	24+24h	stretch	myoma	CyclinA2-RAD51	myoma stretch	81	1	1		128.052	421.249	157.656	0.71922	CyclinA2	RAD51	negative
CyclinA2-RAD51 myoma stretch 24+24h	CyclinA2-RAD51 myoma 24+24h	24+24h	stretch	myoma	CyclinA2-RAD51	myoma stretch	81	0	1		141.32	283.218	105.95	0.736808	CyclinA2	RAD51	positive					negative
CyclinA2-RAD51 myoma stretch 24+24h	CyclinA2-RAD51 myoma 24+24h	24+24h	stretch	myoma	CyclinA2-RAD51	myoma stretch	110	0	2		125.899	274.592	256.302	0.81428	CyclinA2	RAD51	negative
CyclinA2-RAD51 myoma stretch 24+24h	CyclinA2-RAD51 myoma 24+24h	24+24h	stretch	myoma	CyclinA2-RAD51	myoma stretch	110	1	0		123.962	139.327	126.981	0.381445	CyclinA2	RAD51	negative
CyclinA2-RAD51 myoma stretch 24+24h	CyclinA2-RAD51 myoma 24+24h	24+24h	stretch	myoma	CyclinA2-RAD51	myoma stretch	110	0	1		124.99	282.426	244.032	0.872266	CyclinA2	RAD51	negative
CyclinA2-RAD51 myoma stretch 24+24h	CyclinA2-RAD51 myoma 24+24h	24+24h	stretch	myoma	CyclinA2-RAD51	myoma stretch	110	1	0		127.111	211.963	85.0293	0.512298	CyclinA2	RAD51	negative
CyclinA2-RAD51 myoma stretch 24+24h	CyclinA2-RAD51 myoma 24+24h	24+24h	stretch	myoma	CyclinA2-RAD51	myoma stretch	110	0	0		122.921	136.137	96.3283	0.445245	CyclinA2	RAD51	negative
CyclinA2-RAD51 myoma stretch 24+24h	CyclinA2-RAD51 myoma 24+24h	24+24h	stretch	myoma	CyclinA2-RAD51	myoma stretch	110	1	1		135.632	252.959	237.566	0.939021	CyclinA2	RAD51	positive					negative
CyclinA2-RAD51 myoma stretch 24+24h	CyclinA2-RAD51 myoma 24+24h	24+24h	stretch	myoma	CyclinA2-RAD51	myoma stretch	110	1	0		125.457	137.744	166.66	0.377008	CyclinA2	RAD51	negative
CyclinA2-RAD51 myoma stretch 24+24h	CyclinA2-RAD51 myoma 24+24h	24+24h	stretch	myoma	CyclinA2-RAD51	myoma stretch	110	0	0		124.712	135.373	596.507	0.404794	CyclinA2	RAD51	negative
CyclinA2-RAD51 myoma stretch 24+24h	CyclinA2-RAD51 myoma 24+24h	24+24h	stretch	myoma	CyclinA2-RAD51	myoma stretch	113	0	0		125.718	230.914	352.453	0.54111	CyclinA2	RAD51	negative
CyclinA2-RAD51 myoma stretch 24+24h	CyclinA2-RAD51 myoma 24+24h	24+24h	stretch	myoma	CyclinA2-RAD51	myoma stretch	113	1	1		130.787	382.019	156.442	0.772228	CyclinA2	RAD51	positive					negative
CyclinA2-RAD51 myoma stretch 24+24h	CyclinA2-RAD51 myoma 24+24h	24+24h	stretch	myoma	CyclinA2-RAD51	myoma stretch	113	1	1		125.632	298.195	113.144	0.762576	CyclinA2	RAD51	negative
CyclinA2-RAD51 myoma stretch 24+24h	CyclinA2-RAD51 myoma 24+24h	24+24h	stretch	myoma	CyclinA2-RAD51	myoma stretch	113	0	0		121.535	143.748	232.997	0.355186	CyclinA2	RAD51	negative
CyclinA2-RAD51 myoma stretch 24+24h	CyclinA2-RAD51 myoma 24+24h	24+24h	stretch	myoma	CyclinA2-RAD51	myoma stretch	113	0	0		125.807	242.239	397.517	0.634255	CyclinA2	RAD51	negative
CyclinA2-RAD51 myoma stretch 24+24h	CyclinA2-RAD51 myoma 24+24h	24+24h	stretch	myoma	CyclinA2-RAD51	myoma stretch	117	0	0		128.325	241.043	106.502	0.604914	CyclinA2	RAD51	negative
CyclinA2-RAD51 myoma stretch 24+24h	CyclinA2-RAD51 myoma 24+24h	24+24h	stretch	myoma	CyclinA2-RAD51	myoma stretch	117	5	0		144.159	1598.59	106.921	0.574293	CyclinA2	RAD51	positive					negative
CyclinA2-RAD51 myoma stretch 24+24h	CyclinA2-RAD51 myoma 24+24h	24+24h	stretch	myoma	CyclinA2-RAD51	myoma stretch	117	6	0		131.873	434.048	225.384	0.4543	CyclinA2	RAD51	positive					negative
CyclinA2-RAD51 myoma stretch 24+24h	CyclinA2-RAD51 myoma 24+24h	24+24h	stretch	myoma	CyclinA2-RAD51	myoma stretch	118	2	0		126.52	258.681	174.671	0.872222	CyclinA2	RAD51	negative
CyclinA2-RAD51 myoma stretch 24+24h	CyclinA2-RAD51 myoma 24+24h	24+24h	stretch	myoma	CyclinA2-RAD51	myoma stretch	118	0	0		123.588	190.224	197.048	0.755907	CyclinA2	RAD51	negative
CyclinA2-RAD51 myoma stretch 24+24h	CyclinA2-RAD51 myoma 24+24h	24+24h	stretch	myoma	CyclinA2-RAD51	myoma stretch	118	0	0		124.967	176.465	95.9311	0.785161	CyclinA2	RAD51	negative
CyclinA2-RAD51 myoma stretch 24+24h	CyclinA2-RAD51 myoma 24+24h	24+24h	stretch	myoma	CyclinA2-RAD51	myoma stretch	118	1	0		123.492	204.293	234.167	0.902626	CyclinA2	RAD51	negative
CyclinA2-RAD51 myoma stretch 24+24h	CyclinA2-RAD51 myoma 24+24h	24+24h	stretch	myoma	CyclinA2-RAD51	myoma stretch	118	2	0		130.034	218.193	88.5602	0.833192	CyclinA2	RAD51	positive					negative
CyclinA2-RAD51 myoma stretch 24+24h	CyclinA2-RAD51 myoma 24+24h	24+24h	stretch	myoma	CyclinA2-RAD51	myoma stretch	118	0	0		124.449	144.721	94.0552	0.488789	CyclinA2	RAD51	negative
CyclinA2-RAD51 myoma stretch 24+24h	CyclinA2-RAD51 myoma 24+24h	24+24h	stretch	myoma	CyclinA2-RAD51	myoma stretch	118	0	0		125.516	178.755	82.4694	0.758966	CyclinA2	RAD51	negative
CyclinA2-RAD51 myoma stretch 24+24h	CyclinA2-RAD51 myoma 24+24h	24+24h	stretch	myoma	CyclinA2-RAD51	myoma stretch	118	0	0		125.795	214.253	170.809	0.855175	CyclinA2	RAD51	negative
CyclinA2-RAD51 myoma stretch 24+24h	CyclinA2-RAD51 myoma 24+24h	24+24h	stretch	myoma	CyclinA2-RAD51	myoma stretch	123	3	2		127.972	385.924	177.871	0.854236	CyclinA2	RAD51	negative
CyclinA2-RAD51 myoma stretch 24+24h	CyclinA2-RAD51 myoma 24+24h	24+24h	stretch	myoma	CyclinA2-RAD51	myoma stretch	123	0	1		127.618	347.375	184.116	0.88628	CyclinA2	RAD51	negative
CyclinA2-RAD51 myoma stretch 24+24h	CyclinA2-RAD51 myoma 24+24h	24+24h	stretch	myoma	CyclinA2-RAD51	myoma stretch	123	15	1		132.159	370.594	271.021	0.774541	CyclinA2	RAD51	positive					negative
CyclinA2-RAD51 myoma stretch 24+24h	CyclinA2-RAD51 myoma 24+24h	24+24h	stretch	myoma	CyclinA2-RAD51	myoma stretch	83	0	0		126.137	168.886	184.844	0.570225	CyclinA2	RAD51	negative
CyclinA2-RAD51 myoma stretch 24+24h	CyclinA2-RAD51 myoma 24+24h	24+24h	stretch	myoma	CyclinA2-RAD51	myoma stretch	83	0	0		126.267	243.979	228.981	0.905313	CyclinA2	RAD51	negative
CyclinA2-RAD51 myoma stretch 24+24h	CyclinA2-RAD51 myoma 24+24h	24+24h	stretch	myoma	CyclinA2-RAD51	myoma stretch	84	0	2		127.316	313.842	216.071	0.826141	CyclinA2	RAD51	negative
CyclinA2-RAD51 myoma stretch 24+24h	CyclinA2-RAD51 myoma 24+24h	24+24h	stretch	myoma	CyclinA2-RAD51	myoma stretch	93	2	0		132.911	382.88	405.307	0.507605	CyclinA2	RAD51	positive					negative
CyclinA2-RAD51 myoma stretch 24+24h	CyclinA2-RAD51 myoma 24+24h	24+24h	stretch	myoma	CyclinA2-RAD51	myoma stretch	93	1	0		137.226	751.035	88.494	0.836846	CyclinA2	RAD51	positive					negative
CyclinA2-RAD51 myoma stretch 24+24h	CyclinA2-RAD51 myoma 24+24h	24+24h	stretch	myoma	CyclinA2-RAD51	myoma stretch	93	0	2		133.067	341.403	139.781	0.38619	CyclinA2	RAD51	positive					negative
CyclinA2-RAD51 myoma stretch 24+24h	CyclinA2-RAD51 myoma 24+24h	24+24h	stretch	myoma	CyclinA2-RAD51	myoma stretch	93	0	0		129.484	370.051	101.294	0.632471	CyclinA2	RAD51	negative
CyclinA2-RAD51 myoma stretch 24+24h	CyclinA2-RAD51 myoma 24+24h	24+24h	stretch	myoma	CyclinA2-RAD51	myoma stretch	93	0	0		151.71	494.696	81.8515	0.857572	CyclinA2	RAD51	positive					negative
CyclinA2-RAD51 myoma stretch 24+24h	CyclinA2-RAD51 myoma 24+24h	24+24h	stretch	myoma	CyclinA2-RAD51	myoma stretch	93	4	2		158.622	732.519	310.104	0.669032	CyclinA2	RAD51	positive					negative
CyclinA2-RAD51 myoma stretch 24+24h	CyclinA2-RAD51 myoma 24+24h	24+24h	stretch	myoma	CyclinA2-RAD51	myoma stretch	93	4	0		329.553	168.116	179.504	0.472294	CyclinA2	RAD51	positive					negative
CyclinA2-RAD51 myoma stretch 24+24h	CyclinA2-RAD51 myoma 24+24h	24+24h	stretch	myoma	CyclinA2-RAD51	myoma stretch	93	9	1		136.008	304.23	142.584	0.888453	CyclinA2	RAD51	positive					negative
CyclinA2-RAD51 myoma stretch 24+24h	CyclinA2-RAD51 myoma 24+24h	24+24h	stretch	myoma	CyclinA2-RAD51	myoma stretch	126	14	0		135.014	322.76	217.174	0.898396	CyclinA2	RAD51	positive					negative
CyclinA2-RAD51 myoma stretch 24+24h	CyclinA2-RAD51 myoma 24+24h	24+24h	stretch	myoma	CyclinA2-RAD51	myoma stretch	126	0	0		126.988	315.71	198.438	0.777319	CyclinA2	RAD51	negative
CyclinA2-RAD51 myoma stretch 24+24h	CyclinA2-RAD51 myoma 24+24h	24+24h	stretch	myoma	CyclinA2-RAD51	myoma stretch	126	2	0		125.991	291.899	298.827	0.900671	CyclinA2	RAD51	negative
CyclinA2-RAD51 myoma stretch 24+24h	CyclinA2-RAD51 myoma 24+24h	24+24h	stretch	myoma	CyclinA2-RAD51	myoma stretch	126	0	2		127.375	347.753	153.287	0.851415	CyclinA2	RAD51	negative
CyclinA2-RAD51 myoma stretch 24+24h	CyclinA2-RAD51 myoma 24+24h	24+24h	stretch	myoma	CyclinA2-RAD51	myoma stretch	126	2	2		126.595	313.024	204.86	0.541135	CyclinA2	RAD51	negative
CyclinA2-RAD51 myoma stretch 24+24h	CyclinA2-RAD51 myoma 24+24h	24+24h	stretch	myoma	CyclinA2-RAD51	myoma stretch	116	3	1		128.902	292.522	128.57	0.747066	CyclinA2	RAD51	negative
CyclinA2-RAD51 myoma stretch 24+24h	CyclinA2-RAD51 myoma 24+24h	24+24h	stretch	myoma	CyclinA2-RAD51	myoma stretch	116	1	1		129.98	335.43	153.684	0.865393	CyclinA2	RAD51	negative
CyclinA2-RAD51 myoma stretch 24+24h	CyclinA2-RAD51 myoma 24+24h	24+24h	stretch	myoma	CyclinA2-RAD51	myoma stretch	116	0	0		128.338	171.544	82.7563	0.404522	CyclinA2	RAD51	negative
CyclinA2-RAD51 myoma stretch 24+24h	CyclinA2-RAD51 myoma 24+24h	24+24h	stretch	myoma	CyclinA2-RAD51	myoma stretch	116	2	0		127.61	167.838	211.326	0.347778	CyclinA2	RAD51	negative
CyclinA2-RAD51 myoma stretch 24+24h	CyclinA2-RAD51 myoma 24+24h	24+24h	stretch	myoma	CyclinA2-RAD51	myoma stretch	116	0	0		126.677	169.242	87.4347	0.50714	CyclinA2	RAD51	negative
CyclinA2-RAD51 myoma stretch 24+24h	CyclinA2-RAD51 myoma 24+24h	24+24h	stretch	myoma	CyclinA2-RAD51	myoma stretch	116	0	0		127.558	166.974	185.021	0.595699	CyclinA2	RAD51	negative
CyclinA2-RAD51 myoma stretch 24+24h	CyclinA2-RAD51 myoma 24+24h	24+24h	stretch	myoma	CyclinA2-RAD51	myoma stretch	116	5	1		157.321	3288.6	100.367	0.785273	CyclinA2	RAD51	positive					negative
CyclinA2-RAD51 myoma stretch 24+24h	CyclinA2-RAD51 myoma 24+24h	24+24h	stretch	myoma	CyclinA2-RAD51	myoma stretch	116	0	3		126.339	278.784	151.786	0.84977	CyclinA2	RAD51	negative
CyclinA2-RAD51 myoma stretch 24+24h	CyclinA2-RAD51 myoma 24+24h	24+24h	stretch	myoma	CyclinA2-RAD51	myoma stretch	116	0	0		127.191	347.19	112.725	0.836175	CyclinA2	RAD51	negative
CyclinA2-RAD51 myoma stretch 24+24h	CyclinA2-RAD51 myoma 24+24h	24+24h	stretch	myoma	CyclinA2-RAD51	myoma stretch	116	0	0		125.471	212.922	167.146	0.832974	CyclinA2	RAD51	negative
CyclinA2-RAD51 myoma stretch 24+24h	CyclinA2-RAD51 myoma 24+24h	24+24h	stretch	myoma	CyclinA2-RAD51	myoma stretch	73	0	0		125.01	135.501	84.919	0.338768	CyclinA2	RAD51	negative
CyclinA2-RAD51 myoma stretch 24+24h	CyclinA2-RAD51 myoma 24+24h	24+24h	stretch	myoma	CyclinA2-RAD51	myoma stretch	73	0	0		125.931	134.848	85.2279	0.546973	CyclinA2	RAD51	negative
CyclinA2-RAD51 myoma stretch 24+24h	CyclinA2-RAD51 myoma 24+24h	24+24h	stretch	myoma	CyclinA2-RAD51	myoma stretch	73	0	0		126.333	134.169	125.9	0.499304	CyclinA2	RAD51	negative
CyclinA2-RAD51 myoma stretch 24+24h	CyclinA2-RAD51 myoma 24+24h	24+24h	stretch	myoma	CyclinA2-RAD51	myoma stretch	73	2	0		129.305	175.911	139.384	0.587653	CyclinA2	RAD51	negative
CyclinA2-RAD51 myoma stretch 24+24h	CyclinA2-RAD51 myoma 24+24h	24+24h	stretch	myoma	CyclinA2-RAD51	myoma stretch	73	0	0		125.742	154.735	80.1522	0.73272	CyclinA2	RAD51	negative
CyclinA2-RAD51 myoma stretch 24+24h	CyclinA2-RAD51 myoma 24+24h	24+24h	stretch	myoma	CyclinA2-RAD51	myoma stretch	73	0	0		126.607	136.664	136.824	0.323941	CyclinA2	RAD51	negative
CyclinA2-RAD51 myoma stretch 24+24h	CyclinA2-RAD51 myoma 24+24h	24+24h	stretch	myoma	CyclinA2-RAD51	myoma stretch	73	0	0		125.566	185.819	328.708	0.786363	CyclinA2	RAD51	negative
CyclinA2-RAD51 myoma stretch 24+24h	CyclinA2-RAD51 myoma 24+24h	24+24h	stretch	myoma	CyclinA2-RAD51	myoma stretch	73	0	0		126.83	202.198	153.816	0.859415	CyclinA2	RAD51	negative
CyclinA2-RAD51 myoma stretch 24+24h	CyclinA2-RAD51 myoma 24+24h	24+24h	stretch	myoma	CyclinA2-RAD51	myoma stretch	73	0	0		128.259	164.666	139.031	0.751636	CyclinA2	RAD51	negative
CyclinA2-RAD51 myoma stretch 24+24h	CyclinA2-RAD51 myoma 24+24h	24+24h	stretch	myoma	CyclinA2-RAD51	myoma stretch	73	0	0		134.068	134.276	153.507	0.48641	CyclinA2	RAD51	positive					negative
CyclinA2-RAD51 myoma stretch 24+24h	CyclinA2-RAD51 myoma 24+24h	24+24h	stretch	myoma	CyclinA2-RAD51	myoma stretch	89	3	0		133.252	208.068	95.9311	0.485542	CyclinA2	RAD51	positive					negative
CyclinA2-RAD51 myoma stretch 24+24h	CyclinA2-RAD51 myoma 24+24h	24+24h	stretch	myoma	CyclinA2-RAD51	myoma stretch	89	0	1		131.167	381.9	177.496	0.902288	CyclinA2	RAD51	positive					negative
CyclinA2-RAD51 myoma stretch 24+24h	CyclinA2-RAD51 myoma 24+24h	24+24h	stretch	myoma	CyclinA2-RAD51	myoma stretch	89	8	0		133.132	249.852	404.954	0.445869	CyclinA2	RAD51	positive					negative
CyclinA2-RAD51 myoma stretch 24+24h	CyclinA2-RAD51 myoma 24+24h	24+24h	stretch	myoma	CyclinA2-RAD51	myoma stretch	75	0	1		130.287	353.489	170.566	0.901462	CyclinA2	RAD51	positive					negative
CyclinA2-RAD51 myoma stretch 24+24h	CyclinA2-RAD51 myoma 24+24h	24+24h	stretch	myoma	CyclinA2-RAD51	myoma stretch	75	0	0		128.546	144.722	90.8995	0.502438	CyclinA2	RAD51	negative
CyclinA2-RAD51 myoma stretch 24+24h	CyclinA2-RAD51 myoma 24+24h	24+24h	stretch	myoma	CyclinA2-RAD51	myoma stretch	75	5	1		137.591	284.711	296.598	0.506449	CyclinA2	RAD51	positive					negative
CyclinA2-RAD51 myoma stretch 24+24h	CyclinA2-RAD51 myoma 24+24h	24+24h	stretch	myoma	CyclinA2-RAD51	myoma stretch	115	2	0		130.224	338.111	194.29	0.756475	CyclinA2	RAD51	positive					negative
CyclinA2-RAD51 myoma stretch 24+24h	CyclinA2-RAD51 myoma 24+24h	24+24h	stretch	myoma	CyclinA2-RAD51	myoma stretch	115	4	0		138.365	471.191	81.8515	0.857572	CyclinA2	RAD51	positive					negative
CyclinA2-RAD51 myoma stretch 24+24h	CyclinA2-RAD51 myoma 24+24h	24+24h	stretch	myoma	CyclinA2-RAD51	myoma stretch	95	0	0		128.813	238.293	233.88	0.815006	CyclinA2	RAD51	negative
CyclinA2-RAD51 myoma stretch 24+24h	CyclinA2-RAD51 myoma 24+24h	24+24h	stretch	myoma	CyclinA2-RAD51	myoma stretch	95	0	3		128.158	328.975	266.784	0.888489	CyclinA2	RAD51	negative
CyclinA2-RAD51 myoma stretch 24+24h	CyclinA2-RAD51 myoma 24+24h	24+24h	stretch	myoma	CyclinA2-RAD51	myoma stretch	95	4	4		128.925	426.152	271.727	0.872672	CyclinA2	RAD51	negative
CyclinA2-RAD51 myoma stretch 24+24h	CyclinA2-RAD51 myoma 24+24h	24+24h	stretch	myoma	CyclinA2-RAD51	myoma stretch	95	5	0		147.518	286.543	88.472	0.883215	CyclinA2	RAD51	positive					negative
CyclinA2-RAD51 myoma stretch 24+24h	CyclinA2-RAD51 myoma 24+24h	24+24h	stretch	myoma	CyclinA2-RAD51	myoma stretch	95	0	0		125.861	154.332	83.7052	0.502011	CyclinA2	RAD51	negative
CyclinA2-RAD51 myoma stretch 24+24h	CyclinA2-RAD51 myoma 24+24h	24+24h	stretch	myoma	CyclinA2-RAD51	myoma stretch	95	0	2		127.665	295.171	137.287	0.73064	CyclinA2	RAD51	negative
CyclinA2-RAD51 myoma stretch 24+24h	CyclinA2-RAD51 myoma 24+24h	24+24h	stretch	myoma	CyclinA2-RAD51	myoma stretch	92	0	1		133.341	476.594	99.2854	0.689763	CyclinA2	RAD51	positive					negative
CyclinA2-RAD51 myoma stretch 24+24h	CyclinA2-RAD51 myoma 24+24h	24+24h	stretch	myoma	CyclinA2-RAD51	myoma stretch	111	0	0		123.248	135.719	131.549	0.423865	CyclinA2	RAD51	negative
CyclinA2-RAD51 myoma stretch 24+24h	CyclinA2-RAD51 myoma 24+24h	24+24h	stretch	myoma	CyclinA2-RAD51	myoma stretch	111	0	0		123.877	135.12	126.01	0.364641	CyclinA2	RAD51	negative
CyclinA2-RAD51 myoma stretch 24+24h	CyclinA2-RAD51 myoma 24+24h	24+24h	stretch	myoma	CyclinA2-RAD51	myoma stretch	111	0	0		123.87	135.207	84.3231	0.618198	CyclinA2	RAD51	negative
CyclinA2-RAD51 myoma stretch 24+24h	CyclinA2-RAD51 myoma 24+24h	24+24h	stretch	myoma	CyclinA2-RAD51	myoma stretch	111	5	0		132.418	275.017	102.375	0.391804	CyclinA2	RAD51	positive					negative
CyclinA2-RAD51 myoma stretch 24+24h	CyclinA2-RAD51 myoma 24+24h	24+24h	stretch	myoma	CyclinA2-RAD51	myoma stretch	111	6	1		127.406	353.043	219.448	0.872759	CyclinA2	RAD51	negative
CyclinA2-RAD51 myoma stretch 24+24h	CyclinA2-RAD51 myoma 24+24h	24+24h	stretch	myoma	CyclinA2-RAD51	myoma stretch	111	1	0		123.714	141.072	83.8155	0.364369	CyclinA2	RAD51	negative
CyclinA2-RAD51 myoma stretch 24+24h	CyclinA2-RAD51 myoma 24+24h	24+24h	stretch	myoma	CyclinA2-RAD51	myoma stretch	101	4	0		125.984	152.917	140.774	0.776155	CyclinA2	RAD51	negative
CyclinA2-RAD51 myoma stretch 24+24h	CyclinA2-RAD51 myoma 24+24h	24+24h	stretch	myoma	CyclinA2-RAD51	myoma stretch	101	4	3		125.889	269.338	291.17	0.706414	CyclinA2	RAD51	negative
CyclinA2-RAD51 myoma stretch 24+24h	CyclinA2-RAD51 myoma 24+24h	24+24h	stretch	myoma	CyclinA2-RAD51	myoma stretch	101	2	0		129.578	461.266	81.9177	0.800266	CyclinA2	RAD51	negative
CyclinA2-RAD51 myoma stretch 24+24h	CyclinA2-RAD51 myoma 24+24h	24+24h	stretch	myoma	CyclinA2-RAD51	myoma stretch	101	4	0		129.367	348.852	270.492	0.81084	CyclinA2	RAD51	negative
CyclinA2-RAD51 myoma stretch 24+24h	CyclinA2-RAD51 myoma 24+24h	24+24h	stretch	myoma	CyclinA2-RAD51	myoma stretch	101	1	1		124.96	279.79	220.639	0.915275	CyclinA2	RAD51	negative
CyclinA2-RAD51 myoma stretch 24+24h	CyclinA2-RAD51 myoma 24+24h	24+24h	stretch	myoma	CyclinA2-RAD51	myoma stretch	101	0	0		124.14	150.089	164.652	0.333274	CyclinA2	RAD51	negative
CyclinA2-RAD51 myoma stretch 24+24h	CyclinA2-RAD51 myoma 24+24h	24+24h	stretch	myoma	CyclinA2-RAD51	myoma stretch	101	1	0		126.504	289.913	182.947	0.769449	CyclinA2	RAD51	negative
CyclinA2-RAD51 myoma stretch 24+24h	CyclinA2-RAD51 myoma 24+24h	24+24h	stretch	myoma	CyclinA2-RAD51	myoma stretch	101	0	0		122.045	169.838	270.359	0.771476	CyclinA2	RAD51	negative
CyclinA2-RAD51 myoma stretch 24+24h	CyclinA2-RAD51 myoma 24+24h	24+24h	stretch	myoma	CyclinA2-RAD51	myoma stretch	96	1	0		133.475	390.543	132.035	0.467982	CyclinA2	RAD51	positive					negative
CyclinA2-RAD51 myoma stretch 24+24h	CyclinA2-RAD51 myoma 24+24h	24+24h	stretch	myoma	CyclinA2-RAD51	myoma stretch	96	0	0		127.801	274.259	257.14	0.743768	CyclinA2	RAD51	negative
CyclinA2-RAD51 myoma stretch 24+24h	CyclinA2-RAD51 myoma 24+24h	24+24h	stretch	myoma	CyclinA2-RAD51	myoma stretch	96	6	0		136.53	392.78	207.597	0.840355	CyclinA2	RAD51	positive					negative
CyclinA2-RAD51 myoma stretch 24+24h	CyclinA2-RAD51 myoma 24+24h	24+24h	stretch	myoma	CyclinA2-RAD51	myoma stretch	96	0	1		126.889	274.627	272.456	0.845462	CyclinA2	RAD51	negative
CyclinA2-RAD51 myoma stretch 24+24h	CyclinA2-RAD51 myoma 24+24h	24+24h	stretch	myoma	CyclinA2-RAD51	myoma stretch	129	0	0		124.81	137.007	101.779	0.401055	CyclinA2	RAD51	negative
CyclinA2-RAD51 myoma stretch 24+24h	CyclinA2-RAD51 myoma 24+24h	24+24h	stretch	myoma	CyclinA2-RAD51	myoma stretch	129	1	0		125.344	277.578	234.123	0.822562	CyclinA2	RAD51	negative
CyclinA2-RAD51 myoma stretch 24+24h	CyclinA2-RAD51 myoma 24+24h	24+24h	stretch	myoma	CyclinA2-RAD51	myoma stretch	129	0	3		124.602	329.87	260.87	0.833917	CyclinA2	RAD51	negative
CyclinA2-RAD51 myoma stretch 24+24h	CyclinA2-RAD51 myoma 24+24h	24+24h	stretch	myoma	CyclinA2-RAD51	myoma stretch	80	0	0		123.146	134.509	98.7999	0.383706	CyclinA2	RAD51	negative
CyclinA2-RAD51 myoma stretch 24+24h	CyclinA2-RAD51 myoma 24+24h	24+24h	stretch	myoma	CyclinA2-RAD51	myoma stretch	80	0	0		124.133	145.136	88.7147	0.777589	CyclinA2	RAD51	negative
CyclinA2-RAD51 myoma stretch 24+24h	CyclinA2-RAD51 myoma 24+24h	24+24h	stretch	myoma	CyclinA2-RAD51	myoma stretch	80	0	0		135.295	134.615	80.2184	0.557062	CyclinA2	RAD51	positive					negative
CyclinA2-RAD51 myoma stretch 24+24h	CyclinA2-RAD51 myoma 24+24h	24+24h	stretch	myoma	CyclinA2-RAD51	myoma stretch	130	2	0		125.759	135.971	595.669	0.426317	CyclinA2	RAD51	negative
CyclinA2-RAD51 myoma stretch 24+24h	CyclinA2-RAD51 myoma 24+24h	24+24h	stretch	myoma	CyclinA2-RAD51	myoma stretch	130	0	0		125.422	135.747	204.088	0.360783	CyclinA2	RAD51	negative
CyclinA2-RAD51 myoma stretch 24+24h	CyclinA2-RAD51 myoma 24+24h	24+24h	stretch	myoma	CyclinA2-RAD51	myoma stretch	130	0	0		125.073	135.944	92.025	0.395791	CyclinA2	RAD51	negative
CyclinA2-RAD51 myoma stretch 24+24h	CyclinA2-RAD51 myoma 24+24h	24+24h	stretch	myoma	CyclinA2-RAD51	myoma stretch	130	0	0		125.268	135.189	347.598	0.334136	CyclinA2	RAD51	negative
CyclinA2-RAD51 myoma stretch 24+24h	CyclinA2-RAD51 myoma 24+24h	24+24h	stretch	myoma	CyclinA2-RAD51	myoma stretch	130	0	0		125.09	135.411	151.587	0.425195	CyclinA2	RAD51	negative
CyclinA2-RAD51 myoma stretch 24+24h	CyclinA2-RAD51 myoma 24+24h	24+24h	stretch	myoma	CyclinA2-RAD51	myoma stretch	130	0	0		126.171	135.424	99.7709	0.350235	CyclinA2	RAD51	negative
CyclinA2-RAD51 myoma stretch 24+24h	CyclinA2-RAD51 myoma 24+24h	24+24h	stretch	myoma	CyclinA2-RAD51	myoma stretch	130	0	0		126.135	151.155	80.8142	0.539043	CyclinA2	RAD51	negative
CyclinA2-RAD51 myoma stretch 24+24h	CyclinA2-RAD51 myoma 24+24h	24+24h	stretch	myoma	CyclinA2-RAD51	myoma stretch	130	0	0		124.839	135.439	108.002	0.490431	CyclinA2	RAD51	negative
CyclinA2-RAD51 myoma stretch 24+24h	CyclinA2-RAD51 myoma 24+24h	24+24h	stretch	myoma	CyclinA2-RAD51	myoma stretch	130	14	2		136.002	336.893	256.39	0.834945	CyclinA2	RAD51	positive					negative
CyclinA2-RAD51 myoma stretch 24+24h	CyclinA2-RAD51 myoma 24+24h	24+24h	stretch	myoma	CyclinA2-RAD51	myoma stretch	103	0	0		120.836	133.75	181.931	0.450753	CyclinA2	RAD51	negative
CyclinA2-RAD51 myoma stretch 24+24h	CyclinA2-RAD51 myoma 24+24h	24+24h	stretch	myoma	CyclinA2-RAD51	myoma stretch	103	0	0		122.409	133.395	169.441	0.398868	CyclinA2	RAD51	negative
CyclinA2-RAD51 myoma stretch 24+24h	CyclinA2-RAD51 myoma 24+24h	24+24h	stretch	myoma	CyclinA2-RAD51	myoma stretch	103	0	0		122.043	178.617	302.513	0.875663	CyclinA2	RAD51	negative
CyclinA2-RAD51 myoma stretch 24+24h	CyclinA2-RAD51 myoma 24+24h	24+24h	stretch	myoma	CyclinA2-RAD51	myoma stretch	103	3	0		124.978	213.989	115.329	0.81257	CyclinA2	RAD51	negative
CyclinA2-RAD51 myoma stretch 24+24h	CyclinA2-RAD51 myoma 24+24h	24+24h	stretch	myoma	CyclinA2-RAD51	myoma stretch	103	0	0		121.193	134.023	82.8225	0.364587	CyclinA2	RAD51	negative
CyclinA2-RAD51 myoma stretch 24+24h	CyclinA2-RAD51 myoma 24+24h	24+24h	stretch	myoma	CyclinA2-RAD51	myoma stretch	103	6	0		131.038	216.867	94.7835	0.790115	CyclinA2	RAD51	positive					negative
CyclinA2-RAD51 myoma stretch 24+24h	CyclinA2-RAD51 myoma 24+24h	24+24h	stretch	myoma	CyclinA2-RAD51	myoma stretch	103	0	0		122.681	132.172	114.005	0.375491	CyclinA2	RAD51	negative
CyclinA2-RAD51 myoma stretch 24+24h	CyclinA2-RAD51 myoma 24+24h	24+24h	stretch	myoma	CyclinA2-RAD51	myoma stretch	100	13	0		143.337	252.488	95.7545	0.812828	CyclinA2	RAD51	positive					negative
CyclinA2-RAD51 myoma stretch 24+24h	CyclinA2-RAD51 myoma 24+24h	24+24h	stretch	myoma	CyclinA2-RAD51	myoma stretch	100	2	1		130.629	439.842	263.893	0.895869	CyclinA2	RAD51	positive					negative
CyclinA2-RAD51 myoma stretch 24+24h	CyclinA2-RAD51 myoma 24+24h	24+24h	stretch	myoma	CyclinA2-RAD51	myoma stretch	100	0	1		130.711	470.705	143.268	0.673405	CyclinA2	RAD51	positive					negative
CyclinA2-RAD51 myoma stretch 24+24h	CyclinA2-RAD51 myoma 24+24h	24+24h	stretch	myoma	CyclinA2-RAD51	myoma stretch	76	1	0		133.523	397.236	94.4745	0.860656	CyclinA2	RAD51	positive					negative
CyclinA2-RAD51 myoma stretch 24+24h	CyclinA2-RAD51 myoma 24+24h	24+24h	stretch	myoma	CyclinA2-RAD51	myoma stretch	76	0	0		128.063	328.647	168.095	0.813088	CyclinA2	RAD51	negative
CyclinA2-RAD51 myoma stretch 24+24h	CyclinA2-RAD51 myoma 24+24h	24+24h	stretch	myoma	CyclinA2-RAD51	myoma stretch	102	3	0		127.261	279.778	104.449	0.639527	CyclinA2	RAD51	negative
CyclinA2-RAD51 myoma stretch 24+24h	CyclinA2-RAD51 myoma 24+24h	24+24h	stretch	myoma	CyclinA2-RAD51	myoma stretch	102	2	1		125.873	305.108	83.0431	0.546188	CyclinA2	RAD51	negative
CyclinA2-RAD51 myoma stretch 24+24h	CyclinA2-RAD51 myoma 24+24h	24+24h	stretch	myoma	CyclinA2-RAD51	myoma stretch	102	2	0		124.867	242.785	218.146	0.706679	CyclinA2	RAD51	negative
CyclinA2-RAD51 myoma stretch 24+24h	CyclinA2-RAD51 myoma 24+24h	24+24h	stretch	myoma	CyclinA2-RAD51	myoma stretch	102	13	0		128.342	670.023	163.085	0.821319	CyclinA2	RAD51	negative
CyclinA2-RAD51 myoma stretch 24+24h	CyclinA2-RAD51 myoma 24+24h	24+24h	stretch	myoma	CyclinA2-RAD51	myoma stretch	102	3	2		124.575	256.373	284.549	0.763217	CyclinA2	RAD51	negative
CyclinA2-RAD51 myoma stretch 24+24h	CyclinA2-RAD51 myoma 24+24h	24+24h	stretch	myoma	CyclinA2-RAD51	myoma stretch	102	2	0		127.591	431.594	87.2141	0.80643	CyclinA2	RAD51	negative
CyclinA2-RAD51 myoma stretch 24+24h	CyclinA2-RAD51 myoma 24+24h	24+24h	stretch	myoma	CyclinA2-RAD51	myoma stretch	102	1	0		125.065	252.612	178.533	0.775547	CyclinA2	RAD51	negative
CyclinA2-RAD51 myoma stretch 24+24h	CyclinA2-RAD51 myoma 24+24h	24+24h	stretch	myoma	CyclinA2-RAD51	myoma stretch	90	4	2		131.257	337.681	396.48	0.787957	CyclinA2	RAD51	positive					negative
CyclinA2-RAD51 myoma stretch 24+24h	CyclinA2-RAD51 myoma 24+24h	24+24h	stretch	myoma	CyclinA2-RAD51	myoma stretch	104	1	0		123.549	247.757	205.213	0.910927	CyclinA2	RAD51	negative
CyclinA2-RAD51 myoma stretch 24+24h	CyclinA2-RAD51 myoma 24+24h	24+24h	stretch	myoma	CyclinA2-RAD51	myoma stretch	104	5	0		124.527	226.534	310.413	0.746803	CyclinA2	RAD51	negative
CyclinA2-RAD51 myoma stretch 24+24h	CyclinA2-RAD51 myoma 24+24h	24+24h	stretch	myoma	CyclinA2-RAD51	myoma stretch	104	1	0		124.001	239.075	123.45	0.734928	CyclinA2	RAD51	negative
CyclinA2-RAD51 myoma stretch 24+24h	CyclinA2-RAD51 myoma 24+24h	24+24h	stretch	myoma	CyclinA2-RAD51	myoma stretch	104	0	0		122.828	194.512	251.469	0.86419	CyclinA2	RAD51	negative
CyclinA2-RAD51 myoma stretch 24+24h	CyclinA2-RAD51 myoma 24+24h	24+24h	stretch	myoma	CyclinA2-RAD51	myoma stretch	104	7	6		134.575	1016.43	249.505	0.725325	CyclinA2	RAD51	positive					positive
CyclinA2-RAD51 myoma stretch 24+24h	CyclinA2-RAD51 myoma 24+24h	24+24h	stretch	myoma	CyclinA2-RAD51	myoma stretch	104	0	0		123.341	193.657	203.294	0.843525	CyclinA2	RAD51	negative
CyclinA2-RAD51 myoma stretch 24+24h	CyclinA2-RAD51 myoma 24+24h	24+24h	stretch	myoma	CyclinA2-RAD51	myoma stretch	125	2	0		124.78	298.995	243.988	0.844587	CyclinA2	RAD51	negative
CyclinA2-RAD51 myoma stretch 24+24h	CyclinA2-RAD51 myoma 24+24h	24+24h	stretch	myoma	CyclinA2-RAD51	myoma stretch	125	4	0		130.235	258.478	233.593	0.798359	CyclinA2	RAD51	positive					negative
CyclinA2-RAD51 myoma stretch 24+24h	CyclinA2-RAD51 myoma 24+24h	24+24h	stretch	myoma	CyclinA2-RAD51	myoma stretch	114	2	0		130.143	440.369	335.196	0.524862	CyclinA2	RAD51	positive					negative
CyclinA2-RAD51 myoma stretch 24+24h	CyclinA2-RAD51 myoma 24+24h	24+24h	stretch	myoma	CyclinA2-RAD51	myoma stretch	114	1	1		128.009	437.072	279.981	0.608758	CyclinA2	RAD51	negative
CyclinA2-RAD51 myoma stretch 24+24h	CyclinA2-RAD51 myoma 24+24h	24+24h	stretch	myoma	CyclinA2-RAD51	myoma stretch	114	0	0		124.905	276.358	120.471	0.790854	CyclinA2	RAD51	negative
CyclinA2-RAD51 myoma stretch 24+24h	CyclinA2-RAD51 myoma 24+24h	24+24h	stretch	myoma	CyclinA2-RAD51	myoma stretch	114	9	0		127.314	182.627	229.709	0.614413	CyclinA2	RAD51	negative
CyclinA2-RAD51 myoma stretch 24+24h	CyclinA2-RAD51 myoma 24+24h	24+24h	stretch	myoma	CyclinA2-RAD51	myoma stretch	114	12	0		152.713	318.934	111.975	0.885295	CyclinA2	RAD51	positive					negative
CyclinA2-RAD51 myoma stretch 24+24h	CyclinA2-RAD51 myoma 24+24h	24+24h	stretch	myoma	CyclinA2-RAD51	myoma stretch	114	0	0		124.559	239.714	183.653	0.813954	CyclinA2	RAD51	negative
CyclinA2-RAD51 myoma stretch 24+24h	CyclinA2-RAD51 myoma 24+24h	24+24h	stretch	myoma	CyclinA2-RAD51	myoma stretch	114	9	0		137.882	227.751	84.4776	0.929724	CyclinA2	RAD51	positive					negative
CyclinA2-RAD51 myoma stretch 24+24h	CyclinA2-RAD51 myoma 24+24h	24+24h	stretch	myoma	CyclinA2-RAD51	myoma stretch	122	29	0		146.357	1055.11	450.702	0.811297	CyclinA2	RAD51	positive					negative
CyclinA2-RAD51 myoma stretch 24+24h	CyclinA2-RAD51 myoma 24+24h	24+24h	stretch	myoma	CyclinA2-RAD51	myoma stretch	122	1	0		127.048	279.509	134.948	0.806266	CyclinA2	RAD51	negative
CyclinA2-RAD51 myoma stretch 24+24h	CyclinA2-RAD51 myoma 24+24h	24+24h	stretch	myoma	CyclinA2-RAD51	myoma stretch	122	2	0		126.6	326.482	258.089	0.795685	CyclinA2	RAD51	negative
CyclinA2-RAD51 myoma stretch 24+24h	CyclinA2-RAD51 myoma 24+24h	24+24h	stretch	myoma	CyclinA2-RAD51	myoma stretch	122	2	1		126.833	326.373	228.12	0.844479	CyclinA2	RAD51	negative
CyclinA2-RAD51 myoma stretch 24+24h	CyclinA2-RAD51 myoma 24+24h	24+24h	stretch	myoma	CyclinA2-RAD51	myoma stretch	91	1	2		133.507	328.153	145.21	0.489142	CyclinA2	RAD51	positive					negative
CyclinA2-RAD51 myoma stretch 24+24h	CyclinA2-RAD51 myoma 24+24h	24+24h	stretch	myoma	CyclinA2-RAD51	myoma stretch	91	16	0		146.659	974.188	142.937	0.865711	CyclinA2	RAD51	positive					negative
CyclinA2-RAD51 myoma stretch 24+24h	CyclinA2-RAD51 myoma 24+24h	24+24h	stretch	myoma	CyclinA2-RAD51	myoma stretch	97	1	0		126.857	235.994	295.076	0.849792	CyclinA2	RAD51	negative
CyclinA2-RAD51 myoma stretch 24+24h	CyclinA2-RAD51 myoma 24+24h	24+24h	stretch	myoma	CyclinA2-RAD51	myoma stretch	97	0	1		125.058	277.006	267.424	0.843453	CyclinA2	RAD51	negative
CyclinA2-RAD51 myoma stretch 24+24h	CyclinA2-RAD51 myoma 24+24h	24+24h	stretch	myoma	CyclinA2-RAD51	myoma stretch	97	0	0		125.451	282.49	183.785	0.76909	CyclinA2	RAD51	negative
CyclinA2-RAD51 myoma stretch 24+24h	CyclinA2-RAD51 myoma 24+24h	24+24h	stretch	myoma	CyclinA2-RAD51	myoma stretch	97	1	0		129.406	320.283	125.591	0.695887	CyclinA2	RAD51	negative
CyclinA2-RAD51 myoma stretch 24+24h	CyclinA2-RAD51 myoma 24+24h	24+24h	stretch	myoma	CyclinA2-RAD51	myoma stretch	74	1	1		128.575	304.201	144.658	0.858362	CyclinA2	RAD51	negative
CyclinA2-RAD51 myoma stretch 24+24h	CyclinA2-RAD51 myoma 24+24h	24+24h	stretch	myoma	CyclinA2-RAD51	myoma stretch	74	22	6		149.074	1885.89	305.117	0.683164	CyclinA2	RAD51	positive					positive
CyclinA2-RAD51 myoma stretch 24+24h	CyclinA2-RAD51 myoma 24+24h	24+24h	stretch	myoma	CyclinA2-RAD51	myoma stretch	74	1	1		127.54	311.354	127.202	0.767546	CyclinA2	RAD51	negative
CyclinA2-RAD51 myoma stretch 24+24h	CyclinA2-RAD51 myoma 24+24h	24+24h	stretch	myoma	CyclinA2-RAD51	myoma stretch	74	36	5		156.466	1965.5	407.205	0.588122	CyclinA2	RAD51	positive					negative
CyclinA2-RAD51 myoma stretch 24+24h	CyclinA2-RAD51 myoma 24+24h	24+24h	stretch	myoma	CyclinA2-RAD51	myoma stretch	74	1	1		137.189	309.373	194.091	0.853874	CyclinA2	RAD51	positive					negative
CyclinA2-RAD51 myoma stretch 24+24h	CyclinA2-RAD51 myoma 24+24h	24+24h	stretch	myoma	CyclinA2-RAD51	myoma stretch	74	4	1		130.024	274.376	157.391	0.662809	CyclinA2	RAD51	positive					negative
CyclinA2-RAD51 myoma stretch 24+24h	CyclinA2-RAD51 myoma 24+24h	24+24h	stretch	myoma	CyclinA2-RAD51	myoma stretch	74	1	1		129.78	269.438	217.373	0.690413	CyclinA2	RAD51	negative
CyclinA2-RAD51 myoma stretch 24+24h	CyclinA2-RAD51 myoma 24+24h	24+24h	stretch	myoma	CyclinA2-RAD51	myoma stretch	121	1	0		125.898	135.695	307.015	0.501788	CyclinA2	RAD51	negative
CyclinA2-RAD51 myoma stretch 24+24h	CyclinA2-RAD51 myoma 24+24h	24+24h	stretch	myoma	CyclinA2-RAD51	myoma stretch	121	0	0		126.125	135.404	500.863	0.38034	CyclinA2	RAD51	negative
CyclinA2-RAD51 myoma stretch 24+24h	CyclinA2-RAD51 myoma 24+24h	24+24h	stretch	myoma	CyclinA2-RAD51	myoma stretch	121	0	0		127.598	207.477	263.032	0.694568	CyclinA2	RAD51	negative
CyclinA2-RAD51 myoma stretch 24+24h	CyclinA2-RAD51 myoma 24+24h	24+24h	stretch	myoma	CyclinA2-RAD51	myoma stretch	121	0	0		125.657	134.786	192.149	0.391467	CyclinA2	RAD51	negative
CyclinA2-RAD51 myoma stretch 24+24h	CyclinA2-RAD51 myoma 24+24h	24+24h	stretch	myoma	CyclinA2-RAD51	myoma stretch	121	0	0		129.18	139.407	117.161	0.757202	CyclinA2	RAD51	negative
CyclinA2-RAD51 myoma stretch 24+24h	CyclinA2-RAD51 myoma 24+24h	24+24h	stretch	myoma	CyclinA2-RAD51	myoma stretch	121	0	0		125.606	135.207	109.856	0.372803	CyclinA2	RAD51	negative
CyclinA2-RAD51 myoma stretch 24+24h	CyclinA2-RAD51 myoma 24+24h	24+24h	stretch	myoma	CyclinA2-RAD51	myoma stretch	121	0	0		125.072	135.379	127.356	0.54649	CyclinA2	RAD51	negative
CyclinA2-RAD51 myoma stretch 24+24h	CyclinA2-RAD51 myoma 24+24h	24+24h	stretch	myoma	CyclinA2-RAD51	myoma stretch	121	3	0		127.541	214.883	200.16	0.726086	CyclinA2	RAD51	negative
CyclinA2-RAD51 myoma stretch 24+24h	CyclinA2-RAD51 myoma 24+24h	24+24h	stretch	myoma	CyclinA2-RAD51	myoma stretch	121	0	0		126.437	134.458	95.3131	0.433081	CyclinA2	RAD51	negative
CyclinA2-RAD51 myoma stretch 24+24h	CyclinA2-RAD51 myoma 24+24h	24+24h	stretch	myoma	CyclinA2-RAD51	myoma stretch	121	0	1		126.694	257.994	318.865	0.462866	CyclinA2	RAD51	negative
CyclinA2-RAD51 myoma stretch 24+24h	CyclinA2-RAD51 myoma 24+24h	24+24h	stretch	myoma	CyclinA2-RAD51	myoma stretch	121	0	0		125.146	135.702	405.373	0.550511	CyclinA2	RAD51	negative
CyclinA2-RAD51 myoma stretch 24+24h	CyclinA2-RAD51 myoma 24+24h	24+24h	stretch	myoma	CyclinA2-RAD51	myoma stretch	99	8	0		135.92	202.026	83.5949	0.650805	CyclinA2	RAD51	positive					negative
CyclinA2-RAD51 myoma stretch 24+24h	CyclinA2-RAD51 myoma 24+24h	24+24h	stretch	myoma	CyclinA2-RAD51	myoma stretch	99	2	0		126.744	245.214	200.27	0.403701	CyclinA2	RAD51	negative
CyclinA2-RAD51 myoma stretch 24+24h	CyclinA2-RAD51 myoma 24+24h	24+24h	stretch	myoma	CyclinA2-RAD51	myoma stretch	99	3	2		132.545	369.286	96.9021	0.653968	CyclinA2	RAD51	positive					negative
CyclinA2-RAD51 myoma stretch 24+24h	CyclinA2-RAD51 myoma 24+24h	24+24h	stretch	myoma	CyclinA2-RAD51	myoma stretch	99	0	0		127.131	252.186	145.077	0.456847	CyclinA2	RAD51	negative
CyclinA2-RAD51 myoma stretch 24+24h	CyclinA2-RAD51 myoma 24+24h	24+24h	stretch	myoma	CyclinA2-RAD51	myoma stretch	99	0	1		125.987	326.923	218.763	0.814762	CyclinA2	RAD51	negative
CyclinA2-RAD51 myometrium ctrl 24+24h	CyclinA2-RAD51 myometrium 24+24h	24+24h	ctrl	myometrium	CyclinA2-RAD51	myometrium ctrl	191	3	0		231.079	292.41	213.246	0.732429	CyclinA2	RAD51	positive					negative
CyclinA2-RAD51 myometrium ctrl 24+24h	CyclinA2-RAD51 myometrium 24+24h	24+24h	ctrl	myometrium	CyclinA2-RAD51	myometrium ctrl	191	0	0		128.652	241.342	240.435	0.345878	CyclinA2	RAD51	negative
CyclinA2-RAD51 myometrium ctrl 24+24h	CyclinA2-RAD51 myometrium 24+24h	24+24h	ctrl	myometrium	CyclinA2-RAD51	myometrium ctrl	191	5	0		131.01	242.881	356.095	0.666508	CyclinA2	RAD51	negative
CyclinA2-RAD51 myometrium ctrl 24+24h	CyclinA2-RAD51 myometrium 24+24h	24+24h	ctrl	myometrium	CyclinA2-RAD51	myometrium ctrl	191	0	0		167.221	216.032	194.753	0.448157	CyclinA2	RAD51	positive					negative
CyclinA2-RAD51 myometrium ctrl 24+24h	CyclinA2-RAD51 myometrium 24+24h	24+24h	ctrl	myometrium	CyclinA2-RAD51	myometrium ctrl	191	0	0		181.017	234.377	282.166	0.653984	CyclinA2	RAD51	positive					negative
CyclinA2-RAD51 myometrium ctrl 24+24h	CyclinA2-RAD51 myometrium 24+24h	24+24h	ctrl	myometrium	CyclinA2-RAD51	myometrium ctrl	191	1	0		143.312	355.21	86.5079	0.521474	CyclinA2	RAD51	negative
CyclinA2-RAD51 myometrium ctrl 24+24h	CyclinA2-RAD51 myometrium 24+24h	24+24h	ctrl	myometrium	CyclinA2-RAD51	myometrium ctrl	191	4	1		230.697	458.771	103.324	0.549487	CyclinA2	RAD51	positive					negative
CyclinA2-RAD51 myometrium ctrl 24+24h	CyclinA2-RAD51 myometrium 24+24h	24+24h	ctrl	myometrium	CyclinA2-RAD51	myometrium ctrl	191	0	0		126.055	237.823	143.268	0.570418	CyclinA2	RAD51	negative
CyclinA2-RAD51 myometrium ctrl 24+24h	CyclinA2-RAD51 myometrium 24+24h	24+24h	ctrl	myometrium	CyclinA2-RAD51	myometrium ctrl	191	1	0		130.717	226.14	141.613	0.693101	CyclinA2	RAD51	negative
CyclinA2-RAD51 myometrium ctrl 24+24h	CyclinA2-RAD51 myometrium 24+24h	24+24h	ctrl	myometrium	CyclinA2-RAD51	myometrium ctrl	191	0	0		192.756	278.94	166.373	0.744502	CyclinA2	RAD51	positive					negative
CyclinA2-RAD51 myometrium ctrl 24+24h	CyclinA2-RAD51 myometrium 24+24h	24+24h	ctrl	myometrium	CyclinA2-RAD51	myometrium ctrl	191	0	0		128.768	273.252	119.213	0.629948	CyclinA2	RAD51	negative
CyclinA2-RAD51 myometrium ctrl 24+24h	CyclinA2-RAD51 myometrium 24+24h	24+24h	ctrl	myometrium	CyclinA2-RAD51	myometrium ctrl	191	0	0		125.624	224.717	133.337	0.407261	CyclinA2	RAD51	negative
CyclinA2-RAD51 myometrium ctrl 24+24h	CyclinA2-RAD51 myometrium 24+24h	24+24h	ctrl	myometrium	CyclinA2-RAD51	myometrium ctrl	191	0	0		184.493	240.424	225.605	0.540325	CyclinA2	RAD51	positive					negative
CyclinA2-RAD51 myometrium ctrl 24+24h	CyclinA2-RAD51 myometrium 24+24h	24+24h	ctrl	myometrium	CyclinA2-RAD51	myometrium ctrl	191	1	0		125.896	232.416	158.384	0.641943	CyclinA2	RAD51	negative
CyclinA2-RAD51 myometrium ctrl 24+24h	CyclinA2-RAD51 myometrium 24+24h	24+24h	ctrl	myometrium	CyclinA2-RAD51	myometrium ctrl	191	1	2		131.503	265.394	456.197	0.467619	CyclinA2	RAD51	negative
CyclinA2-RAD51 myometrium ctrl 24+24h	CyclinA2-RAD51 myometrium 24+24h	24+24h	ctrl	myometrium	CyclinA2-RAD51	myometrium ctrl	191	1	0		201.87	247.031	264.158	0.594282	CyclinA2	RAD51	positive					negative
CyclinA2-RAD51 myometrium ctrl 24+24h	CyclinA2-RAD51 myometrium 24+24h	24+24h	ctrl	myometrium	CyclinA2-RAD51	myometrium ctrl	191	0	0		136.346	224.562	175.245	0.590239	CyclinA2	RAD51	negative
CyclinA2-RAD51 myometrium ctrl 24+24h	CyclinA2-RAD51 myometrium 24+24h	24+24h	ctrl	myometrium	CyclinA2-RAD51	myometrium ctrl	191	0	0		126.237	227.712	134.065	0.476239	CyclinA2	RAD51	negative
CyclinA2-RAD51 myometrium ctrl 24+24h	CyclinA2-RAD51 myometrium 24+24h	24+24h	ctrl	myometrium	CyclinA2-RAD51	myometrium ctrl	191	0	0		125.985	224.627	174.649	0.619779	CyclinA2	RAD51	negative
CyclinA2-RAD51 myometrium ctrl 24+24h	CyclinA2-RAD51 myometrium 24+24h	24+24h	ctrl	myometrium	CyclinA2-RAD51	myometrium ctrl	191	0	0		130.483	304.38	89.0678	0.64914	CyclinA2	RAD51	negative
CyclinA2-RAD51 myometrium ctrl 24+24h	CyclinA2-RAD51 myometrium 24+24h	24+24h	ctrl	myometrium	CyclinA2-RAD51	myometrium ctrl	191	1	2		128.927	262.344	299.357	0.553832	CyclinA2	RAD51	negative
CyclinA2-RAD51 myometrium ctrl 24+24h	CyclinA2-RAD51 myometrium 24+24h	24+24h	ctrl	myometrium	CyclinA2-RAD51	myometrium ctrl	191	0	0		128.662	269.043	130.799	0.62781	CyclinA2	RAD51	negative
CyclinA2-RAD51 myometrium ctrl 24+24h	CyclinA2-RAD51 myometrium 24+24h	24+24h	ctrl	myometrium	CyclinA2-RAD51	myometrium ctrl	191	0	0		124.46	208.522	151.345	0.477357	CyclinA2	RAD51	negative
CyclinA2-RAD51 myometrium ctrl 24+24h	CyclinA2-RAD51 myometrium 24+24h	24+24h	ctrl	myometrium	CyclinA2-RAD51	myometrium ctrl	191	0	0		127.245	220.98	281.018	0.576902	CyclinA2	RAD51	negative
CyclinA2-RAD51 myometrium ctrl 24+24h	CyclinA2-RAD51 myometrium 24+24h	24+24h	ctrl	myometrium	CyclinA2-RAD51	myometrium ctrl	191	0	0		182.296	220.547	102.838	0.494739	CyclinA2	RAD51	positive					negative
CyclinA2-RAD51 myometrium ctrl 24+24h	CyclinA2-RAD51 myometrium 24+24h	24+24h	ctrl	myometrium	CyclinA2-RAD51	myometrium ctrl	191	0	2		127.691	286.037	196.585	0.591787	CyclinA2	RAD51	negative
CyclinA2-RAD51 myometrium ctrl 24+24h	CyclinA2-RAD51 myometrium 24+24h	24+24h	ctrl	myometrium	CyclinA2-RAD51	myometrium ctrl	191	0	0		125.13	232.917	271.97	0.480934	CyclinA2	RAD51	negative
CyclinA2-RAD51 myometrium ctrl 24+24h	CyclinA2-RAD51 myometrium 24+24h	24+24h	ctrl	myometrium	CyclinA2-RAD51	myometrium ctrl	191	0	0		126.86	207.881	132.851	0.509183	CyclinA2	RAD51	negative
CyclinA2-RAD51 myometrium ctrl 24+24h	CyclinA2-RAD51 myometrium 24+24h	24+24h	ctrl	myometrium	CyclinA2-RAD51	myometrium ctrl	190	0	0		130.613	163.499	86.0444	0.493593	CyclinA2	RAD51	negative
CyclinA2-RAD51 myometrium ctrl 24+24h	CyclinA2-RAD51 myometrium 24+24h	24+24h	ctrl	myometrium	CyclinA2-RAD51	myometrium ctrl	190	0	0		160.555	179.448	202.19	0.466603	CyclinA2	RAD51	positive					negative
CyclinA2-RAD51 myometrium ctrl 24+24h	CyclinA2-RAD51 myometrium 24+24h	24+24h	ctrl	myometrium	CyclinA2-RAD51	myometrium ctrl	190	0	0		122.596	163.248	233.373	0.472574	CyclinA2	RAD51	negative
CyclinA2-RAD51 myometrium ctrl 24+24h	CyclinA2-RAD51 myometrium 24+24h	24+24h	ctrl	myometrium	CyclinA2-RAD51	myometrium ctrl	190	0	0		141.359	170.678	250.961	0.465993	CyclinA2	RAD51	negative
CyclinA2-RAD51 myometrium ctrl 24+24h	CyclinA2-RAD51 myometrium 24+24h	24+24h	ctrl	myometrium	CyclinA2-RAD51	myometrium ctrl	190	0	0		148.73	167.054	193.517	0.50618	CyclinA2	RAD51	positive					negative
CyclinA2-RAD51 myometrium ctrl 24+24h	CyclinA2-RAD51 myometrium 24+24h	24+24h	ctrl	myometrium	CyclinA2-RAD51	myometrium ctrl	190	0	0		122.596	179.304	156.156	0.546028	CyclinA2	RAD51	negative
CyclinA2-RAD51 myometrium ctrl 24+24h	CyclinA2-RAD51 myometrium 24+24h	24+24h	ctrl	myometrium	CyclinA2-RAD51	myometrium ctrl	190	0	0		122.797	171.094	149.8	0.461668	CyclinA2	RAD51	negative
CyclinA2-RAD51 myometrium ctrl 24+24h	CyclinA2-RAD51 myometrium 24+24h	24+24h	ctrl	myometrium	CyclinA2-RAD51	myometrium ctrl	190	1	0		123.474	161.675	159.995	0.422637	CyclinA2	RAD51	negative
CyclinA2-RAD51 myometrium ctrl 24+24h	CyclinA2-RAD51 myometrium 24+24h	24+24h	ctrl	myometrium	CyclinA2-RAD51	myometrium ctrl	190	0	0		123.082	205.923	698.066	0.503409	CyclinA2	RAD51	negative
CyclinA2-RAD51 myometrium ctrl 24+24h	CyclinA2-RAD51 myometrium 24+24h	24+24h	ctrl	myometrium	CyclinA2-RAD51	myometrium ctrl	190	0	0		122.677	175.654	287.153	0.499186	CyclinA2	RAD51	negative
CyclinA2-RAD51 myometrium ctrl 24+24h	CyclinA2-RAD51 myometrium 24+24h	24+24h	ctrl	myometrium	CyclinA2-RAD51	myometrium ctrl	190	0	0		123.542	175.6	143.157	0.453002	CyclinA2	RAD51	negative
CyclinA2-RAD51 myometrium ctrl 24+24h	CyclinA2-RAD51 myometrium 24+24h	24+24h	ctrl	myometrium	CyclinA2-RAD51	myometrium ctrl	190	0	0		122.289	168.073	171.096	0.475315	CyclinA2	RAD51	negative
CyclinA2-RAD51 myometrium ctrl 24+24h	CyclinA2-RAD51 myometrium 24+24h	24+24h	ctrl	myometrium	CyclinA2-RAD51	myometrium ctrl	190	0	0		140.807	168.395	229.422	0.480722	CyclinA2	RAD51	negative
CyclinA2-RAD51 myometrium ctrl 24+24h	CyclinA2-RAD51 myometrium 24+24h	24+24h	ctrl	myometrium	CyclinA2-RAD51	myometrium ctrl	190	0	0		123.213	190.143	153.927	0.539814	CyclinA2	RAD51	negative
CyclinA2-RAD51 myometrium ctrl 24+24h	CyclinA2-RAD51 myometrium 24+24h	24+24h	ctrl	myometrium	CyclinA2-RAD51	myometrium ctrl	190	0	0		122.567	162.161	179.46	0.529277	CyclinA2	RAD51	negative
CyclinA2-RAD51 myometrium ctrl 24+24h	CyclinA2-RAD51 myometrium 24+24h	24+24h	ctrl	myometrium	CyclinA2-RAD51	myometrium ctrl	190	0	0		140.801	179.367	217.859	0.438637	CyclinA2	RAD51	negative
CyclinA2-RAD51 myometrium ctrl 24+24h	CyclinA2-RAD51 myometrium 24+24h	24+24h	ctrl	myometrium	CyclinA2-RAD51	myometrium ctrl	190	1	0		125.973	211.054	320.256	0.539468	CyclinA2	RAD51	negative
CyclinA2-RAD51 myometrium ctrl 24+24h	CyclinA2-RAD51 myometrium 24+24h	24+24h	ctrl	myometrium	CyclinA2-RAD51	myometrium ctrl	190	0	0		122.5	158.154	183.52	0.499988	CyclinA2	RAD51	negative
CyclinA2-RAD51 myometrium ctrl 24+24h	CyclinA2-RAD51 myometrium 24+24h	24+24h	ctrl	myometrium	CyclinA2-RAD51	myometrium ctrl	190	0	0		122.13	164.742	177.871	0.498408	CyclinA2	RAD51	negative
CyclinA2-RAD51 myometrium ctrl 24+24h	CyclinA2-RAD51 myometrium 24+24h	24+24h	ctrl	myometrium	CyclinA2-RAD51	myometrium ctrl	190	2	0		124.323	181.232	200.491	0.503695	CyclinA2	RAD51	negative
CyclinA2-RAD51 myometrium ctrl 24+24h	CyclinA2-RAD51 myometrium 24+24h	24+24h	ctrl	myometrium	CyclinA2-RAD51	myometrium ctrl	190	0	0		121.934	173.665	164.299	0.520146	CyclinA2	RAD51	negative
CyclinA2-RAD51 myometrium ctrl 24+24h	CyclinA2-RAD51 myometrium 24+24h	24+24h	ctrl	myometrium	CyclinA2-RAD51	myometrium ctrl	190	0	0		121.625	168.31	265.99	0.542518	CyclinA2	RAD51	negative
CyclinA2-RAD51 myometrium ctrl 24+24h	CyclinA2-RAD51 myometrium 24+24h	24+24h	ctrl	myometrium	CyclinA2-RAD51	myometrium ctrl	190	0	0		122.181	171.828	208.877	0.416406	CyclinA2	RAD51	negative
CyclinA2-RAD51 myometrium ctrl 24+24h	CyclinA2-RAD51 myometrium 24+24h	24+24h	ctrl	myometrium	CyclinA2-RAD51	myometrium ctrl	190	0	0		122.111	166.354	199.299	0.522487	CyclinA2	RAD51	negative
CyclinA2-RAD51 myometrium ctrl 24+24h	CyclinA2-RAD51 myometrium 24+24h	24+24h	ctrl	myometrium	CyclinA2-RAD51	myometrium ctrl	190	0	0		122.235	168.898	280.687	0.48422	CyclinA2	RAD51	negative
CyclinA2-RAD51 myometrium ctrl 24+24h	CyclinA2-RAD51 myometrium 24+24h	24+24h	ctrl	myometrium	CyclinA2-RAD51	myometrium ctrl	190	0	0		123.772	173.555	181.247	0.47623	CyclinA2	RAD51	negative
CyclinA2-RAD51 myometrium ctrl 24+24h	CyclinA2-RAD51 myometrium 24+24h	24+24h	ctrl	myometrium	CyclinA2-RAD51	myometrium ctrl	190	0	0		131.021	178.515	543.83	0.304295	CyclinA2	RAD51	negative
CyclinA2-RAD51 myometrium ctrl 24+24h	CyclinA2-RAD51 myometrium 24+24h	24+24h	ctrl	myometrium	CyclinA2-RAD51	myometrium ctrl	190	0	0		122.856	174.815	177.054	0.580124	CyclinA2	RAD51	negative
CyclinA2-RAD51 myometrium ctrl 24+24h	CyclinA2-RAD51 myometrium 24+24h	24+24h	ctrl	myometrium	CyclinA2-RAD51	myometrium ctrl	187	0	0		152.051	170.63	261.223	0.395158	CyclinA2	RAD51	positive					negative
CyclinA2-RAD51 myometrium ctrl 24+24h	CyclinA2-RAD51 myometrium 24+24h	24+24h	ctrl	myometrium	CyclinA2-RAD51	myometrium ctrl	187	0	0		122.617	172.113	344.045	0.490032	CyclinA2	RAD51	negative
CyclinA2-RAD51 myometrium ctrl 24+24h	CyclinA2-RAD51 myometrium 24+24h	24+24h	ctrl	myometrium	CyclinA2-RAD51	myometrium ctrl	187	0	0		123.069	168.246	91.4512	0.559076	CyclinA2	RAD51	negative
CyclinA2-RAD51 myometrium ctrl 24+24h	CyclinA2-RAD51 myometrium 24+24h	24+24h	ctrl	myometrium	CyclinA2-RAD51	myometrium ctrl	187	0	0		124.005	179.833	149.447	0.501833	CyclinA2	RAD51	negative
CyclinA2-RAD51 myometrium ctrl 24+24h	CyclinA2-RAD51 myometrium 24+24h	24+24h	ctrl	myometrium	CyclinA2-RAD51	myometrium ctrl	187	0	0		123.822	190.429	91.6277	0.372961	CyclinA2	RAD51	negative
CyclinA2-RAD51 myometrium ctrl 24+24h	CyclinA2-RAD51 myometrium 24+24h	24+24h	ctrl	myometrium	CyclinA2-RAD51	myometrium ctrl	187	0	0		121.925	169.335	305.801	0.559926	CyclinA2	RAD51	negative
CyclinA2-RAD51 myometrium ctrl 24+24h	CyclinA2-RAD51 myometrium 24+24h	24+24h	ctrl	myometrium	CyclinA2-RAD51	myometrium ctrl	187	0	0		122.179	174.871	162.555	0.528595	CyclinA2	RAD51	negative
CyclinA2-RAD51 myometrium ctrl 24+24h	CyclinA2-RAD51 myometrium 24+24h	24+24h	ctrl	myometrium	CyclinA2-RAD51	myometrium ctrl	187	0	0		125.079	187.082	128.68	0.450902	CyclinA2	RAD51	negative
CyclinA2-RAD51 myometrium ctrl 24+24h	CyclinA2-RAD51 myometrium 24+24h	24+24h	ctrl	myometrium	CyclinA2-RAD51	myometrium ctrl	187	0	0		124.462	186.59	529.706	0.389797	CyclinA2	RAD51	negative
CyclinA2-RAD51 myometrium ctrl 24+24h	CyclinA2-RAD51 myometrium 24+24h	24+24h	ctrl	myometrium	CyclinA2-RAD51	myometrium ctrl	187	0	0		125.041	173.884	90.7009	0.447001	CyclinA2	RAD51	negative
CyclinA2-RAD51 myometrium ctrl 24+24h	CyclinA2-RAD51 myometrium 24+24h	24+24h	ctrl	myometrium	CyclinA2-RAD51	myometrium ctrl	187	0	0		122.035	174.026	133.911	0.472167	CyclinA2	RAD51	negative
CyclinA2-RAD51 myometrium ctrl 24+24h	CyclinA2-RAD51 myometrium 24+24h	24+24h	ctrl	myometrium	CyclinA2-RAD51	myometrium ctrl	187	0	0		122.851	192.895	303.638	0.511933	CyclinA2	RAD51	negative
CyclinA2-RAD51 myometrium ctrl 24+24h	CyclinA2-RAD51 myometrium 24+24h	24+24h	ctrl	myometrium	CyclinA2-RAD51	myometrium ctrl	187	0	0		123.046	165.18	185.992	0.463072	CyclinA2	RAD51	negative
CyclinA2-RAD51 myometrium ctrl 24+24h	CyclinA2-RAD51 myometrium 24+24h	24+24h	ctrl	myometrium	CyclinA2-RAD51	myometrium ctrl	187	0	0		122.399	177.926	170.787	0.502362	CyclinA2	RAD51	negative
CyclinA2-RAD51 myometrium ctrl 24+24h	CyclinA2-RAD51 myometrium 24+24h	24+24h	ctrl	myometrium	CyclinA2-RAD51	myometrium ctrl	187	0	0		123.458	182.136	140.642	0.447922	CyclinA2	RAD51	negative
CyclinA2-RAD51 myometrium ctrl 24+24h	CyclinA2-RAD51 myometrium 24+24h	24+24h	ctrl	myometrium	CyclinA2-RAD51	myometrium ctrl	187	0	1		122.913	210.692	138.942	0.395387	CyclinA2	RAD51	negative
CyclinA2-RAD51 myometrium ctrl 24+24h	CyclinA2-RAD51 myometrium 24+24h	24+24h	ctrl	myometrium	CyclinA2-RAD51	myometrium ctrl	187	0	0		121.729	170.978	172.42	0.553582	CyclinA2	RAD51	negative
CyclinA2-RAD51 myometrium ctrl 24+24h	CyclinA2-RAD51 myometrium 24+24h	24+24h	ctrl	myometrium	CyclinA2-RAD51	myometrium ctrl	187	0	0		138.07	168.283	255.309	0.49677	CyclinA2	RAD51	negative
CyclinA2-RAD51 myometrium ctrl 24+24h	CyclinA2-RAD51 myometrium 24+24h	24+24h	ctrl	myometrium	CyclinA2-RAD51	myometrium ctrl	187	0	0		142.453	196.012	136.426	0.415356	CyclinA2	RAD51	negative
CyclinA2-RAD51 myometrium ctrl 24+24h	CyclinA2-RAD51 myometrium 24+24h	24+24h	ctrl	myometrium	CyclinA2-RAD51	myometrium ctrl	187	1	0		127.249	223.001	126.562	0.492659	CyclinA2	RAD51	negative
CyclinA2-RAD51 myometrium ctrl 24+24h	CyclinA2-RAD51 myometrium 24+24h	24+24h	ctrl	myometrium	CyclinA2-RAD51	myometrium ctrl	187	0	0		121.525	177.148	142.164	0.49023	CyclinA2	RAD51	negative
CyclinA2-RAD51 myometrium ctrl 24+24h	CyclinA2-RAD51 myometrium 24+24h	24+24h	ctrl	myometrium	CyclinA2-RAD51	myometrium ctrl	187	0	1		122.48	186.625	358.655	0.532957	CyclinA2	RAD51	negative
CyclinA2-RAD51 myometrium ctrl 24+24h	CyclinA2-RAD51 myometrium 24+24h	24+24h	ctrl	myometrium	CyclinA2-RAD51	myometrium ctrl	187	0	0		123.156	219.051	99.3516	0.363143	CyclinA2	RAD51	negative
CyclinA2-RAD51 myometrium ctrl 24+24h	CyclinA2-RAD51 myometrium 24+24h	24+24h	ctrl	myometrium	CyclinA2-RAD51	myometrium ctrl	181	0	0		138.319	225.921	162.357	0.520247	CyclinA2	RAD51	negative
CyclinA2-RAD51 myometrium ctrl 24+24h	CyclinA2-RAD51 myometrium 24+24h	24+24h	ctrl	myometrium	CyclinA2-RAD51	myometrium ctrl	181	2	1		193.788	268.676	197.379	0.714081	CyclinA2	RAD51	positive					negative
CyclinA2-RAD51 myometrium ctrl 24+24h	CyclinA2-RAD51 myometrium 24+24h	24+24h	ctrl	myometrium	CyclinA2-RAD51	myometrium ctrl	181	0	0		124.409	215.973	114.932	0.64207	CyclinA2	RAD51	negative
CyclinA2-RAD51 myometrium ctrl 24+24h	CyclinA2-RAD51 myometrium 24+24h	24+24h	ctrl	myometrium	CyclinA2-RAD51	myometrium ctrl	181	0	0		124.645	218.732	114.137	0.667008	CyclinA2	RAD51	negative
CyclinA2-RAD51 myometrium ctrl 24+24h	CyclinA2-RAD51 myometrium 24+24h	24+24h	ctrl	myometrium	CyclinA2-RAD51	myometrium ctrl	181	0	0		124.907	234.119	305.029	0.476787	CyclinA2	RAD51	negative
CyclinA2-RAD51 myometrium ctrl 24+24h	CyclinA2-RAD51 myometrium 24+24h	24+24h	ctrl	myometrium	CyclinA2-RAD51	myometrium ctrl	181	3	0		177.724	263.569	198.792	0.638079	CyclinA2	RAD51	positive					negative
CyclinA2-RAD51 myometrium ctrl 24+24h	CyclinA2-RAD51 myometrium 24+24h	24+24h	ctrl	myometrium	CyclinA2-RAD51	myometrium ctrl	181	1	1		162.248	281.611	152.294	0.711633	CyclinA2	RAD51	positive					negative
CyclinA2-RAD51 myometrium ctrl 24+24h	CyclinA2-RAD51 myometrium 24+24h	24+24h	ctrl	myometrium	CyclinA2-RAD51	myometrium ctrl	181	0	0		177.119	260.934	159.333	0.686159	CyclinA2	RAD51	positive					negative
CyclinA2-RAD51 myometrium ctrl 24+24h	CyclinA2-RAD51 myometrium 24+24h	24+24h	ctrl	myometrium	CyclinA2-RAD51	myometrium ctrl	181	0	1		125.621	202.9	337.822	0.591024	CyclinA2	RAD51	negative
CyclinA2-RAD51 myometrium ctrl 24+24h	CyclinA2-RAD51 myometrium 24+24h	24+24h	ctrl	myometrium	CyclinA2-RAD51	myometrium ctrl	181	0	2		124.483	230.006	256.5	0.519114	CyclinA2	RAD51	negative
CyclinA2-RAD51 myometrium ctrl 24+24h	CyclinA2-RAD51 myometrium 24+24h	24+24h	ctrl	myometrium	CyclinA2-RAD51	myometrium ctrl	181	0	0		125.401	235.496	159.488	0.545881	CyclinA2	RAD51	negative
CyclinA2-RAD51 myometrium ctrl 24+24h	CyclinA2-RAD51 myometrium 24+24h	24+24h	ctrl	myometrium	CyclinA2-RAD51	myometrium ctrl	181	1	0		125.301	228.051	196.916	0.523389	CyclinA2	RAD51	negative
CyclinA2-RAD51 myometrium ctrl 24+24h	CyclinA2-RAD51 myometrium 24+24h	24+24h	ctrl	myometrium	CyclinA2-RAD51	myometrium ctrl	181	0	0		125.202	220.884	118.992	0.511884	CyclinA2	RAD51	negative
CyclinA2-RAD51 myometrium ctrl 24+24h	CyclinA2-RAD51 myometrium 24+24h	24+24h	ctrl	myometrium	CyclinA2-RAD51	myometrium ctrl	181	1	0		154.828	254.83	156.332	0.609893	CyclinA2	RAD51	positive					negative
CyclinA2-RAD51 myometrium ctrl 24+24h	CyclinA2-RAD51 myometrium 24+24h	24+24h	ctrl	myometrium	CyclinA2-RAD51	myometrium ctrl	181	0	0		125.359	238.013	123.208	0.540264	CyclinA2	RAD51	negative
CyclinA2-RAD51 myometrium ctrl 24+24h	CyclinA2-RAD51 myometrium 24+24h	24+24h	ctrl	myometrium	CyclinA2-RAD51	myometrium ctrl	181	0	0		125.004	256.177	110.386	0.637812	CyclinA2	RAD51	negative
CyclinA2-RAD51 myometrium ctrl 24+24h	CyclinA2-RAD51 myometrium 24+24h	24+24h	ctrl	myometrium	CyclinA2-RAD51	myometrium ctrl	181	1	0		138.756	312.569	131.395	0.606174	CyclinA2	RAD51	negative
CyclinA2-RAD51 myometrium ctrl 24+24h	CyclinA2-RAD51 myometrium 24+24h	24+24h	ctrl	myometrium	CyclinA2-RAD51	myometrium ctrl	181	1	2		124.455	211.12	384.077	0.557368	CyclinA2	RAD51	negative
CyclinA2-RAD51 myometrium ctrl 24+24h	CyclinA2-RAD51 myometrium 24+24h	24+24h	ctrl	myometrium	CyclinA2-RAD51	myometrium ctrl	181	1	0		126.56	233.53	148.189	0.59743	CyclinA2	RAD51	negative
CyclinA2-RAD51 myometrium ctrl 24+24h	CyclinA2-RAD51 myometrium 24+24h	24+24h	ctrl	myometrium	CyclinA2-RAD51	myometrium ctrl	181	0	0		125.25	236.865	128.085	0.625971	CyclinA2	RAD51	negative
CyclinA2-RAD51 myometrium ctrl 24+24h	CyclinA2-RAD51 myometrium 24+24h	24+24h	ctrl	myometrium	CyclinA2-RAD51	myometrium ctrl	181	0	0		124.566	242.485	285.917	0.440995	CyclinA2	RAD51	negative
CyclinA2-RAD51 myometrium ctrl 24+24h	CyclinA2-RAD51 myometrium 24+24h	24+24h	ctrl	myometrium	CyclinA2-RAD51	myometrium ctrl	181	0	0		125.398	241.6	184.381	0.446822	CyclinA2	RAD51	negative
CyclinA2-RAD51 myometrium ctrl 24+24h	CyclinA2-RAD51 myometrium 24+24h	24+24h	ctrl	myometrium	CyclinA2-RAD51	myometrium ctrl	181	0	0		173.799	251.249	149.358	0.696795	CyclinA2	RAD51	positive					negative
CyclinA2-RAD51 myometrium ctrl 24+24h	CyclinA2-RAD51 myometrium 24+24h	24+24h	ctrl	myometrium	CyclinA2-RAD51	myometrium ctrl	181	0	0		124.967	223.148	126.297	0.572129	CyclinA2	RAD51	negative
CyclinA2-RAD51 myometrium ctrl 24+24h	CyclinA2-RAD51 myometrium 24+24h	24+24h	ctrl	myometrium	CyclinA2-RAD51	myometrium ctrl	181	0	0		124.965	211.826	102.132	0.602274	CyclinA2	RAD51	negative
CyclinA2-RAD51 myometrium ctrl 24+24h	CyclinA2-RAD51 myometrium 24+24h	24+24h	ctrl	myometrium	CyclinA2-RAD51	myometrium ctrl	181	1	0		124.871	224.618	386.814	0.462688	CyclinA2	RAD51	negative
CyclinA2-RAD51 myometrium ctrl 24+24h	CyclinA2-RAD51 myometrium 24+24h	24+24h	ctrl	myometrium	CyclinA2-RAD51	myometrium ctrl	181	0	0		124.724	208.173	223.641	0.532804	CyclinA2	RAD51	negative
CyclinA2-RAD51 myometrium ctrl 24+24h	CyclinA2-RAD51 myometrium 24+24h	24+24h	ctrl	myometrium	CyclinA2-RAD51	myometrium ctrl	181	0	0		127.753	278.03	133.315	0.503344	CyclinA2	RAD51	negative
CyclinA2-RAD51 myometrium ctrl 24+24h	CyclinA2-RAD51 myometrium 24+24h	24+24h	ctrl	myometrium	CyclinA2-RAD51	myometrium ctrl	181	0	1		125.21	249.187	335.328	0.612483	CyclinA2	RAD51	negative
CyclinA2-RAD51 myometrium ctrl 24+24h	CyclinA2-RAD51 myometrium 24+24h	24+24h	ctrl	myometrium	CyclinA2-RAD51	myometrium ctrl	181	0	0		125.067	222.539	151.918	0.412422	CyclinA2	RAD51	negative
CyclinA2-RAD51 myometrium ctrl 24+24h	CyclinA2-RAD51 myometrium 24+24h	24+24h	ctrl	myometrium	CyclinA2-RAD51	myometrium ctrl	193	3	0		132.182	244.635	606.945	0.569421	CyclinA2	RAD51	negative
CyclinA2-RAD51 myometrium ctrl 24+24h	CyclinA2-RAD51 myometrium 24+24h	24+24h	ctrl	myometrium	CyclinA2-RAD51	myometrium ctrl	193	0	0		130.309	228.329	348.26	0.582084	CyclinA2	RAD51	negative
CyclinA2-RAD51 myometrium ctrl 24+24h	CyclinA2-RAD51 myometrium 24+24h	24+24h	ctrl	myometrium	CyclinA2-RAD51	myometrium ctrl	193	4	4		131.057	257.412	815.138	0.642219	CyclinA2	RAD51	negative
CyclinA2-RAD51 myometrium ctrl 24+24h	CyclinA2-RAD51 myometrium 24+24h	24+24h	ctrl	myometrium	CyclinA2-RAD51	myometrium ctrl	193	0	0		131.858	196.604	263.209	0.626269	CyclinA2	RAD51	negative
CyclinA2-RAD51 myometrium ctrl 24+24h	CyclinA2-RAD51 myometrium 24+24h	24+24h	ctrl	myometrium	CyclinA2-RAD51	myometrium ctrl	193	0	0		132.234	215.042	152.426	0.616509	CyclinA2	RAD51	negative
CyclinA2-RAD51 myometrium ctrl 24+24h	CyclinA2-RAD51 myometrium 24+24h	24+24h	ctrl	myometrium	CyclinA2-RAD51	myometrium ctrl	193	0	0		128.666	203.88	507.572	0.471437	CyclinA2	RAD51	negative
CyclinA2-RAD51 myometrium ctrl 24+24h	CyclinA2-RAD51 myometrium 24+24h	24+24h	ctrl	myometrium	CyclinA2-RAD51	myometrium ctrl	193	2	0		128.359	206.81	289.801	0.5057	CyclinA2	RAD51	negative
CyclinA2-RAD51 myometrium ctrl 24+24h	CyclinA2-RAD51 myometrium 24+24h	24+24h	ctrl	myometrium	CyclinA2-RAD51	myometrium ctrl	174	0	0		129.435	280.781	99.3516	0.529337	CyclinA2	RAD51	negative
CyclinA2-RAD51 myometrium ctrl 24+24h	CyclinA2-RAD51 myometrium 24+24h	24+24h	ctrl	myometrium	CyclinA2-RAD51	myometrium ctrl	174	1	1		128.074	247.979	150.683	0.454515	CyclinA2	RAD51	negative
CyclinA2-RAD51 myometrium ctrl 24+24h	CyclinA2-RAD51 myometrium 24+24h	24+24h	ctrl	myometrium	CyclinA2-RAD51	myometrium ctrl	174	0	0		126.708	205.163	192.966	0.460836	CyclinA2	RAD51	negative
CyclinA2-RAD51 myometrium ctrl 24+24h	CyclinA2-RAD51 myometrium 24+24h	24+24h	ctrl	myometrium	CyclinA2-RAD51	myometrium ctrl	174	0	0		128.347	235.429	173.413	0.61214	CyclinA2	RAD51	negative
CyclinA2-RAD51 myometrium ctrl 24+24h	CyclinA2-RAD51 myometrium 24+24h	24+24h	ctrl	myometrium	CyclinA2-RAD51	myometrium ctrl	174	1	2		126.264	268.411	153	0.454563	CyclinA2	RAD51	negative
CyclinA2-RAD51 myometrium ctrl 24+24h	CyclinA2-RAD51 myometrium 24+24h	24+24h	ctrl	myometrium	CyclinA2-RAD51	myometrium ctrl	174	0	0		131.398	270.791	94.2539	0.586039	CyclinA2	RAD51	negative
CyclinA2-RAD51 myometrium ctrl 24+24h	CyclinA2-RAD51 myometrium 24+24h	24+24h	ctrl	myometrium	CyclinA2-RAD51	myometrium ctrl	174	0	0		125.435	231.421	142.606	0.492456	CyclinA2	RAD51	negative
CyclinA2-RAD51 myometrium ctrl 24+24h	CyclinA2-RAD51 myometrium 24+24h	24+24h	ctrl	myometrium	CyclinA2-RAD51	myometrium ctrl	174	0	0		125.871	229.505	199.983	0.502907	CyclinA2	RAD51	negative
CyclinA2-RAD51 myometrium ctrl 24+24h	CyclinA2-RAD51 myometrium 24+24h	24+24h	ctrl	myometrium	CyclinA2-RAD51	myometrium ctrl	174	0	0		126.861	230.61	190.56	0.481635	CyclinA2	RAD51	negative
CyclinA2-RAD51 myometrium ctrl 24+24h	CyclinA2-RAD51 myometrium 24+24h	24+24h	ctrl	myometrium	CyclinA2-RAD51	myometrium ctrl	174	0	2		125.441	274.883	308.317	0.571388	CyclinA2	RAD51	negative
CyclinA2-RAD51 myometrium ctrl 24+24h	CyclinA2-RAD51 myometrium 24+24h	24+24h	ctrl	myometrium	CyclinA2-RAD51	myometrium ctrl	174	1	2		125.694	290.708	349.916	0.512733	CyclinA2	RAD51	negative
CyclinA2-RAD51 myometrium ctrl 24+24h	CyclinA2-RAD51 myometrium 24+24h	24+24h	ctrl	myometrium	CyclinA2-RAD51	myometrium ctrl	174	0	1		125.084	231.378	266.166	0.43775	CyclinA2	RAD51	negative
CyclinA2-RAD51 myometrium ctrl 24+24h	CyclinA2-RAD51 myometrium 24+24h	24+24h	ctrl	myometrium	CyclinA2-RAD51	myometrium ctrl	174	2	0		126.378	210.354	167.719	0.537468	CyclinA2	RAD51	negative
CyclinA2-RAD51 myometrium ctrl 24+24h	CyclinA2-RAD51 myometrium 24+24h	24+24h	ctrl	myometrium	CyclinA2-RAD51	myometrium ctrl	174	0	0		125.855	207.44	200.27	0.507834	CyclinA2	RAD51	negative
CyclinA2-RAD51 myometrium ctrl 24+24h	CyclinA2-RAD51 myometrium 24+24h	24+24h	ctrl	myometrium	CyclinA2-RAD51	myometrium ctrl	174	4	1		125.929	239.016	619.657	0.423502	CyclinA2	RAD51	negative
CyclinA2-RAD51 myometrium ctrl 24+24h	CyclinA2-RAD51 myometrium 24+24h	24+24h	ctrl	myometrium	CyclinA2-RAD51	myometrium ctrl	174	3	1		130.181	345.923	171.67	0.552114	CyclinA2	RAD51	negative
CyclinA2-RAD51 myometrium ctrl 24+24h	CyclinA2-RAD51 myometrium 24+24h	24+24h	ctrl	myometrium	CyclinA2-RAD51	myometrium ctrl	174	1	0		124.987	231.906	165.49	0.482148	CyclinA2	RAD51	negative
CyclinA2-RAD51 myometrium ctrl 24+24h	CyclinA2-RAD51 myometrium 24+24h	24+24h	ctrl	myometrium	CyclinA2-RAD51	myometrium ctrl	174	0	0		124.581	234.948	119.015	0.47797	CyclinA2	RAD51	negative
CyclinA2-RAD51 myometrium ctrl 24+24h	CyclinA2-RAD51 myometrium 24+24h	24+24h	ctrl	myometrium	CyclinA2-RAD51	myometrium ctrl	174	0	0		125.2	236.647	321.138	0.436522	CyclinA2	RAD51	negative
CyclinA2-RAD51 myometrium ctrl 24+24h	CyclinA2-RAD51 myometrium 24+24h	24+24h	ctrl	myometrium	CyclinA2-RAD51	myometrium ctrl	174	0	0		124.416	186.933	134.374	0.42034	CyclinA2	RAD51	negative
CyclinA2-RAD51 myometrium ctrl 24+24h	CyclinA2-RAD51 myometrium 24+24h	24+24h	ctrl	myometrium	CyclinA2-RAD51	myometrium ctrl	174	0	0		125.115	201.396	210.355	0.546179	CyclinA2	RAD51	negative
CyclinA2-RAD51 myometrium ctrl 24+24h	CyclinA2-RAD51 myometrium 24+24h	24+24h	ctrl	myometrium	CyclinA2-RAD51	myometrium ctrl	174	0	0		125.961	220.602	180.894	0.542302	CyclinA2	RAD51	negative
CyclinA2-RAD51 myometrium ctrl 24+24h	CyclinA2-RAD51 myometrium 24+24h	24+24h	ctrl	myometrium	CyclinA2-RAD51	myometrium ctrl	174	0	0		124.482	237.508	403.144	0.489927	CyclinA2	RAD51	negative
CyclinA2-RAD51 myometrium ctrl 24+24h	CyclinA2-RAD51 myometrium 24+24h	24+24h	ctrl	myometrium	CyclinA2-RAD51	myometrium ctrl	174	0	0		123.615	202.958	178.533	0.520038	CyclinA2	RAD51	negative
CyclinA2-RAD51 myometrium ctrl 24+24h	CyclinA2-RAD51 myometrium 24+24h	24+24h	ctrl	myometrium	CyclinA2-RAD51	myometrium ctrl	174	1	0		125.79	234.339	354.748	0.589618	CyclinA2	RAD51	negative
CyclinA2-RAD51 myometrium ctrl 24+24h	CyclinA2-RAD51 myometrium 24+24h	24+24h	ctrl	myometrium	CyclinA2-RAD51	myometrium ctrl	174	0	0		124.211	199.885	535.378	0.496247	CyclinA2	RAD51	negative
CyclinA2-RAD51 myometrium ctrl 24+24h	CyclinA2-RAD51 myometrium 24+24h	24+24h	ctrl	myometrium	CyclinA2-RAD51	myometrium ctrl	174	0	0		122.452	167.116	210.951	0.515191	CyclinA2	RAD51	negative
CyclinA2-RAD51 myometrium ctrl 24+24h	CyclinA2-RAD51 myometrium 24+24h	24+24h	ctrl	myometrium	CyclinA2-RAD51	myometrium ctrl	174	0	0		123.252	168.332	170.059	0.412675	CyclinA2	RAD51	negative
CyclinA2-RAD51 myometrium ctrl 24+24h	CyclinA2-RAD51 myometrium 24+24h	24+24h	ctrl	myometrium	CyclinA2-RAD51	myometrium ctrl	174	0	0		130.08	178.642	260.119	0.458444	CyclinA2	RAD51	negative
CyclinA2-RAD51 myometrium ctrl 24+24h	CyclinA2-RAD51 myometrium 24+24h	24+24h	ctrl	myometrium	CyclinA2-RAD51	myometrium ctrl	174	0	0		122.971	162.328	167.344	0.478692	CyclinA2	RAD51	negative
CyclinA2-RAD51 myometrium ctrl 24+24h	CyclinA2-RAD51 myometrium 24+24h	24+24h	ctrl	myometrium	CyclinA2-RAD51	myometrium ctrl	174	0	0		123.417	174.556	226.554	0.50084	CyclinA2	RAD51	negative
CyclinA2-RAD51 myometrium ctrl 24+24h	CyclinA2-RAD51 myometrium 24+24h	24+24h	ctrl	myometrium	CyclinA2-RAD51	myometrium ctrl	174	0	0		124.017	189.489	92.5987	0.439325	CyclinA2	RAD51	negative
CyclinA2-RAD51 myometrium ctrl 24+24h	CyclinA2-RAD51 myometrium 24+24h	24+24h	ctrl	myometrium	CyclinA2-RAD51	myometrium ctrl	174	0	0		122.606	162.841	104.163	0.482269	CyclinA2	RAD51	negative
CyclinA2-RAD51 myometrium ctrl 24+24h	CyclinA2-RAD51 myometrium 24+24h	24+24h	ctrl	myometrium	CyclinA2-RAD51	myometrium ctrl	197	0	0		126.858	262.968	189.832	0.503609	CyclinA2	RAD51	negative
CyclinA2-RAD51 myometrium ctrl 24+24h	CyclinA2-RAD51 myometrium 24+24h	24+24h	ctrl	myometrium	CyclinA2-RAD51	myometrium ctrl	197	2	4		129.403	258.862	360.729	0.471707	CyclinA2	RAD51	negative
CyclinA2-RAD51 myometrium ctrl 24+24h	CyclinA2-RAD51 myometrium 24+24h	24+24h	ctrl	myometrium	CyclinA2-RAD51	myometrium ctrl	197	0	1		129.166	210.302	480.384	0.451405	CyclinA2	RAD51	negative
CyclinA2-RAD51 myometrium ctrl 24+24h	CyclinA2-RAD51 myometrium 24+24h	24+24h	ctrl	myometrium	CyclinA2-RAD51	myometrium ctrl	197	0	3		127.734	254.796	261.929	0.538551	CyclinA2	RAD51	negative
CyclinA2-RAD51 myometrium ctrl 24+24h	CyclinA2-RAD51 myometrium 24+24h	24+24h	ctrl	myometrium	CyclinA2-RAD51	myometrium ctrl	197	0	0		126.458	255.126	179.526	0.473393	CyclinA2	RAD51	negative
CyclinA2-RAD51 myometrium ctrl 24+24h	CyclinA2-RAD51 myometrium 24+24h	24+24h	ctrl	myometrium	CyclinA2-RAD51	myometrium ctrl	197	2	3		246.322	267.088	263.518	0.454725	CyclinA2	RAD51	positive					negative
CyclinA2-RAD51 myometrium ctrl 24+24h	CyclinA2-RAD51 myometrium 24+24h	24+24h	ctrl	myometrium	CyclinA2-RAD51	myometrium ctrl	197	1	1		126.75	217.418	262.746	0.521635	CyclinA2	RAD51	negative
CyclinA2-RAD51 myometrium ctrl 24+24h	CyclinA2-RAD51 myometrium 24+24h	24+24h	ctrl	myometrium	CyclinA2-RAD51	myometrium ctrl	197	2	1		125.511	281.709	445.714	0.478703	CyclinA2	RAD51	negative
CyclinA2-RAD51 myometrium ctrl 24+24h	CyclinA2-RAD51 myometrium 24+24h	24+24h	ctrl	myometrium	CyclinA2-RAD51	myometrium ctrl	197	0	3		134.337	199.481	714.264	0.382873	CyclinA2	RAD51	negative
CyclinA2-RAD51 myometrium ctrl 24+24h	CyclinA2-RAD51 myometrium 24+24h	24+24h	ctrl	myometrium	CyclinA2-RAD51	myometrium ctrl	197	0	3		126.26	270.357	276.913	0.512338	CyclinA2	RAD51	negative
CyclinA2-RAD51 myometrium ctrl 24+24h	CyclinA2-RAD51 myometrium 24+24h	24+24h	ctrl	myometrium	CyclinA2-RAD51	myometrium ctrl	197	1	1		129.253	282.484	255.154	0.515395	CyclinA2	RAD51	negative
CyclinA2-RAD51 myometrium ctrl 24+24h	CyclinA2-RAD51 myometrium 24+24h	24+24h	ctrl	myometrium	CyclinA2-RAD51	myometrium ctrl	197	0	0		125.139	205.93	260.406	0.532352	CyclinA2	RAD51	negative
CyclinA2-RAD51 myometrium ctrl 24+24h	CyclinA2-RAD51 myometrium 24+24h	24+24h	ctrl	myometrium	CyclinA2-RAD51	myometrium ctrl	197	3	2		128.29	259.758	474.999	0.523402	CyclinA2	RAD51	negative
CyclinA2-RAD51 myometrium ctrl 24+24h	CyclinA2-RAD51 myometrium 24+24h	24+24h	ctrl	myometrium	CyclinA2-RAD51	myometrium ctrl	197	0	2		127.054	280.99	217.572	0.443425	CyclinA2	RAD51	negative
CyclinA2-RAD51 myometrium ctrl 24+24h	CyclinA2-RAD51 myometrium 24+24h	24+24h	ctrl	myometrium	CyclinA2-RAD51	myometrium ctrl	197	0	0		126.096	217.091	213.953	0.517424	CyclinA2	RAD51	negative
CyclinA2-RAD51 myometrium ctrl 24+24h	CyclinA2-RAD51 myometrium 24+24h	24+24h	ctrl	myometrium	CyclinA2-RAD51	myometrium ctrl	197	0	0		124.153	208.741	183.145	0.526992	CyclinA2	RAD51	negative
CyclinA2-RAD51 myometrium ctrl 24+24h	CyclinA2-RAD51 myometrium 24+24h	24+24h	ctrl	myometrium	CyclinA2-RAD51	myometrium ctrl	186	1	0		166.192	183.636	267.843	0.526761	CyclinA2	RAD51	positive					negative
CyclinA2-RAD51 myometrium ctrl 24+24h	CyclinA2-RAD51 myometrium 24+24h	24+24h	ctrl	myometrium	CyclinA2-RAD51	myometrium ctrl	186	0	0		122.97	173.618	454.122	0.336627	CyclinA2	RAD51	negative
CyclinA2-RAD51 myometrium ctrl 24+24h	CyclinA2-RAD51 myometrium 24+24h	24+24h	ctrl	myometrium	CyclinA2-RAD51	myometrium ctrl	186	0	0		123.9	160.172	217.417	0.376187	CyclinA2	RAD51	negative
CyclinA2-RAD51 myometrium ctrl 24+24h	CyclinA2-RAD51 myometrium 24+24h	24+24h	ctrl	myometrium	CyclinA2-RAD51	myometrium ctrl	186	0	0		144.566	179.996	312.973	0.429465	CyclinA2	RAD51	negative
CyclinA2-RAD51 myometrium ctrl 24+24h	CyclinA2-RAD51 myometrium 24+24h	24+24h	ctrl	myometrium	CyclinA2-RAD51	myometrium ctrl	186	0	2		123.634	190.271	180.431	0.426882	CyclinA2	RAD51	negative
CyclinA2-RAD51 myometrium ctrl 24+24h	CyclinA2-RAD51 myometrium 24+24h	24+24h	ctrl	myometrium	CyclinA2-RAD51	myometrium ctrl	186	0	0		122.853	157.504	224.788	0.455317	CyclinA2	RAD51	negative
CyclinA2-RAD51 myometrium ctrl 24+24h	CyclinA2-RAD51 myometrium 24+24h	24+24h	ctrl	myometrium	CyclinA2-RAD51	myometrium ctrl	186	0	0		122.374	158.432	241.67	0.466461	CyclinA2	RAD51	negative
CyclinA2-RAD51 myometrium ctrl 24+24h	CyclinA2-RAD51 myometrium 24+24h	24+24h	ctrl	myometrium	CyclinA2-RAD51	myometrium ctrl	186	0	0		137.767	162.16	276.605	0.46457	CyclinA2	RAD51	negative
CyclinA2-RAD51 myometrium ctrl 24+24h	CyclinA2-RAD51 myometrium 24+24h	24+24h	ctrl	myometrium	CyclinA2-RAD51	myometrium ctrl	186	0	0		122.048	163.475	216.115	0.411314	CyclinA2	RAD51	negative
CyclinA2-RAD51 myometrium ctrl 24+24h	CyclinA2-RAD51 myometrium 24+24h	24+24h	ctrl	myometrium	CyclinA2-RAD51	myometrium ctrl	186	0	0		122.205	165.84	288.19	0.477446	CyclinA2	RAD51	negative
CyclinA2-RAD51 myometrium ctrl 24+24h	CyclinA2-RAD51 myometrium 24+24h	24+24h	ctrl	myometrium	CyclinA2-RAD51	myometrium ctrl	186	0	0		122.482	164.304	386.306	0.428528	CyclinA2	RAD51	negative
CyclinA2-RAD51 myometrium ctrl 24+24h	CyclinA2-RAD51 myometrium 24+24h	24+24h	ctrl	myometrium	CyclinA2-RAD51	myometrium ctrl	186	0	0		121.749	164.799	155.008	0.443468	CyclinA2	RAD51	negative
CyclinA2-RAD51 myometrium ctrl 24+24h	CyclinA2-RAD51 myometrium 24+24h	24+24h	ctrl	myometrium	CyclinA2-RAD51	myometrium ctrl	186	0	0		127.397	164.092	224.678	0.444698	CyclinA2	RAD51	negative
CyclinA2-RAD51 myometrium ctrl 24+24h	CyclinA2-RAD51 myometrium 24+24h	24+24h	ctrl	myometrium	CyclinA2-RAD51	myometrium ctrl	186	0	0		149.661	171.608	252.065	0.447014	CyclinA2	RAD51	positive					negative
CyclinA2-RAD51 myometrium ctrl 24+24h	CyclinA2-RAD51 myometrium 24+24h	24+24h	ctrl	myometrium	CyclinA2-RAD51	myometrium ctrl	186	0	0		122.497	175.437	189.258	0.46715	CyclinA2	RAD51	negative
CyclinA2-RAD51 myometrium ctrl 24+24h	CyclinA2-RAD51 myometrium 24+24h	24+24h	ctrl	myometrium	CyclinA2-RAD51	myometrium ctrl	186	0	0		121.045	166.469	216.248	0.429868	CyclinA2	RAD51	negative
CyclinA2-RAD51 myometrium ctrl 24+24h	CyclinA2-RAD51 myometrium 24+24h	24+24h	ctrl	myometrium	CyclinA2-RAD51	myometrium ctrl	186	0	1		123.161	187.041	222.912	0.358534	CyclinA2	RAD51	negative
CyclinA2-RAD51 myometrium ctrl 24+24h	CyclinA2-RAD51 myometrium 24+24h	24+24h	ctrl	myometrium	CyclinA2-RAD51	myometrium ctrl	186	0	0		120.657	151.713	194.488	0.505465	CyclinA2	RAD51	negative
CyclinA2-RAD51 myometrium ctrl 24+24h	CyclinA2-RAD51 myometrium 24+24h	24+24h	ctrl	myometrium	CyclinA2-RAD51	myometrium ctrl	186	0	0		121.529	154.032	261.753	0.504462	CyclinA2	RAD51	negative
CyclinA2-RAD51 myometrium ctrl 24+24h	CyclinA2-RAD51 myometrium 24+24h	24+24h	ctrl	myometrium	CyclinA2-RAD51	myometrium ctrl	186	0	0		122.217	151.624	155.207	0.464211	CyclinA2	RAD51	negative
CyclinA2-RAD51 myometrium ctrl 24+24h	CyclinA2-RAD51 myometrium 24+24h	24+24h	ctrl	myometrium	CyclinA2-RAD51	myometrium ctrl	186	0	0		121.866	151.468	225.318	0.495049	CyclinA2	RAD51	negative
CyclinA2-RAD51 myometrium ctrl 24+24h	CyclinA2-RAD51 myometrium 24+24h	24+24h	ctrl	myometrium	CyclinA2-RAD51	myometrium ctrl	186	0	0		121.232	147.081	221.985	0.48252	CyclinA2	RAD51	negative
CyclinA2-RAD51 myometrium ctrl 24+24h	CyclinA2-RAD51 myometrium 24+24h	24+24h	ctrl	myometrium	CyclinA2-RAD51	myometrium ctrl	186	0	0		121.903	163.827	165.049	0.400466	CyclinA2	RAD51	negative
CyclinA2-RAD51 myometrium ctrl 24+24h	CyclinA2-RAD51 myometrium 24+24h	24+24h	ctrl	myometrium	CyclinA2-RAD51	myometrium ctrl	186	0	0		133.131	161.23	208.987	0.541549	CyclinA2	RAD51	negative
CyclinA2-RAD51 myometrium ctrl 24+24h	CyclinA2-RAD51 myometrium 24+24h	24+24h	ctrl	myometrium	CyclinA2-RAD51	myometrium ctrl	186	0	0		131.065	142.781	115.241	0.506218	CyclinA2	RAD51	negative
CyclinA2-RAD51 myometrium ctrl 24+24h	CyclinA2-RAD51 myometrium 24+24h	24+24h	ctrl	myometrium	CyclinA2-RAD51	myometrium ctrl	186	0	0		127.899	146.443	99.9696	0.534879	CyclinA2	RAD51	negative
CyclinA2-RAD51 myometrium ctrl 24+24h	CyclinA2-RAD51 myometrium 24+24h	24+24h	ctrl	myometrium	CyclinA2-RAD51	myometrium ctrl	177	0	0		123.205	177.188	185.705	0.614336	CyclinA2	RAD51	negative
CyclinA2-RAD51 myometrium ctrl 24+24h	CyclinA2-RAD51 myometrium 24+24h	24+24h	ctrl	myometrium	CyclinA2-RAD51	myometrium ctrl	177	0	0		146.231	170.919	284.748	0.488545	CyclinA2	RAD51	positive					negative
CyclinA2-RAD51 myometrium ctrl 24+24h	CyclinA2-RAD51 myometrium 24+24h	24+24h	ctrl	myometrium	CyclinA2-RAD51	myometrium ctrl	177	0	0		123.841	177.504	163.703	0.489303	CyclinA2	RAD51	negative
CyclinA2-RAD51 myometrium ctrl 24+24h	CyclinA2-RAD51 myometrium 24+24h	24+24h	ctrl	myometrium	CyclinA2-RAD51	myometrium ctrl	177	1	0		124.22	157.697	298.298	0.413886	CyclinA2	RAD51	negative
CyclinA2-RAD51 myometrium ctrl 24+24h	CyclinA2-RAD51 myometrium 24+24h	24+24h	ctrl	myometrium	CyclinA2-RAD51	myometrium ctrl	177	0	0		122.288	162.689	110.849	0.460817	CyclinA2	RAD51	negative
CyclinA2-RAD51 myometrium ctrl 24+24h	CyclinA2-RAD51 myometrium 24+24h	24+24h	ctrl	myometrium	CyclinA2-RAD51	myometrium ctrl	177	0	0		122.68	175.419	537.849	0.469424	CyclinA2	RAD51	negative
CyclinA2-RAD51 myometrium ctrl 24+24h	CyclinA2-RAD51 myometrium 24+24h	24+24h	ctrl	myometrium	CyclinA2-RAD51	myometrium ctrl	177	0	0		123.122	169.129	184.315	0.49001	CyclinA2	RAD51	negative
CyclinA2-RAD51 myometrium ctrl 24+24h	CyclinA2-RAD51 myometrium 24+24h	24+24h	ctrl	myometrium	CyclinA2-RAD51	myometrium ctrl	177	0	0		139.486	182.092	146.357	0.414712	CyclinA2	RAD51	negative
CyclinA2-RAD51 myometrium ctrl 24+24h	CyclinA2-RAD51 myometrium 24+24h	24+24h	ctrl	myometrium	CyclinA2-RAD51	myometrium ctrl	177	0	0		122.61	171.93	117.073	0.460051	CyclinA2	RAD51	negative
CyclinA2-RAD51 myometrium ctrl 24+24h	CyclinA2-RAD51 myometrium 24+24h	24+24h	ctrl	myometrium	CyclinA2-RAD51	myometrium ctrl	177	0	0		148.852	179.495	83.8597	0.495696	CyclinA2	RAD51	positive					negative
CyclinA2-RAD51 myometrium ctrl 24+24h	CyclinA2-RAD51 myometrium 24+24h	24+24h	ctrl	myometrium	CyclinA2-RAD51	myometrium ctrl	177	1	0		164.576	177.563	210.797	0.46055	CyclinA2	RAD51	positive					negative
CyclinA2-RAD51 myometrium ctrl 24+24h	CyclinA2-RAD51 myometrium 24+24h	24+24h	ctrl	myometrium	CyclinA2-RAD51	myometrium ctrl	177	0	0		122.459	182.218	115.506	0.370448	CyclinA2	RAD51	negative
CyclinA2-RAD51 myometrium ctrl 24+24h	CyclinA2-RAD51 myometrium 24+24h	24+24h	ctrl	myometrium	CyclinA2-RAD51	myometrium ctrl	177	0	0		123.687	186.67	453.968	0.519779	CyclinA2	RAD51	negative
CyclinA2-RAD51 myometrium ctrl 24+24h	CyclinA2-RAD51 myometrium 24+24h	24+24h	ctrl	myometrium	CyclinA2-RAD51	myometrium ctrl	177	0	0		121.757	164.354	276.693	0.358333	CyclinA2	RAD51	negative
CyclinA2-RAD51 myometrium ctrl 24+24h	CyclinA2-RAD51 myometrium 24+24h	24+24h	ctrl	myometrium	CyclinA2-RAD51	myometrium ctrl	177	0	0		139.721	177.004	178.069	0.486213	CyclinA2	RAD51	negative
CyclinA2-RAD51 myometrium ctrl 24+24h	CyclinA2-RAD51 myometrium 24+24h	24+24h	ctrl	myometrium	CyclinA2-RAD51	myometrium ctrl	177	0	0		122.447	169.279	156.641	0.408646	CyclinA2	RAD51	negative
CyclinA2-RAD51 myometrium ctrl 24+24h	CyclinA2-RAD51 myometrium 24+24h	24+24h	ctrl	myometrium	CyclinA2-RAD51	myometrium ctrl	177	0	0		123.206	161.576	188.949	0.49316	CyclinA2	RAD51	negative
CyclinA2-RAD51 myometrium ctrl 24+24h	CyclinA2-RAD51 myometrium 24+24h	24+24h	ctrl	myometrium	CyclinA2-RAD51	myometrium ctrl	177	0	0		144.517	174.797	267.027	0.488889	CyclinA2	RAD51	negative
CyclinA2-RAD51 myometrium ctrl 24+24h	CyclinA2-RAD51 myometrium 24+24h	24+24h	ctrl	myometrium	CyclinA2-RAD51	myometrium ctrl	177	0	0		123.349	189.543	241.737	0.454323	CyclinA2	RAD51	negative
CyclinA2-RAD51 myometrium ctrl 24+24h	CyclinA2-RAD51 myometrium 24+24h	24+24h	ctrl	myometrium	CyclinA2-RAD51	myometrium ctrl	177	0	0		124.07	180.088	205.964	0.469094	CyclinA2	RAD51	negative
CyclinA2-RAD51 myometrium ctrl 24+24h	CyclinA2-RAD51 myometrium 24+24h	24+24h	ctrl	myometrium	CyclinA2-RAD51	myometrium ctrl	226	1	0		126.533	189.098	482.392	0.43471	CyclinA2	RAD51	negative
CyclinA2-RAD51 myometrium ctrl 24+24h	CyclinA2-RAD51 myometrium 24+24h	24+24h	ctrl	myometrium	CyclinA2-RAD51	myometrium ctrl	226	0	6		126.664	255.84	342.17	0.48439	CyclinA2	RAD51	negative
CyclinA2-RAD51 myometrium ctrl 24+24h	CyclinA2-RAD51 myometrium 24+24h	24+24h	ctrl	myometrium	CyclinA2-RAD51	myometrium ctrl	226	1	6		127.482	266.657	487.975	0.396865	CyclinA2	RAD51	negative
CyclinA2-RAD51 myometrium ctrl 24+24h	CyclinA2-RAD51 myometrium 24+24h	24+24h	ctrl	myometrium	CyclinA2-RAD51	myometrium ctrl	226	3	0		133.168	223.614	444.942	0.470817	CyclinA2	RAD51	negative
CyclinA2-RAD51 myometrium ctrl 24+24h	CyclinA2-RAD51 myometrium 24+24h	24+24h	ctrl	myometrium	CyclinA2-RAD51	myometrium ctrl	226	0	0		125.999	189.666	180.696	0.436436	CyclinA2	RAD51	negative
CyclinA2-RAD51 myometrium ctrl 24+24h	CyclinA2-RAD51 myometrium 24+24h	24+24h	ctrl	myometrium	CyclinA2-RAD51	myometrium ctrl	226	0	1		130.4	232.383	173.236	0.341684	CyclinA2	RAD51	negative
CyclinA2-RAD51 myometrium ctrl 24+24h	CyclinA2-RAD51 myometrium 24+24h	24+24h	ctrl	myometrium	CyclinA2-RAD51	myometrium ctrl	226	2	0		190.642	230.935	286.999	0.451174	CyclinA2	RAD51	positive					negative
CyclinA2-RAD51 myometrium ctrl 24+24h	CyclinA2-RAD51 myometrium 24+24h	24+24h	ctrl	myometrium	CyclinA2-RAD51	myometrium ctrl	226	1	0		126.442	209.381	92.2015	0.348862	CyclinA2	RAD51	negative
CyclinA2-RAD51 myometrium ctrl 24+24h	CyclinA2-RAD51 myometrium 24+24h	24+24h	ctrl	myometrium	CyclinA2-RAD51	myometrium ctrl	226	1	2		135.264	272.915	130.998	0.361579	CyclinA2	RAD51	negative
CyclinA2-RAD51 myometrium ctrl 24+24h	CyclinA2-RAD51 myometrium 24+24h	24+24h	ctrl	myometrium	CyclinA2-RAD51	myometrium ctrl	226	3	0		129.344	223.96	217.174	0.47793	CyclinA2	RAD51	negative
CyclinA2-RAD51 myometrium ctrl 24+24h	CyclinA2-RAD51 myometrium 24+24h	24+24h	ctrl	myometrium	CyclinA2-RAD51	myometrium ctrl	226	2	0		126.027	192.192	229.489	0.490586	CyclinA2	RAD51	negative
CyclinA2-RAD51 myometrium ctrl 24+24h	CyclinA2-RAD51 myometrium 24+24h	24+24h	ctrl	myometrium	CyclinA2-RAD51	myometrium ctrl	226	3	0		128.903	215.21	252.727	0.422828	CyclinA2	RAD51	negative
CyclinA2-RAD51 myometrium ctrl 24+24h	CyclinA2-RAD51 myometrium 24+24h	24+24h	ctrl	myometrium	CyclinA2-RAD51	myometrium ctrl	226	2	1		132.092	257.38	195.834	0.308323	CyclinA2	RAD51	negative
CyclinA2-RAD51 myometrium ctrl 24+24h	CyclinA2-RAD51 myometrium 24+24h	24+24h	ctrl	myometrium	CyclinA2-RAD51	myometrium ctrl	226	0	0		165.309	213.471	160.106	0.48256	CyclinA2	RAD51	positive					negative
CyclinA2-RAD51 myometrium ctrl 24+24h	CyclinA2-RAD51 myometrium 24+24h	24+24h	ctrl	myometrium	CyclinA2-RAD51	myometrium ctrl	178	0	0		128.714	154.626	207.575	0.495923	CyclinA2	RAD51	negative
CyclinA2-RAD51 myometrium ctrl 24+24h	CyclinA2-RAD51 myometrium 24+24h	24+24h	ctrl	myometrium	CyclinA2-RAD51	myometrium ctrl	178	0	0		144.679	156.381	191.178	0.418167	CyclinA2	RAD51	negative
CyclinA2-RAD51 myometrium ctrl 24+24h	CyclinA2-RAD51 myometrium 24+24h	24+24h	ctrl	myometrium	CyclinA2-RAD51	myometrium ctrl	178	0	0		131.485	153.763	209.384	0.537296	CyclinA2	RAD51	negative
CyclinA2-RAD51 myometrium ctrl 24+24h	CyclinA2-RAD51 myometrium 24+24h	24+24h	ctrl	myometrium	CyclinA2-RAD51	myometrium ctrl	178	0	0		120.436	142.449	87.501	0.424773	CyclinA2	RAD51	negative
CyclinA2-RAD51 myometrium ctrl 24+24h	CyclinA2-RAD51 myometrium 24+24h	24+24h	ctrl	myometrium	CyclinA2-RAD51	myometrium ctrl	178	0	0		122.443	165.023	118.573	0.4032	CyclinA2	RAD51	negative
CyclinA2-RAD51 myometrium ctrl 24+24h	CyclinA2-RAD51 myometrium 24+24h	24+24h	ctrl	myometrium	CyclinA2-RAD51	myometrium ctrl	178	0	0		121.886	148.924	195.525	0.473706	CyclinA2	RAD51	negative
CyclinA2-RAD51 myometrium ctrl 24+24h	CyclinA2-RAD51 myometrium 24+24h	24+24h	ctrl	myometrium	CyclinA2-RAD51	myometrium ctrl	178	0	0		121.984	152.989	80.9467	0.312679	CyclinA2	RAD51	negative
CyclinA2-RAD51 myometrium ctrl 24+24h	CyclinA2-RAD51 myometrium 24+24h	24+24h	ctrl	myometrium	CyclinA2-RAD51	myometrium ctrl	178	0	0		122.785	165.871	171.934	0.474579	CyclinA2	RAD51	negative
CyclinA2-RAD51 myometrium ctrl 24+24h	CyclinA2-RAD51 myometrium 24+24h	24+24h	ctrl	myometrium	CyclinA2-RAD51	myometrium ctrl	178	0	0		121.67	155.85	107.892	0.456843	CyclinA2	RAD51	negative
CyclinA2-RAD51 myometrium ctrl 24+24h	CyclinA2-RAD51 myometrium 24+24h	24+24h	ctrl	myometrium	CyclinA2-RAD51	myometrium ctrl	178	0	0		121.933	162.311	121.288	0.421925	CyclinA2	RAD51	negative
CyclinA2-RAD51 myometrium ctrl 24+24h	CyclinA2-RAD51 myometrium 24+24h	24+24h	ctrl	myometrium	CyclinA2-RAD51	myometrium ctrl	178	0	0		122.737	173.774	190.008	0.408233	CyclinA2	RAD51	negative
CyclinA2-RAD51 myometrium ctrl 24+24h	CyclinA2-RAD51 myometrium 24+24h	24+24h	ctrl	myometrium	CyclinA2-RAD51	myometrium ctrl	178	0	0		145.753	168.805	259.656	0.483193	CyclinA2	RAD51	positive					negative
CyclinA2-RAD51 myometrium ctrl 24+24h	CyclinA2-RAD51 myometrium 24+24h	24+24h	ctrl	myometrium	CyclinA2-RAD51	myometrium ctrl	178	0	0		127.859	148.169	225.649	0.436623	CyclinA2	RAD51	negative
CyclinA2-RAD51 myometrium ctrl 24+24h	CyclinA2-RAD51 myometrium 24+24h	24+24h	ctrl	myometrium	CyclinA2-RAD51	myometrium ctrl	178	0	0		122.406	174.653	238.448	0.529874	CyclinA2	RAD51	negative
CyclinA2-RAD51 myometrium ctrl 24+24h	CyclinA2-RAD51 myometrium 24+24h	24+24h	ctrl	myometrium	CyclinA2-RAD51	myometrium ctrl	178	0	0		122.172	157.267	165.976	0.469595	CyclinA2	RAD51	negative
CyclinA2-RAD51 myometrium ctrl 24+24h	CyclinA2-RAD51 myometrium 24+24h	24+24h	ctrl	myometrium	CyclinA2-RAD51	myometrium ctrl	178	0	0		121.179	150.752	171.096	0.437305	CyclinA2	RAD51	negative
CyclinA2-RAD51 myometrium ctrl 24+24h	CyclinA2-RAD51 myometrium 24+24h	24+24h	ctrl	myometrium	CyclinA2-RAD51	myometrium ctrl	172	1	0		124.609	189.665	119.323	0.486904	CyclinA2	RAD51	negative
CyclinA2-RAD51 myometrium ctrl 24+24h	CyclinA2-RAD51 myometrium 24+24h	24+24h	ctrl	myometrium	CyclinA2-RAD51	myometrium ctrl	172	0	0		160.941	226.675	237.963	0.487862	CyclinA2	RAD51	positive					negative
CyclinA2-RAD51 myometrium ctrl 24+24h	CyclinA2-RAD51 myometrium 24+24h	24+24h	ctrl	myometrium	CyclinA2-RAD51	myometrium ctrl	172	0	0		151.411	213.637	194.356	0.554341	CyclinA2	RAD51	positive					negative
CyclinA2-RAD51 myometrium ctrl 24+24h	CyclinA2-RAD51 myometrium 24+24h	24+24h	ctrl	myometrium	CyclinA2-RAD51	myometrium ctrl	172	0	0		149.639	233.142	188.662	0.460216	CyclinA2	RAD51	positive					negative
CyclinA2-RAD51 myometrium ctrl 24+24h	CyclinA2-RAD51 myometrium 24+24h	24+24h	ctrl	myometrium	CyclinA2-RAD51	myometrium ctrl	172	0	0		166.284	244.721	171.824	0.525481	CyclinA2	RAD51	positive					negative
CyclinA2-RAD51 myometrium ctrl 24+24h	CyclinA2-RAD51 myometrium 24+24h	24+24h	ctrl	myometrium	CyclinA2-RAD51	myometrium ctrl	172	0	1		127.189	265.147	226.024	0.45689	CyclinA2	RAD51	negative
CyclinA2-RAD51 myometrium ctrl 24+24h	CyclinA2-RAD51 myometrium 24+24h	24+24h	ctrl	myometrium	CyclinA2-RAD51	myometrium ctrl	199	2	0		191.135	279.981	87.8099	0.520889	CyclinA2	RAD51	positive					negative
CyclinA2-RAD51 myometrium ctrl 24+24h	CyclinA2-RAD51 myometrium 24+24h	24+24h	ctrl	myometrium	CyclinA2-RAD51	myometrium ctrl	199	0	0		126.817	241.06	116.675	0.492597	CyclinA2	RAD51	negative
CyclinA2-RAD51 myometrium ctrl 24+24h	CyclinA2-RAD51 myometrium 24+24h	24+24h	ctrl	myometrium	CyclinA2-RAD51	myometrium ctrl	199	1	0		127.225	232.771	143.356	0.62133	CyclinA2	RAD51	negative
CyclinA2-RAD51 myometrium ctrl 24+24h	CyclinA2-RAD51 myometrium 24+24h	24+24h	ctrl	myometrium	CyclinA2-RAD51	myometrium ctrl	199	0	0		126.665	219.084	117.779	0.407619	CyclinA2	RAD51	negative
CyclinA2-RAD51 myometrium ctrl 24+24h	CyclinA2-RAD51 myometrium 24+24h	24+24h	ctrl	myometrium	CyclinA2-RAD51	myometrium ctrl	199	11	1		231.519	381.194	330.209	0.563792	CyclinA2	RAD51	positive					negative
CyclinA2-RAD51 myometrium ctrl 24+24h	CyclinA2-RAD51 myometrium 24+24h	24+24h	ctrl	myometrium	CyclinA2-RAD51	myometrium ctrl	199	5	0		189.958	411.654	292.273	0.614123	CyclinA2	RAD51	positive					negative
CyclinA2-RAD51 myometrium ctrl 24+24h	CyclinA2-RAD51 myometrium 24+24h	24+24h	ctrl	myometrium	CyclinA2-RAD51	myometrium ctrl	199	1	2		129.696	304.41	139.913	0.527208	CyclinA2	RAD51	negative
CyclinA2-RAD51 myometrium ctrl 24+24h	CyclinA2-RAD51 myometrium 24+24h	24+24h	ctrl	myometrium	CyclinA2-RAD51	myometrium ctrl	199	0	0		126.034	255.964	113.233	0.502178	CyclinA2	RAD51	negative
CyclinA2-RAD51 myometrium ctrl 24+24h	CyclinA2-RAD51 myometrium 24+24h	24+24h	ctrl	myometrium	CyclinA2-RAD51	myometrium ctrl	199	3	2		306.562	307.07	276.759	0.563582	CyclinA2	RAD51	positive					negative
CyclinA2-RAD51 myometrium ctrl 24+24h	CyclinA2-RAD51 myometrium 24+24h	24+24h	ctrl	myometrium	CyclinA2-RAD51	myometrium ctrl	199	5	1		129.815	275.185	336.52	0.559916	CyclinA2	RAD51	negative
CyclinA2-RAD51 myometrium ctrl 24+24h	CyclinA2-RAD51 myometrium 24+24h	24+24h	ctrl	myometrium	CyclinA2-RAD51	myometrium ctrl	199	1	0		131.28	233.883	113.497	0.653077	CyclinA2	RAD51	negative
CyclinA2-RAD51 myometrium ctrl 24+24h	CyclinA2-RAD51 myometrium 24+24h	24+24h	ctrl	myometrium	CyclinA2-RAD51	myometrium ctrl	199	0	3		127.082	337.595	124.929	0.582522	CyclinA2	RAD51	negative
CyclinA2-RAD51 myometrium ctrl 24+24h	CyclinA2-RAD51 myometrium 24+24h	24+24h	ctrl	myometrium	CyclinA2-RAD51	myometrium ctrl	199	1	3		191.835	313.259	207.575	0.568737	CyclinA2	RAD51	positive					negative
CyclinA2-RAD51 myometrium ctrl 24+24h	CyclinA2-RAD51 myometrium 24+24h	24+24h	ctrl	myometrium	CyclinA2-RAD51	myometrium ctrl	199	1	0		128.466	286.538	298.43	0.628281	CyclinA2	RAD51	negative
CyclinA2-RAD51 myometrium ctrl 24+24h	CyclinA2-RAD51 myometrium 24+24h	24+24h	ctrl	myometrium	CyclinA2-RAD51	myometrium ctrl	199	0	0		125.726	215.298	165.733	0.651801	CyclinA2	RAD51	negative
CyclinA2-RAD51 myometrium ctrl 24+24h	CyclinA2-RAD51 myometrium 24+24h	24+24h	ctrl	myometrium	CyclinA2-RAD51	myometrium ctrl	199	0	0		126.838	268.149	160.304	0.5377	CyclinA2	RAD51	negative
CyclinA2-RAD51 myometrium ctrl 24+24h	CyclinA2-RAD51 myometrium 24+24h	24+24h	ctrl	myometrium	CyclinA2-RAD51	myometrium ctrl	199	1	1		126.316	245.447	114.38	0.384893	CyclinA2	RAD51	negative
CyclinA2-RAD51 myometrium ctrl 24+24h	CyclinA2-RAD51 myometrium 24+24h	24+24h	ctrl	myometrium	CyclinA2-RAD51	myometrium ctrl	199	1	1		193.149	254.456	163.659	0.616294	CyclinA2	RAD51	positive					negative
CyclinA2-RAD51 myometrium ctrl 24+24h	CyclinA2-RAD51 myometrium 24+24h	24+24h	ctrl	myometrium	CyclinA2-RAD51	myometrium ctrl	219	0	0		125.306	209.986	125.326	0.425481	CyclinA2	RAD51	negative
CyclinA2-RAD51 myometrium ctrl 24+24h	CyclinA2-RAD51 myometrium 24+24h	24+24h	ctrl	myometrium	CyclinA2-RAD51	myometrium ctrl	219	0	0		135.685	233.822	205.699	0.45258	CyclinA2	RAD51	negative
CyclinA2-RAD51 myometrium ctrl 24+24h	CyclinA2-RAD51 myometrium 24+24h	24+24h	ctrl	myometrium	CyclinA2-RAD51	myometrium ctrl	219	1	1		130.561	343.595	155.56	0.370021	CyclinA2	RAD51	negative
CyclinA2-RAD51 myometrium ctrl 24+24h	CyclinA2-RAD51 myometrium 24+24h	24+24h	ctrl	myometrium	CyclinA2-RAD51	myometrium ctrl	219	4	1		190.544	337.226	105.398	0.447489	CyclinA2	RAD51	positive					negative
CyclinA2-RAD51 myometrium ctrl 24+24h	CyclinA2-RAD51 myometrium 24+24h	24+24h	ctrl	myometrium	CyclinA2-RAD51	myometrium ctrl	219	3	0		126.72	163.865	129.343	0.3668	CyclinA2	RAD51	negative
CyclinA2-RAD51 myometrium ctrl 24+24h	CyclinA2-RAD51 myometrium 24+24h	24+24h	ctrl	myometrium	CyclinA2-RAD51	myometrium ctrl	219	0	0		123.692	176.653	237.323	0.365595	CyclinA2	RAD51	negative
CyclinA2-RAD51 myometrium ctrl 24+24h	CyclinA2-RAD51 myometrium 24+24h	24+24h	ctrl	myometrium	CyclinA2-RAD51	myometrium ctrl	228	0	0		182.189	276.274	176.37	0.557018	CyclinA2	RAD51	positive					negative
CyclinA2-RAD51 myometrium ctrl 24+24h	CyclinA2-RAD51 myometrium 24+24h	24+24h	ctrl	myometrium	CyclinA2-RAD51	myometrium ctrl	228	0	1		128.715	262.4	124.443	0.394012	CyclinA2	RAD51	negative
CyclinA2-RAD51 myometrium ctrl 24+24h	CyclinA2-RAD51 myometrium 24+24h	24+24h	ctrl	myometrium	CyclinA2-RAD51	myometrium ctrl	228	1	2		179.785	264.592	198.174	0.452176	CyclinA2	RAD51	positive					negative
CyclinA2-RAD51 myometrium ctrl 24+24h	CyclinA2-RAD51 myometrium 24+24h	24+24h	ctrl	myometrium	CyclinA2-RAD51	myometrium ctrl	228	1	0		181.025	255.028	354.462	0.413416	CyclinA2	RAD51	positive					negative
CyclinA2-RAD51 myometrium ctrl 24+24h	CyclinA2-RAD51 myometrium 24+24h	24+24h	ctrl	myometrium	CyclinA2-RAD51	myometrium ctrl	228	0	0		129.016	264.562	125.436	0.392241	CyclinA2	RAD51	negative
CyclinA2-RAD51 myometrium ctrl 24+24h	CyclinA2-RAD51 myometrium 24+24h	24+24h	ctrl	myometrium	CyclinA2-RAD51	myometrium ctrl	228	0	0		141.275	233.606	219.756	0.400632	CyclinA2	RAD51	negative
CyclinA2-RAD51 myometrium ctrl 24+24h	CyclinA2-RAD51 myometrium 24+24h	24+24h	ctrl	myometrium	CyclinA2-RAD51	myometrium ctrl	228	1	0		184.47	277.323	194.245	0.505075	CyclinA2	RAD51	positive					negative
CyclinA2-RAD51 myometrium ctrl 24+24h	CyclinA2-RAD51 myometrium 24+24h	24+24h	ctrl	myometrium	CyclinA2-RAD51	myometrium ctrl	228	0	1		126.395	239.69	195.349	0.441637	CyclinA2	RAD51	negative
CyclinA2-RAD51 myometrium ctrl 24+24h	CyclinA2-RAD51 myometrium 24+24h	24+24h	ctrl	myometrium	CyclinA2-RAD51	myometrium ctrl	228	1	2		186.416	258.135	206.538	0.559108	CyclinA2	RAD51	positive					negative
CyclinA2-RAD51 myometrium ctrl 24+24h	CyclinA2-RAD51 myometrium 24+24h	24+24h	ctrl	myometrium	CyclinA2-RAD51	myometrium ctrl	228	0	2		187.121	283.743	191.663	0.401668	CyclinA2	RAD51	positive					negative
CyclinA2-RAD51 myometrium ctrl 24+24h	CyclinA2-RAD51 myometrium 24+24h	24+24h	ctrl	myometrium	CyclinA2-RAD51	myometrium ctrl	228	6	0		285.139	281.623	126.518	0.409212	CyclinA2	RAD51	positive					negative
CyclinA2-RAD51 myometrium ctrl 24+24h	CyclinA2-RAD51 myometrium 24+24h	24+24h	ctrl	myometrium	CyclinA2-RAD51	myometrium ctrl	228	0	1		131.877	257.507	162.798	0.462833	CyclinA2	RAD51	negative
CyclinA2-RAD51 myometrium ctrl 24+24h	CyclinA2-RAD51 myometrium 24+24h	24+24h	ctrl	myometrium	CyclinA2-RAD51	myometrium ctrl	228	2	1		129.9	298.12	154.28	0.500282	CyclinA2	RAD51	negative
CyclinA2-RAD51 myometrium ctrl 24+24h	CyclinA2-RAD51 myometrium 24+24h	24+24h	ctrl	myometrium	CyclinA2-RAD51	myometrium ctrl	228	2	1		211.989	237.717	205.368	0.466299	CyclinA2	RAD51	positive					negative
CyclinA2-RAD51 myometrium ctrl 24+24h	CyclinA2-RAD51 myometrium 24+24h	24+24h	ctrl	myometrium	CyclinA2-RAD51	myometrium ctrl	228	5	1		195.853	265.815	309.795	0.426693	CyclinA2	RAD51	positive					negative
CyclinA2-RAD51 myometrium ctrl 24+24h	CyclinA2-RAD51 myometrium 24+24h	24+24h	ctrl	myometrium	CyclinA2-RAD51	myometrium ctrl	228	0	3		128.671	283.744	223.773	0.45137	CyclinA2	RAD51	negative
CyclinA2-RAD51 myometrium ctrl 24+24h	CyclinA2-RAD51 myometrium 24+24h	24+24h	ctrl	myometrium	CyclinA2-RAD51	myometrium ctrl	228	0	0		132.258	237.245	321.315	0.473638	CyclinA2	RAD51	negative
CyclinA2-RAD51 myometrium ctrl 24+24h	CyclinA2-RAD51 myometrium 24+24h	24+24h	ctrl	myometrium	CyclinA2-RAD51	myometrium ctrl	228	0	0		133.578	239.333	173.567	0.456224	CyclinA2	RAD51	negative
CyclinA2-RAD51 myometrium ctrl 24+24h	CyclinA2-RAD51 myometrium 24+24h	24+24h	ctrl	myometrium	CyclinA2-RAD51	myometrium ctrl	228	2	1		131.194	289.44	487.887	0.488091	CyclinA2	RAD51	negative
CyclinA2-RAD51 myometrium ctrl 24+24h	CyclinA2-RAD51 myometrium 24+24h	24+24h	ctrl	myometrium	CyclinA2-RAD51	myometrium ctrl	228	2	5		231.793	306.116	537.386	0.397964	CyclinA2	RAD51	positive					negative
CyclinA2-RAD51 myometrium ctrl 24+24h	CyclinA2-RAD51 myometrium 24+24h	24+24h	ctrl	myometrium	CyclinA2-RAD51	myometrium ctrl	228	2	2		243.407	276.93	528.757	0.488589	CyclinA2	RAD51	positive					negative
CyclinA2-RAD51 myometrium ctrl 24+24h	CyclinA2-RAD51 myometrium 24+24h	24+24h	ctrl	myometrium	CyclinA2-RAD51	myometrium ctrl	228	2	2		129.66	283.74	309.663	0.525674	CyclinA2	RAD51	negative
CyclinA2-RAD51 myometrium ctrl 24+24h	CyclinA2-RAD51 myometrium 24+24h	24+24h	ctrl	myometrium	CyclinA2-RAD51	myometrium ctrl	228	0	0		126.759	226.462	167.543	0.470185	CyclinA2	RAD51	negative
CyclinA2-RAD51 myometrium ctrl 24+24h	CyclinA2-RAD51 myometrium 24+24h	24+24h	ctrl	myometrium	CyclinA2-RAD51	myometrium ctrl	228	2	0		187.856	262.436	175.245	0.446958	CyclinA2	RAD51	positive					negative
CyclinA2-RAD51 myometrium ctrl 24+24h	CyclinA2-RAD51 myometrium 24+24h	24+24h	ctrl	myometrium	CyclinA2-RAD51	myometrium ctrl	228	0	3		144.403	300.264	188.022	0.395911	CyclinA2	RAD51	negative
CyclinA2-RAD51 myometrium ctrl 24+24h	CyclinA2-RAD51 myometrium 24+24h	24+24h	ctrl	myometrium	CyclinA2-RAD51	myometrium ctrl	228	0	0		128.78	248.143	114.402	0.419149	CyclinA2	RAD51	negative
CyclinA2-RAD51 myometrium ctrl 24+24h	CyclinA2-RAD51 myometrium 24+24h	24+24h	ctrl	myometrium	CyclinA2-RAD51	myometrium ctrl	185	0	0		122.915	157.955	150.727	0.480877	CyclinA2	RAD51	negative
CyclinA2-RAD51 myometrium ctrl 24+24h	CyclinA2-RAD51 myometrium 24+24h	24+24h	ctrl	myometrium	CyclinA2-RAD51	myometrium ctrl	185	0	0		122.328	145.836	202.08	0.458727	CyclinA2	RAD51	negative
CyclinA2-RAD51 myometrium ctrl 24+24h	CyclinA2-RAD51 myometrium 24+24h	24+24h	ctrl	myometrium	CyclinA2-RAD51	myometrium ctrl	185	0	0		122.088	171.005	172.089	0.490568	CyclinA2	RAD51	negative
CyclinA2-RAD51 myometrium ctrl 24+24h	CyclinA2-RAD51 myometrium 24+24h	24+24h	ctrl	myometrium	CyclinA2-RAD51	myometrium ctrl	185	0	0		123.107	184.992	154.059	0.458737	CyclinA2	RAD51	negative
CyclinA2-RAD51 myometrium ctrl 24+24h	CyclinA2-RAD51 myometrium 24+24h	24+24h	ctrl	myometrium	CyclinA2-RAD51	myometrium ctrl	185	0	0		122.566	155.888	183.432	0.527499	CyclinA2	RAD51	negative
CyclinA2-RAD51 myometrium ctrl 24+24h	CyclinA2-RAD51 myometrium 24+24h	24+24h	ctrl	myometrium	CyclinA2-RAD51	myometrium ctrl	185	0	1		159.742	219.12	277.62	0.393928	CyclinA2	RAD51	positive					negative
CyclinA2-RAD51 myometrium ctrl 24+24h	CyclinA2-RAD51 myometrium 24+24h	24+24h	ctrl	myometrium	CyclinA2-RAD51	myometrium ctrl	185	1	0		174.94	237.014	149.645	0.516754	CyclinA2	RAD51	positive					negative
CyclinA2-RAD51 myometrium ctrl 24+24h	CyclinA2-RAD51 myometrium 24+24h	24+24h	ctrl	myometrium	CyclinA2-RAD51	myometrium ctrl	185	0	0		170.257	218.07	207.067	0.542198	CyclinA2	RAD51	positive					negative
CyclinA2-RAD51 myometrium ctrl 24+24h	CyclinA2-RAD51 myometrium 24+24h	24+24h	ctrl	myometrium	CyclinA2-RAD51	myometrium ctrl	185	0	0		121.726	152.579	204.551	0.493554	CyclinA2	RAD51	negative
CyclinA2-RAD51 myometrium ctrl 24+24h	CyclinA2-RAD51 myometrium 24+24h	24+24h	ctrl	myometrium	CyclinA2-RAD51	myometrium ctrl	185	1	0		125.826	218.579	119.368	0.365172	CyclinA2	RAD51	negative
CyclinA2-RAD51 myometrium ctrl 24+24h	CyclinA2-RAD51 myometrium 24+24h	24+24h	ctrl	myometrium	CyclinA2-RAD51	myometrium ctrl	185	1	1		170.82	207.594	266.563	0.547615	CyclinA2	RAD51	positive					negative
CyclinA2-RAD51 myometrium ctrl 24+24h	CyclinA2-RAD51 myometrium 24+24h	24+24h	ctrl	myometrium	CyclinA2-RAD51	myometrium ctrl	185	2	0		122.908	193.207	596.838	0.433239	CyclinA2	RAD51	negative
CyclinA2-RAD51 myometrium ctrl 24+24h	CyclinA2-RAD51 myometrium 24+24h	24+24h	ctrl	myometrium	CyclinA2-RAD51	myometrium ctrl	185	0	1		122.851	213.918	368.938	0.485905	CyclinA2	RAD51	negative
CyclinA2-RAD51 myometrium ctrl 24+24h	CyclinA2-RAD51 myometrium 24+24h	24+24h	ctrl	myometrium	CyclinA2-RAD51	myometrium ctrl	185	0	0		122.399	169.273	128.636	0.3453	CyclinA2	RAD51	negative
CyclinA2-RAD51 myometrium ctrl 24+24h	CyclinA2-RAD51 myometrium 24+24h	24+24h	ctrl	myometrium	CyclinA2-RAD51	myometrium ctrl	185	0	0		123.451	201.268	124.421	0.453057	CyclinA2	RAD51	negative
CyclinA2-RAD51 myometrium ctrl 24+24h	CyclinA2-RAD51 myometrium 24+24h	24+24h	ctrl	myometrium	CyclinA2-RAD51	myometrium ctrl	185	1	0		122.82	185.778	159.709	0.446769	CyclinA2	RAD51	negative
CyclinA2-RAD51 myometrium ctrl 24+24h	CyclinA2-RAD51 myometrium 24+24h	24+24h	ctrl	myometrium	CyclinA2-RAD51	myometrium ctrl	185	0	0		131.364	186.779	113.696	0.481869	CyclinA2	RAD51	negative
CyclinA2-RAD51 myometrium ctrl 24+24h	CyclinA2-RAD51 myometrium 24+24h	24+24h	ctrl	myometrium	CyclinA2-RAD51	myometrium ctrl	185	0	0		122.158	169.411	117.161	0.388127	CyclinA2	RAD51	negative
CyclinA2-RAD51 myometrium ctrl 24+24h	CyclinA2-RAD51 myometrium 24+24h	24+24h	ctrl	myometrium	CyclinA2-RAD51	myometrium ctrl	185	0	0		121.592	148.126	170.39	0.323513	CyclinA2	RAD51	negative
CyclinA2-RAD51 myometrium ctrl 24+24h	CyclinA2-RAD51 myometrium 24+24h	24+24h	ctrl	myometrium	CyclinA2-RAD51	myometrium ctrl	185	0	0		122.869	246.004	146.092	0.531226	CyclinA2	RAD51	negative
CyclinA2-RAD51 myometrium ctrl 24+24h	CyclinA2-RAD51 myometrium 24+24h	24+24h	ctrl	myometrium	CyclinA2-RAD51	myometrium ctrl	185	0	0		126.101	180.265	163.791	0.517859	CyclinA2	RAD51	negative
CyclinA2-RAD51 myometrium ctrl 24+24h	CyclinA2-RAD51 myometrium 24+24h	24+24h	ctrl	myometrium	CyclinA2-RAD51	myometrium ctrl	183	0	0		124.925	248.97	158.804	0.591894	CyclinA2	RAD51	negative
CyclinA2-RAD51 myometrium ctrl 24+24h	CyclinA2-RAD51 myometrium 24+24h	24+24h	ctrl	myometrium	CyclinA2-RAD51	myometrium ctrl	183	0	0		124.948	193.706	125.458	0.464019	CyclinA2	RAD51	negative
CyclinA2-RAD51 myometrium ctrl 24+24h	CyclinA2-RAD51 myometrium 24+24h	24+24h	ctrl	myometrium	CyclinA2-RAD51	myometrium ctrl	183	0	0		125.524	250.843	262.657	0.560751	CyclinA2	RAD51	negative
CyclinA2-RAD51 myometrium ctrl 24+24h	CyclinA2-RAD51 myometrium 24+24h	24+24h	ctrl	myometrium	CyclinA2-RAD51	myometrium ctrl	183	0	5		126.068	291.45	174.936	0.537888	CyclinA2	RAD51	negative
CyclinA2-RAD51 myometrium ctrl 24+24h	CyclinA2-RAD51 myometrium 24+24h	24+24h	ctrl	myometrium	CyclinA2-RAD51	myometrium ctrl	183	0	4		127.122	306.622	267.115	0.553874	CyclinA2	RAD51	negative
CyclinA2-RAD51 myometrium ctrl 24+24h	CyclinA2-RAD51 myometrium 24+24h	24+24h	ctrl	myometrium	CyclinA2-RAD51	myometrium ctrl	183	1	0		126.041	238.92	625.748	0.614589	CyclinA2	RAD51	negative
CyclinA2-RAD51 myometrium ctrl 24+24h	CyclinA2-RAD51 myometrium 24+24h	24+24h	ctrl	myometrium	CyclinA2-RAD51	myometrium ctrl	183	0	1		125.404	276.391	280.886	0.534909	CyclinA2	RAD51	negative
CyclinA2-RAD51 myometrium ctrl 24+24h	CyclinA2-RAD51 myometrium 24+24h	24+24h	ctrl	myometrium	CyclinA2-RAD51	myometrium ctrl	183	6	0		127.35	255.808	347.841	0.468498	CyclinA2	RAD51	negative
CyclinA2-RAD51 myometrium ctrl 24+24h	CyclinA2-RAD51 myometrium 24+24h	24+24h	ctrl	myometrium	CyclinA2-RAD51	myometrium ctrl	183	0	0		126.676	226.676	250.851	0.614103	CyclinA2	RAD51	negative
CyclinA2-RAD51 myometrium ctrl 24+24h	CyclinA2-RAD51 myometrium 24+24h	24+24h	ctrl	myometrium	CyclinA2-RAD51	myometrium ctrl	183	0	1		125.246	264.096	205.677	0.586164	CyclinA2	RAD51	negative
CyclinA2-RAD51 myometrium ctrl 24+24h	CyclinA2-RAD51 myometrium 24+24h	24+24h	ctrl	myometrium	CyclinA2-RAD51	myometrium ctrl	183	7	1		164.031	231.291	369.623	0.591228	CyclinA2	RAD51	positive					negative
CyclinA2-RAD51 myometrium ctrl 24+24h	CyclinA2-RAD51 myometrium 24+24h	24+24h	ctrl	myometrium	CyclinA2-RAD51	myometrium ctrl	183	0	0		126.569	284.706	127.533	0.477755	CyclinA2	RAD51	negative
CyclinA2-RAD51 myometrium ctrl 24+24h	CyclinA2-RAD51 myometrium 24+24h	24+24h	ctrl	myometrium	CyclinA2-RAD51	myometrium ctrl	183	0	0		125.968	281.424	115.285	0.645483	CyclinA2	RAD51	negative
CyclinA2-RAD51 myometrium ctrl 24+24h	CyclinA2-RAD51 myometrium 24+24h	24+24h	ctrl	myometrium	CyclinA2-RAD51	myometrium ctrl	183	3	2		128.462	268.765	347.003	0.600544	CyclinA2	RAD51	negative
CyclinA2-RAD51 myometrium ctrl 24+24h	CyclinA2-RAD51 myometrium 24+24h	24+24h	ctrl	myometrium	CyclinA2-RAD51	myometrium ctrl	183	1	0		129.54	323.879	253.698	0.578821	CyclinA2	RAD51	negative
CyclinA2-RAD51 myometrium ctrl 24+24h	CyclinA2-RAD51 myometrium 24+24h	24+24h	ctrl	myometrium	CyclinA2-RAD51	myometrium ctrl	183	0	0		126.182	269.898	98.5351	0.714648	CyclinA2	RAD51	negative
CyclinA2-RAD51 myometrium ctrl 24+24h	CyclinA2-RAD51 myometrium 24+24h	24+24h	ctrl	myometrium	CyclinA2-RAD51	myometrium ctrl	183	3	2		198.243	286.214	150.638	0.639978	CyclinA2	RAD51	positive					negative
CyclinA2-RAD51 myometrium ctrl 24+24h	CyclinA2-RAD51 myometrium 24+24h	24+24h	ctrl	myometrium	CyclinA2-RAD51	myometrium ctrl	183	0	0		126.27	269.647	112.46	0.614472	CyclinA2	RAD51	negative
CyclinA2-RAD51 myometrium ctrl 24+24h	CyclinA2-RAD51 myometrium 24+24h	24+24h	ctrl	myometrium	CyclinA2-RAD51	myometrium ctrl	183	0	0		126.433	293.267	99.6606	0.675316	CyclinA2	RAD51	negative
CyclinA2-RAD51 myometrium ctrl 24+24h	CyclinA2-RAD51 myometrium 24+24h	24+24h	ctrl	myometrium	CyclinA2-RAD51	myometrium ctrl	183	0	1		155.309	277.938	152.47	0.683281	CyclinA2	RAD51	positive					negative
CyclinA2-RAD51 myometrium ctrl 24+24h	CyclinA2-RAD51 myometrium 24+24h	24+24h	ctrl	myometrium	CyclinA2-RAD51	myometrium ctrl	183	0	3		124.797	311.346	145.099	0.558843	CyclinA2	RAD51	negative
CyclinA2-RAD51 myometrium ctrl 24+24h	CyclinA2-RAD51 myometrium 24+24h	24+24h	ctrl	myometrium	CyclinA2-RAD51	myometrium ctrl	183	0	5		125.004	286.53	289.625	0.550244	CyclinA2	RAD51	negative
CyclinA2-RAD51 myometrium ctrl 24+24h	CyclinA2-RAD51 myometrium 24+24h	24+24h	ctrl	myometrium	CyclinA2-RAD51	myometrium ctrl	183	0	0		127.247	233.801	152.294	0.459791	CyclinA2	RAD51	negative
CyclinA2-RAD51 myometrium ctrl 24+24h	CyclinA2-RAD51 myometrium 24+24h	24+24h	ctrl	myometrium	CyclinA2-RAD51	myometrium ctrl	183	0	0		124.335	225.715	384.011	0.5233	CyclinA2	RAD51	negative
CyclinA2-RAD51 myometrium ctrl 24+24h	CyclinA2-RAD51 myometrium 24+24h	24+24h	ctrl	myometrium	CyclinA2-RAD51	myometrium ctrl	183	0	0		133.187	218.124	174.119	0.497661	CyclinA2	RAD51	negative
CyclinA2-RAD51 myometrium ctrl 24+24h	CyclinA2-RAD51 myometrium 24+24h	24+24h	ctrl	myometrium	CyclinA2-RAD51	myometrium ctrl	183	0	0		124.503	212.079	200.16	0.580855	CyclinA2	RAD51	negative
CyclinA2-RAD51 myometrium ctrl 24+24h	CyclinA2-RAD51 myometrium 24+24h	24+24h	ctrl	myometrium	CyclinA2-RAD51	myometrium ctrl	183	0	0		123.464	191.081	155.538	0.476188	CyclinA2	RAD51	negative
CyclinA2-RAD51 myometrium ctrl 24+24h	CyclinA2-RAD51 myometrium 24+24h	24+24h	ctrl	myometrium	CyclinA2-RAD51	myometrium ctrl	217	0	0		126.622	203.546	155.78	0.561513	CyclinA2	RAD51	negative
CyclinA2-RAD51 myometrium ctrl 24+24h	CyclinA2-RAD51 myometrium 24+24h	24+24h	ctrl	myometrium	CyclinA2-RAD51	myometrium ctrl	217	2	6		158.651	238.844	447.789	0.520089	CyclinA2	RAD51	positive					positive
CyclinA2-RAD51 myometrium ctrl 24+24h	CyclinA2-RAD51 myometrium 24+24h	24+24h	ctrl	myometrium	CyclinA2-RAD51	myometrium ctrl	217	4	2		129.729	253.605	157.303	0.528758	CyclinA2	RAD51	negative
CyclinA2-RAD51 myometrium ctrl 24+24h	CyclinA2-RAD51 myometrium 24+24h	24+24h	ctrl	myometrium	CyclinA2-RAD51	myometrium ctrl	217	0	1		126.048	276.757	124.664	0.508998	CyclinA2	RAD51	negative
CyclinA2-RAD51 myometrium ctrl 24+24h	CyclinA2-RAD51 myometrium 24+24h	24+24h	ctrl	myometrium	CyclinA2-RAD51	myometrium ctrl	217	0	0		126.124	187.71	92.7974	0.550396	CyclinA2	RAD51	negative
CyclinA2-RAD51 myometrium ctrl 24+24h	CyclinA2-RAD51 myometrium 24+24h	24+24h	ctrl	myometrium	CyclinA2-RAD51	myometrium ctrl	217	0	0		171.938	245.017	172.045	0.579137	CyclinA2	RAD51	positive					negative
CyclinA2-RAD51 myometrium ctrl 24+24h	CyclinA2-RAD51 myometrium 24+24h	24+24h	ctrl	myometrium	CyclinA2-RAD51	myometrium ctrl	217	0	0		125.342	205.234	121.376	0.665564	CyclinA2	RAD51	negative
CyclinA2-RAD51 myometrium ctrl 24+24h	CyclinA2-RAD51 myometrium 24+24h	24+24h	ctrl	myometrium	CyclinA2-RAD51	myometrium ctrl	217	0	0		125.155	206.63	186.058	0.466219	CyclinA2	RAD51	negative
CyclinA2-RAD51 myometrium ctrl 24+24h	CyclinA2-RAD51 myometrium 24+24h	24+24h	ctrl	myometrium	CyclinA2-RAD51	myometrium ctrl	217	0	0		126.263	219.73	286.999	0.483915	CyclinA2	RAD51	negative
CyclinA2-RAD51 myometrium ctrl 24+24h	CyclinA2-RAD51 myometrium 24+24h	24+24h	ctrl	myometrium	CyclinA2-RAD51	myometrium ctrl	217	0	1		125.207	239.236	187.117	0.526438	CyclinA2	RAD51	negative
CyclinA2-RAD51 myometrium ctrl 24+24h	CyclinA2-RAD51 myometrium 24+24h	24+24h	ctrl	myometrium	CyclinA2-RAD51	myometrium ctrl	217	1	0		125.17	210.74	143.863	0.559061	CyclinA2	RAD51	negative
CyclinA2-RAD51 myometrium ctrl 24+24h	CyclinA2-RAD51 myometrium 24+24h	24+24h	ctrl	myometrium	CyclinA2-RAD51	myometrium ctrl	217	3	0		125.143	221.178	702.413	0.397611	CyclinA2	RAD51	negative
CyclinA2-RAD51 myometrium ctrl 24+24h	CyclinA2-RAD51 myometrium 24+24h	24+24h	ctrl	myometrium	CyclinA2-RAD51	myometrium ctrl	217	0	0		162.899	226.264	179.261	0.621024	CyclinA2	RAD51	positive					negative
CyclinA2-RAD51 myometrium ctrl 24+24h	CyclinA2-RAD51 myometrium 24+24h	24+24h	ctrl	myometrium	CyclinA2-RAD51	myometrium ctrl	217	0	0		125.236	220.278	156.972	0.500642	CyclinA2	RAD51	negative
CyclinA2-RAD51 myometrium ctrl 24+24h	CyclinA2-RAD51 myometrium 24+24h	24+24h	ctrl	myometrium	CyclinA2-RAD51	myometrium ctrl	217	0	0		125.881	217.781	196.452	0.54235	CyclinA2	RAD51	negative
CyclinA2-RAD51 myometrium ctrl 24+24h	CyclinA2-RAD51 myometrium 24+24h	24+24h	ctrl	myometrium	CyclinA2-RAD51	myometrium ctrl	217	1	0		126.878	223.218	211.371	0.511348	CyclinA2	RAD51	negative
CyclinA2-RAD51 myometrium ctrl 24+24h	CyclinA2-RAD51 myometrium 24+24h	24+24h	ctrl	myometrium	CyclinA2-RAD51	myometrium ctrl	217	1	0		124.605	227.549	113.012	0.53946	CyclinA2	RAD51	negative
CyclinA2-RAD51 myometrium ctrl 24+24h	CyclinA2-RAD51 myometrium 24+24h	24+24h	ctrl	myometrium	CyclinA2-RAD51	myometrium ctrl	217	2	0		146.86	209.706	214.063	0.464074	CyclinA2	RAD51	positive					negative
CyclinA2-RAD51 myometrium ctrl 24+24h	CyclinA2-RAD51 myometrium 24+24h	24+24h	ctrl	myometrium	CyclinA2-RAD51	myometrium ctrl	217	1	0		133.426	225.835	260.892	0.448634	CyclinA2	RAD51	negative
CyclinA2-RAD51 myometrium ctrl 24+24h	CyclinA2-RAD51 myometrium 24+24h	24+24h	ctrl	myometrium	CyclinA2-RAD51	myometrium ctrl	217	0	0		123.066	198.605	149.645	0.465892	CyclinA2	RAD51	negative
CyclinA2-RAD51 myometrium ctrl 24+24h	CyclinA2-RAD51 myometrium 24+24h	24+24h	ctrl	myometrium	CyclinA2-RAD51	myometrium ctrl	217	0	0		125.272	214.514	311.693	0.536514	CyclinA2	RAD51	negative
CyclinA2-RAD51 myometrium ctrl 24+24h	CyclinA2-RAD51 myometrium 24+24h	24+24h	ctrl	myometrium	CyclinA2-RAD51	myometrium ctrl	217	0	0		160.319	202.519	256.037	0.611979	CyclinA2	RAD51	positive					negative
CyclinA2-RAD51 myometrium ctrl 24+24h	CyclinA2-RAD51 myometrium 24+24h	24+24h	ctrl	myometrium	CyclinA2-RAD51	myometrium ctrl	217	2	0		128.35	217.445	222.162	0.527217	CyclinA2	RAD51	negative
CyclinA2-RAD51 myometrium ctrl 24+24h	CyclinA2-RAD51 myometrium 24+24h	24+24h	ctrl	myometrium	CyclinA2-RAD51	myometrium ctrl	217	3	1		214.125	214.843	212.187	0.48902	CyclinA2	RAD51	positive					negative
CyclinA2-RAD51 myometrium ctrl 24+24h	CyclinA2-RAD51 myometrium 24+24h	24+24h	ctrl	myometrium	CyclinA2-RAD51	myometrium ctrl	217	5	0		176.755	226.2	170.456	0.562561	CyclinA2	RAD51	positive					negative
CyclinA2-RAD51 myometrium ctrl 24+24h	CyclinA2-RAD51 myometrium 24+24h	24+24h	ctrl	myometrium	CyclinA2-RAD51	myometrium ctrl	217	0	0		162.755	230.659	194.025	0.52708	CyclinA2	RAD51	positive					negative
CyclinA2-RAD51 myometrium ctrl 24+24h	CyclinA2-RAD51 myometrium 24+24h	24+24h	ctrl	myometrium	CyclinA2-RAD51	myometrium ctrl	208	1	0		128.654	206.445	142.937	0.355667	CyclinA2	RAD51	negative
CyclinA2-RAD51 myometrium ctrl 24+24h	CyclinA2-RAD51 myometrium 24+24h	24+24h	ctrl	myometrium	CyclinA2-RAD51	myometrium ctrl	208	0	0		129.018	252.264	147.88	0.396245	CyclinA2	RAD51	negative
CyclinA2-RAD51 myometrium ctrl 24+24h	CyclinA2-RAD51 myometrium 24+24h	24+24h	ctrl	myometrium	CyclinA2-RAD51	myometrium ctrl	208	0	0		127.931	333.08	169.551	0.355509	CyclinA2	RAD51	negative
CyclinA2-RAD51 myometrium ctrl 24+24h	CyclinA2-RAD51 myometrium 24+24h	24+24h	ctrl	myometrium	CyclinA2-RAD51	myometrium ctrl	208	1	0		130.438	242.605	187.117	0.345416	CyclinA2	RAD51	negative
CyclinA2-RAD51 myometrium ctrl 24+24h	CyclinA2-RAD51 myometrium 24+24h	24+24h	ctrl	myometrium	CyclinA2-RAD51	myometrium ctrl	208	0	0		126.375	233.694	397.583	0.445202	CyclinA2	RAD51	negative
CyclinA2-RAD51 myometrium ctrl 24+24h	CyclinA2-RAD51 myometrium 24+24h	24+24h	ctrl	myometrium	CyclinA2-RAD51	myometrium ctrl	208	0	0		129.556	297.343	138.368	0.408365	CyclinA2	RAD51	negative
CyclinA2-RAD51 myometrium ctrl 24+24h	CyclinA2-RAD51 myometrium 24+24h	24+24h	ctrl	myometrium	CyclinA2-RAD51	myometrium ctrl	208	0	0		126.336	233.831	115.969	0.459826	CyclinA2	RAD51	negative
CyclinA2-RAD51 myometrium ctrl 24+24h	CyclinA2-RAD51 myometrium 24+24h	24+24h	ctrl	myometrium	CyclinA2-RAD51	myometrium ctrl	208	0	0		130.62	262.809	244.716	0.51981	CyclinA2	RAD51	negative
CyclinA2-RAD51 myometrium ctrl 24+24h	CyclinA2-RAD51 myometrium 24+24h	24+24h	ctrl	myometrium	CyclinA2-RAD51	myometrium ctrl	208	0	0		126.764	231.858	149.403	0.446679	CyclinA2	RAD51	negative
CyclinA2-RAD51 myometrium ctrl 24+24h	CyclinA2-RAD51 myometrium 24+24h	24+24h	ctrl	myometrium	CyclinA2-RAD51	myometrium ctrl	208	0	0		126.528	214.276	198.836	0.507842	CyclinA2	RAD51	negative
CyclinA2-RAD51 myometrium ctrl 24+24h	CyclinA2-RAD51 myometrium 24+24h	24+24h	ctrl	myometrium	CyclinA2-RAD51	myometrium ctrl	208	0	0		183.563	224.942	209.208	0.403541	CyclinA2	RAD51	positive					negative
CyclinA2-RAD51 myometrium ctrl 24+24h	CyclinA2-RAD51 myometrium 24+24h	24+24h	ctrl	myometrium	CyclinA2-RAD51	myometrium ctrl	208	0	0		125.283	212.58	228.341	0.491053	CyclinA2	RAD51	negative
CyclinA2-RAD51 myometrium ctrl 24+24h	CyclinA2-RAD51 myometrium 24+24h	24+24h	ctrl	myometrium	CyclinA2-RAD51	myometrium ctrl	208	0	0		126.273	219.409	121.574	0.451199	CyclinA2	RAD51	negative
CyclinA2-RAD51 myometrium ctrl 24+24h	CyclinA2-RAD51 myometrium 24+24h	24+24h	ctrl	myometrium	CyclinA2-RAD51	myometrium ctrl	208	0	0		125.562	178.196	148.476	0.487236	CyclinA2	RAD51	negative
CyclinA2-RAD51 myometrium ctrl 24+24h	CyclinA2-RAD51 myometrium 24+24h	24+24h	ctrl	myometrium	CyclinA2-RAD51	myometrium ctrl	208	0	0		125.526	201.712	117.757	0.459223	CyclinA2	RAD51	negative
CyclinA2-RAD51 myometrium ctrl 24+24h	CyclinA2-RAD51 myometrium 24+24h	24+24h	ctrl	myometrium	CyclinA2-RAD51	myometrium ctrl	208	0	0		145.745	215.397	154.434	0.425414	CyclinA2	RAD51	positive					negative
CyclinA2-RAD51 myometrium ctrl 24+24h	CyclinA2-RAD51 myometrium 24+24h	24+24h	ctrl	myometrium	CyclinA2-RAD51	myometrium ctrl	208	1	0		127.38	199.892	167.146	0.461953	CyclinA2	RAD51	negative
CyclinA2-RAD51 myometrium ctrl 24+24h	CyclinA2-RAD51 myometrium 24+24h	24+24h	ctrl	myometrium	CyclinA2-RAD51	myometrium ctrl	208	2	0		194.322	218.85	398.598	0.497807	CyclinA2	RAD51	positive					negative
CyclinA2-RAD51 myometrium ctrl 24+24h	CyclinA2-RAD51 myometrium 24+24h	24+24h	ctrl	myometrium	CyclinA2-RAD51	myometrium ctrl	208	8	0		138.172	229.725	211.017	0.47233	CyclinA2	RAD51	negative
CyclinA2-RAD51 myometrium ctrl 24+24h	CyclinA2-RAD51 myometrium 24+24h	24+24h	ctrl	myometrium	CyclinA2-RAD51	myometrium ctrl	208	0	0		126.57	206.243	133.315	0.435014	CyclinA2	RAD51	negative
CyclinA2-RAD51 myometrium ctrl 24+24h	CyclinA2-RAD51 myometrium 24+24h	24+24h	ctrl	myometrium	CyclinA2-RAD51	myometrium ctrl	179	0	0		123.835	215.102	109.172	0.4836	CyclinA2	RAD51	negative
CyclinA2-RAD51 myometrium ctrl 24+24h	CyclinA2-RAD51 myometrium 24+24h	24+24h	ctrl	myometrium	CyclinA2-RAD51	myometrium ctrl	179	0	0		123.462	186.445	207.266	0.596049	CyclinA2	RAD51	negative
CyclinA2-RAD51 myometrium ctrl 24+24h	CyclinA2-RAD51 myometrium 24+24h	24+24h	ctrl	myometrium	CyclinA2-RAD51	myometrium ctrl	179	1	0		124.395	214.391	400.452	0.561085	CyclinA2	RAD51	negative
CyclinA2-RAD51 myometrium ctrl 24+24h	CyclinA2-RAD51 myometrium 24+24h	24+24h	ctrl	myometrium	CyclinA2-RAD51	myometrium ctrl	179	0	0		124.478	200.573	263.827	0.542009	CyclinA2	RAD51	negative
CyclinA2-RAD51 myometrium ctrl 24+24h	CyclinA2-RAD51 myometrium 24+24h	24+24h	ctrl	myometrium	CyclinA2-RAD51	myometrium ctrl	179	0	0		135.539	231.784	218.454	0.312272	CyclinA2	RAD51	negative
CyclinA2-RAD51 myometrium ctrl 24+24h	CyclinA2-RAD51 myometrium 24+24h	24+24h	ctrl	myometrium	CyclinA2-RAD51	myometrium ctrl	179	0	0		123.691	185.408	205.456	0.552174	CyclinA2	RAD51	negative
CyclinA2-RAD51 myometrium ctrl 24+24h	CyclinA2-RAD51 myometrium 24+24h	24+24h	ctrl	myometrium	CyclinA2-RAD51	myometrium ctrl	179	0	1		167.693	238.494	246.371	0.586291	CyclinA2	RAD51	positive					negative
CyclinA2-RAD51 myometrium ctrl 24+24h	CyclinA2-RAD51 myometrium 24+24h	24+24h	ctrl	myometrium	CyclinA2-RAD51	myometrium ctrl	179	1	0		124.335	188.811	205.699	0.569642	CyclinA2	RAD51	negative
CyclinA2-RAD51 myometrium ctrl 24+24h	CyclinA2-RAD51 myometrium 24+24h	24+24h	ctrl	myometrium	CyclinA2-RAD51	myometrium ctrl	179	0	0		123.745	184.039	133.513	0.606378	CyclinA2	RAD51	negative
CyclinA2-RAD51 myometrium ctrl 24+24h	CyclinA2-RAD51 myometrium 24+24h	24+24h	ctrl	myometrium	CyclinA2-RAD51	myometrium ctrl	179	7	1		142.279	773.763	142.76	0.503203	CyclinA2	RAD51	negative
CyclinA2-RAD51 myometrium ctrl 24+24h	CyclinA2-RAD51 myometrium 24+24h	24+24h	ctrl	myometrium	CyclinA2-RAD51	myometrium ctrl	179	0	0		124.997	205.075	98.9323	0.524501	CyclinA2	RAD51	negative
CyclinA2-RAD51 myometrium ctrl 24+24h	CyclinA2-RAD51 myometrium 24+24h	24+24h	ctrl	myometrium	CyclinA2-RAD51	myometrium ctrl	179	0	0		123.321	199.522	113.056	0.54296	CyclinA2	RAD51	negative
CyclinA2-RAD51 myometrium ctrl 24+24h	CyclinA2-RAD51 myometrium 24+24h	24+24h	ctrl	myometrium	CyclinA2-RAD51	myometrium ctrl	179	2	0		195.04	262.573	404.755	0.587011	CyclinA2	RAD51	positive					negative
CyclinA2-RAD51 myometrium ctrl 24+24h	CyclinA2-RAD51 myometrium 24+24h	24+24h	ctrl	myometrium	CyclinA2-RAD51	myometrium ctrl	179	1	0		124.122	236.134	543.036	0.561715	CyclinA2	RAD51	negative
CyclinA2-RAD51 myometrium ctrl 24+24h	CyclinA2-RAD51 myometrium 24+24h	24+24h	ctrl	myometrium	CyclinA2-RAD51	myometrium ctrl	179	0	0		164.965	213.143	228.716	0.636684	CyclinA2	RAD51	positive					negative
CyclinA2-RAD51 myometrium ctrl 24+24h	CyclinA2-RAD51 myometrium 24+24h	24+24h	ctrl	myometrium	CyclinA2-RAD51	myometrium ctrl	179	0	0		124.419	222.083	245.797	0.610829	CyclinA2	RAD51	negative
CyclinA2-RAD51 myometrium ctrl 24+24h	CyclinA2-RAD51 myometrium 24+24h	24+24h	ctrl	myometrium	CyclinA2-RAD51	myometrium ctrl	179	0	0		122.884	187.943	188.949	0.490952	CyclinA2	RAD51	negative
CyclinA2-RAD51 myometrium ctrl 24+24h	CyclinA2-RAD51 myometrium 24+24h	24+24h	ctrl	myometrium	CyclinA2-RAD51	myometrium ctrl	179	1	0		176.202	245.212	215.431	0.517367	CyclinA2	RAD51	positive					negative
CyclinA2-RAD51 myometrium ctrl 24+24h	CyclinA2-RAD51 myometrium 24+24h	24+24h	ctrl	myometrium	CyclinA2-RAD51	myometrium ctrl	179	1	0		123.307	208.367	159.819	0.584427	CyclinA2	RAD51	negative
CyclinA2-RAD51 myometrium ctrl 24+24h	CyclinA2-RAD51 myometrium 24+24h	24+24h	ctrl	myometrium	CyclinA2-RAD51	myometrium ctrl	179	0	0		124.981	181.509	134.617	0.402063	CyclinA2	RAD51	negative
CyclinA2-RAD51 myometrium ctrl 24+24h	CyclinA2-RAD51 myometrium 24+24h	24+24h	ctrl	myometrium	CyclinA2-RAD51	myometrium ctrl	179	0	0		123.366	213.528	169.242	0.521894	CyclinA2	RAD51	negative
CyclinA2-RAD51 myometrium ctrl 24+24h	CyclinA2-RAD51 myometrium 24+24h	24+24h	ctrl	myometrium	CyclinA2-RAD51	myometrium ctrl	179	2	0		139.462	221.816	205.059	0.433852	CyclinA2	RAD51	negative
CyclinA2-RAD51 myometrium ctrl 24+24h	CyclinA2-RAD51 myometrium 24+24h	24+24h	ctrl	myometrium	CyclinA2-RAD51	myometrium ctrl	179	2	0		203.1	244.464	90.105	0.658894	CyclinA2	RAD51	positive					negative
CyclinA2-RAD51 myometrium ctrl 24+24h	CyclinA2-RAD51 myometrium 24+24h	24+24h	ctrl	myometrium	CyclinA2-RAD51	myometrium ctrl	179	0	0		123.023	206.993	281.504	0.553708	CyclinA2	RAD51	negative
CyclinA2-RAD51 myometrium ctrl 24+24h	CyclinA2-RAD51 myometrium 24+24h	24+24h	ctrl	myometrium	CyclinA2-RAD51	myometrium ctrl	179	0	0		128.874	217.858	126.783	0.424349	CyclinA2	RAD51	negative
CyclinA2-RAD51 myometrium ctrl 24+24h	CyclinA2-RAD51 myometrium 24+24h	24+24h	ctrl	myometrium	CyclinA2-RAD51	myometrium ctrl	179	0	1		124.12	216.349	418.592	0.455851	CyclinA2	RAD51	negative
CyclinA2-RAD51 myometrium ctrl 24+24h	CyclinA2-RAD51 myometrium 24+24h	24+24h	ctrl	myometrium	CyclinA2-RAD51	myometrium ctrl	179	1	0		123.424	227.715	244.583	0.523896	CyclinA2	RAD51	negative
CyclinA2-RAD51 myometrium ctrl 24+24h	CyclinA2-RAD51 myometrium 24+24h	24+24h	ctrl	myometrium	CyclinA2-RAD51	myometrium ctrl	179	0	0		124.501	224.239	165.844	0.546165	CyclinA2	RAD51	negative
CyclinA2-RAD51 myometrium ctrl 24+24h	CyclinA2-RAD51 myometrium 24+24h	24+24h	ctrl	myometrium	CyclinA2-RAD51	myometrium ctrl	179	1	0		124.423	230.412	286.778	0.60723	CyclinA2	RAD51	negative
CyclinA2-RAD51 myometrium ctrl 24+24h	CyclinA2-RAD51 myometrium 24+24h	24+24h	ctrl	myometrium	CyclinA2-RAD51	myometrium ctrl	179	0	0		124.097	205.575	134.109	0.549475	CyclinA2	RAD51	negative
CyclinA2-RAD51 myometrium ctrl 24+24h	CyclinA2-RAD51 myometrium 24+24h	24+24h	ctrl	myometrium	CyclinA2-RAD51	myometrium ctrl	179	0	0		123.42	213.774	122.391	0.542898	CyclinA2	RAD51	negative
CyclinA2-RAD51 myometrium ctrl 24+24h	CyclinA2-RAD51 myometrium 24+24h	24+24h	ctrl	myometrium	CyclinA2-RAD51	myometrium ctrl	179	0	0		124.222	207.912	166.175	0.456054	CyclinA2	RAD51	negative
CyclinA2-RAD51 myometrium ctrl 24+24h	CyclinA2-RAD51 myometrium 24+24h	24+24h	ctrl	myometrium	CyclinA2-RAD51	myometrium ctrl	179	0	0		123.884	223.389	121.663	0.502763	CyclinA2	RAD51	negative
CyclinA2-RAD51 myometrium ctrl 24+24h	CyclinA2-RAD51 myometrium 24+24h	24+24h	ctrl	myometrium	CyclinA2-RAD51	myometrium ctrl	179	0	0		123.85	202.96	112.813	0.667169	CyclinA2	RAD51	negative
CyclinA2-RAD51 myometrium ctrl 24+24h	CyclinA2-RAD51 myometrium 24+24h	24+24h	ctrl	myometrium	CyclinA2-RAD51	myometrium ctrl	203	1	0		126.24	237.638	137.618	0.516176	CyclinA2	RAD51	negative
CyclinA2-RAD51 myometrium ctrl 24+24h	CyclinA2-RAD51 myometrium 24+24h	24+24h	ctrl	myometrium	CyclinA2-RAD51	myometrium ctrl	203	1	0		160.799	243.108	138.06	0.696536	CyclinA2	RAD51	positive					negative
CyclinA2-RAD51 myometrium ctrl 24+24h	CyclinA2-RAD51 myometrium 24+24h	24+24h	ctrl	myometrium	CyclinA2-RAD51	myometrium ctrl	203	0	0		122.927	175.93	124.752	0.524049	CyclinA2	RAD51	negative
CyclinA2-RAD51 myometrium ctrl 24+24h	CyclinA2-RAD51 myometrium 24+24h	24+24h	ctrl	myometrium	CyclinA2-RAD51	myometrium ctrl	203	1	0		150.532	182.417	138.17	0.589772	CyclinA2	RAD51	positive					negative
CyclinA2-RAD51 myometrium ctrl 24+24h	CyclinA2-RAD51 myometrium 24+24h	24+24h	ctrl	myometrium	CyclinA2-RAD51	myometrium ctrl	203	0	0		122.924	194.635	154.147	0.553426	CyclinA2	RAD51	negative
CyclinA2-RAD51 myometrium ctrl 24+24h	CyclinA2-RAD51 myometrium 24+24h	24+24h	ctrl	myometrium	CyclinA2-RAD51	myometrium ctrl	203	0	2		124.416	258.445	108.201	0.479466	CyclinA2	RAD51	negative
CyclinA2-RAD51 myometrium ctrl 24+24h	CyclinA2-RAD51 myometrium 24+24h	24+24h	ctrl	myometrium	CyclinA2-RAD51	myometrium ctrl	203	2	0		124.954	188.269	110.231	0.479464	CyclinA2	RAD51	negative
CyclinA2-RAD51 myometrium ctrl 24+24h	CyclinA2-RAD51 myometrium 24+24h	24+24h	ctrl	myometrium	CyclinA2-RAD51	myometrium ctrl	203	0	0		123.895	187.463	89.9947	0.499291	CyclinA2	RAD51	negative
CyclinA2-RAD51 myometrium ctrl 24+24h	CyclinA2-RAD51 myometrium 24+24h	24+24h	ctrl	myometrium	CyclinA2-RAD51	myometrium ctrl	203	0	1		124.647	261.08	168.183	0.369408	CyclinA2	RAD51	negative
CyclinA2-RAD51 myometrium ctrl 24+24h	CyclinA2-RAD51 myometrium 24+24h	24+24h	ctrl	myometrium	CyclinA2-RAD51	myometrium ctrl	203	1	2		132.603	282.093	185.109	0.390355	CyclinA2	RAD51	negative
CyclinA2-RAD51 myometrium ctrl 24+24h	CyclinA2-RAD51 myometrium 24+24h	24+24h	ctrl	myometrium	CyclinA2-RAD51	myometrium ctrl	203	1	0		124.583	184.406	111.533	0.355672	CyclinA2	RAD51	negative
CyclinA2-RAD51 myometrium ctrl 24+24h	CyclinA2-RAD51 myometrium 24+24h	24+24h	ctrl	myometrium	CyclinA2-RAD51	myometrium ctrl	203	0	0		124.282	213.386	295.12	0.32322	CyclinA2	RAD51	negative
CyclinA2-RAD51 myometrium ctrl 24+24h	CyclinA2-RAD51 myometrium 24+24h	24+24h	ctrl	myometrium	CyclinA2-RAD51	myometrium ctrl	203	1	0		128.253	229.165	135.875	0.522058	CyclinA2	RAD51	negative
CyclinA2-RAD51 myometrium ctrl 24+24h	CyclinA2-RAD51 myometrium 24+24h	24+24h	ctrl	myometrium	CyclinA2-RAD51	myometrium ctrl	175	0	1		172.743	258.423	264.533	0.509713	CyclinA2	RAD51	positive					negative
CyclinA2-RAD51 myometrium ctrl 24+24h	CyclinA2-RAD51 myometrium 24+24h	24+24h	ctrl	myometrium	CyclinA2-RAD51	myometrium ctrl	175	0	3		200.819	356.372	113.52	0.630763	CyclinA2	RAD51	positive					negative
CyclinA2-RAD51 myometrium ctrl 24+24h	CyclinA2-RAD51 myometrium 24+24h	24+24h	ctrl	myometrium	CyclinA2-RAD51	myometrium ctrl	175	0	0		127.62	235.802	147.792	0.399662	CyclinA2	RAD51	negative
CyclinA2-RAD51 myometrium ctrl 24+24h	CyclinA2-RAD51 myometrium 24+24h	24+24h	ctrl	myometrium	CyclinA2-RAD51	myometrium ctrl	175	0	0		127.367	226.468	251.049	0.550172	CyclinA2	RAD51	negative
CyclinA2-RAD51 myometrium ctrl 24+24h	CyclinA2-RAD51 myometrium 24+24h	24+24h	ctrl	myometrium	CyclinA2-RAD51	myometrium ctrl	175	0	0		126.719	281.767	230.813	0.533905	CyclinA2	RAD51	negative
CyclinA2-RAD51 myometrium ctrl 24+24h	CyclinA2-RAD51 myometrium 24+24h	24+24h	ctrl	myometrium	CyclinA2-RAD51	myometrium ctrl	175	0	2		128.262	307.508	178.709	0.539611	CyclinA2	RAD51	negative
CyclinA2-RAD51 myometrium ctrl 24+24h	CyclinA2-RAD51 myometrium 24+24h	24+24h	ctrl	myometrium	CyclinA2-RAD51	myometrium ctrl	175	2	6		127.706	314.349	707.069	0.481319	CyclinA2	RAD51	negative
CyclinA2-RAD51 myometrium ctrl 24+24h	CyclinA2-RAD51 myometrium 24+24h	24+24h	ctrl	myometrium	CyclinA2-RAD51	myometrium ctrl	175	3	0		125.857	227.473	306.286	0.418926	CyclinA2	RAD51	negative
CyclinA2-RAD51 myometrium ctrl 24+24h	CyclinA2-RAD51 myometrium 24+24h	24+24h	ctrl	myometrium	CyclinA2-RAD51	myometrium ctrl	175	4	0		209.954	265.606	189.744	0.697805	CyclinA2	RAD51	positive					negative
CyclinA2-RAD51 myometrium ctrl 24+24h	CyclinA2-RAD51 myometrium 24+24h	24+24h	ctrl	myometrium	CyclinA2-RAD51	myometrium ctrl	175	0	0		128.008	247.717	195.459	0.481878	CyclinA2	RAD51	negative
CyclinA2-RAD51 myometrium ctrl 24+24h	CyclinA2-RAD51 myometrium 24+24h	24+24h	ctrl	myometrium	CyclinA2-RAD51	myometrium ctrl	175	1	0		126.773	237.411	226.951	0.499317	CyclinA2	RAD51	negative
CyclinA2-RAD51 myometrium ctrl 24+24h	CyclinA2-RAD51 myometrium 24+24h	24+24h	ctrl	myometrium	CyclinA2-RAD51	myometrium ctrl	175	1	1		126.027	278.159	396.149	0.471001	CyclinA2	RAD51	negative
CyclinA2-RAD51 myometrium ctrl 24+24h	CyclinA2-RAD51 myometrium 24+24h	24+24h	ctrl	myometrium	CyclinA2-RAD51	myometrium ctrl	175	2	3		125.855	260.854	372.116	0.466239	CyclinA2	RAD51	negative
CyclinA2-RAD51 myometrium ctrl 24+24h	CyclinA2-RAD51 myometrium 24+24h	24+24h	ctrl	myometrium	CyclinA2-RAD51	myometrium ctrl	175	0	0		138.376	277.224	198.615	0.521385	CyclinA2	RAD51	negative
CyclinA2-RAD51 myometrium ctrl 24+24h	CyclinA2-RAD51 myometrium 24+24h	24+24h	ctrl	myometrium	CyclinA2-RAD51	myometrium ctrl	202	7	0		322.566	346.19	98.1379	0.727656	CyclinA2	RAD51	positive					negative
CyclinA2-RAD51 myometrium ctrl 24+24h	CyclinA2-RAD51 myometrium 24+24h	24+24h	ctrl	myometrium	CyclinA2-RAD51	myometrium ctrl	202	1	0		123.976	187.943	116.697	0.502764	CyclinA2	RAD51	negative
CyclinA2-RAD51 myometrium ctrl 24+24h	CyclinA2-RAD51 myometrium 24+24h	24+24h	ctrl	myometrium	CyclinA2-RAD51	myometrium ctrl	202	1	0		169.771	194.826	197.048	0.56437	CyclinA2	RAD51	positive					negative
CyclinA2-RAD51 myometrium ctrl 24+24h	CyclinA2-RAD51 myometrium 24+24h	24+24h	ctrl	myometrium	CyclinA2-RAD51	myometrium ctrl	202	0	0		123.193	210.46	127.599	0.509167	CyclinA2	RAD51	negative
CyclinA2-RAD51 myometrium ctrl 24+24h	CyclinA2-RAD51 myometrium 24+24h	24+24h	ctrl	myometrium	CyclinA2-RAD51	myometrium ctrl	202	0	0		124.952	186.226	127.732	0.424256	CyclinA2	RAD51	negative
CyclinA2-RAD51 myometrium ctrl 24+24h	CyclinA2-RAD51 myometrium 24+24h	24+24h	ctrl	myometrium	CyclinA2-RAD51	myometrium ctrl	202	0	0		124.588	180.773	143.334	0.481468	CyclinA2	RAD51	negative
CyclinA2-RAD51 myometrium ctrl 24+24h	CyclinA2-RAD51 myometrium 24+24h	24+24h	ctrl	myometrium	CyclinA2-RAD51	myometrium ctrl	202	2	0		161.388	191.279	210.333	0.521076	CyclinA2	RAD51	positive					negative
CyclinA2-RAD51 myometrium ctrl 24+24h	CyclinA2-RAD51 myometrium 24+24h	24+24h	ctrl	myometrium	CyclinA2-RAD51	myometrium ctrl	202	0	0		125.784	251.093	345.414	0.590024	CyclinA2	RAD51	negative
CyclinA2-RAD51 myometrium ctrl 24+24h	CyclinA2-RAD51 myometrium 24+24h	24+24h	ctrl	myometrium	CyclinA2-RAD51	myometrium ctrl	202	3	1		151.238	224.629	370.218	0.532435	CyclinA2	RAD51	positive					negative
CyclinA2-RAD51 myometrium ctrl 24+24h	CyclinA2-RAD51 myometrium 24+24h	24+24h	ctrl	myometrium	CyclinA2-RAD51	myometrium ctrl	202	0	0		152.393	196.38	244.672	0.513469	CyclinA2	RAD51	positive					negative
CyclinA2-RAD51 myometrium ctrl 24+24h	CyclinA2-RAD51 myometrium 24+24h	24+24h	ctrl	myometrium	CyclinA2-RAD51	myometrium ctrl	202	0	0		123.675	179.568	120.67	0.511864	CyclinA2	RAD51	negative
CyclinA2-RAD51 myometrium ctrl 24+24h	CyclinA2-RAD51 myometrium 24+24h	24+24h	ctrl	myometrium	CyclinA2-RAD51	myometrium ctrl	202	1	0		124.19	171.929	139.737	0.540062	CyclinA2	RAD51	negative
CyclinA2-RAD51 myometrium ctrl 24+24h	CyclinA2-RAD51 myometrium 24+24h	24+24h	ctrl	myometrium	CyclinA2-RAD51	myometrium ctrl	202	0	0		157.864	206.613	184.403	0.58994	CyclinA2	RAD51	positive					negative
CyclinA2-RAD51 myometrium ctrl 24+24h	CyclinA2-RAD51 myometrium 24+24h	24+24h	ctrl	myometrium	CyclinA2-RAD51	myometrium ctrl	202	0	0		123.498	201.084	126.496	0.572676	CyclinA2	RAD51	negative
CyclinA2-RAD51 myometrium ctrl 24+24h	CyclinA2-RAD51 myometrium 24+24h	24+24h	ctrl	myometrium	CyclinA2-RAD51	myometrium ctrl	202	1	0		123.344	198.884	497.001	0.497069	CyclinA2	RAD51	negative
CyclinA2-RAD51 myometrium ctrl 24+24h	CyclinA2-RAD51 myometrium 24+24h	24+24h	ctrl	myometrium	CyclinA2-RAD51	myometrium ctrl	202	0	0		151.534	207.564	211.106	0.569205	CyclinA2	RAD51	positive					negative
CyclinA2-RAD51 myometrium ctrl 24+24h	CyclinA2-RAD51 myometrium 24+24h	24+24h	ctrl	myometrium	CyclinA2-RAD51	myometrium ctrl	202	0	1		166.803	219.226	188.728	0.516996	CyclinA2	RAD51	positive					negative
CyclinA2-RAD51 myometrium ctrl 24+24h	CyclinA2-RAD51 myometrium 24+24h	24+24h	ctrl	myometrium	CyclinA2-RAD51	myometrium ctrl	202	1	1		167.445	208.855	239.486	0.508808	CyclinA2	RAD51	positive					negative
CyclinA2-RAD51 myometrium ctrl 24+24h	CyclinA2-RAD51 myometrium 24+24h	24+24h	ctrl	myometrium	CyclinA2-RAD51	myometrium ctrl	202	0	0		123.223	189.307	156.685	0.548611	CyclinA2	RAD51	negative
CyclinA2-RAD51 myometrium ctrl 24+24h	CyclinA2-RAD51 myometrium 24+24h	24+24h	ctrl	myometrium	CyclinA2-RAD51	myometrium ctrl	202	0	0		124.17	216.811	280.202	0.472521	CyclinA2	RAD51	negative
CyclinA2-RAD51 myometrium ctrl 24+24h	CyclinA2-RAD51 myometrium 24+24h	24+24h	ctrl	myometrium	CyclinA2-RAD51	myometrium ctrl	202	1	0		123.58	204.277	231.872	0.562784	CyclinA2	RAD51	negative
CyclinA2-RAD51 myometrium ctrl 24+24h	CyclinA2-RAD51 myometrium 24+24h	24+24h	ctrl	myometrium	CyclinA2-RAD51	myometrium ctrl	202	2	1		124.364	230.436	168.734	0.467934	CyclinA2	RAD51	negative
CyclinA2-RAD51 myometrium ctrl 24+24h	CyclinA2-RAD51 myometrium 24+24h	24+24h	ctrl	myometrium	CyclinA2-RAD51	myometrium ctrl	235	2	0		192.353	273.011	150.683	0.529989	CyclinA2	RAD51	positive					negative
CyclinA2-RAD51 myometrium ctrl 24+24h	CyclinA2-RAD51 myometrium 24+24h	24+24h	ctrl	myometrium	CyclinA2-RAD51	myometrium ctrl	235	1	3		133.236	290.63	157.965	0.503863	CyclinA2	RAD51	negative
CyclinA2-RAD51 myometrium ctrl 24+24h	CyclinA2-RAD51 myometrium 24+24h	24+24h	ctrl	myometrium	CyclinA2-RAD51	myometrium ctrl	235	5	3		262.802	331.656	676.284	0.471499	CyclinA2	RAD51	positive					negative
CyclinA2-RAD51 myometrium ctrl 24+24h	CyclinA2-RAD51 myometrium 24+24h	24+24h	ctrl	myometrium	CyclinA2-RAD51	myometrium ctrl	235	1	3		128.511	269.669	851.021	0.399781	CyclinA2	RAD51	negative
CyclinA2-RAD51 myometrium ctrl 24+24h	CyclinA2-RAD51 myometrium 24+24h	24+24h	ctrl	myometrium	CyclinA2-RAD51	myometrium ctrl	235	1	1		174.788	253.838	195.525	0.560376	CyclinA2	RAD51	positive					negative
CyclinA2-RAD51 myometrium ctrl 24+24h	CyclinA2-RAD51 myometrium 24+24h	24+24h	ctrl	myometrium	CyclinA2-RAD51	myometrium ctrl	235	0	0		135.002	263.897	149.469	0.559641	CyclinA2	RAD51	negative
CyclinA2-RAD51 myometrium ctrl 24+24h	CyclinA2-RAD51 myometrium 24+24h	24+24h	ctrl	myometrium	CyclinA2-RAD51	myometrium ctrl	235	3	2		186.144	278.718	209.274	0.421772	CyclinA2	RAD51	positive					negative
CyclinA2-RAD51 myometrium ctrl 24+24h	CyclinA2-RAD51 myometrium 24+24h	24+24h	ctrl	myometrium	CyclinA2-RAD51	myometrium ctrl	235	2	1		197.311	299.068	173.59	0.526204	CyclinA2	RAD51	positive					negative
CyclinA2-RAD51 myometrium ctrl 24+24h	CyclinA2-RAD51 myometrium 24+24h	24+24h	ctrl	myometrium	CyclinA2-RAD51	myometrium ctrl	235	2	0		181.258	261.873	212.452	0.472383	CyclinA2	RAD51	positive					negative
CyclinA2-RAD51 myometrium ctrl 24+24h	CyclinA2-RAD51 myometrium 24+24h	24+24h	ctrl	myometrium	CyclinA2-RAD51	myometrium ctrl	188	0	0		125.8	210.975	153.287	0.563637	CyclinA2	RAD51	negative
CyclinA2-RAD51 myometrium ctrl 24+24h	CyclinA2-RAD51 myometrium 24+24h	24+24h	ctrl	myometrium	CyclinA2-RAD51	myometrium ctrl	188	0	1		126.989	254.972	346.561	0.617395	CyclinA2	RAD51	negative
CyclinA2-RAD51 myometrium ctrl 24+24h	CyclinA2-RAD51 myometrium 24+24h	24+24h	ctrl	myometrium	CyclinA2-RAD51	myometrium ctrl	188	2	0		125.544	209.172	149.491	0.535899	CyclinA2	RAD51	negative
CyclinA2-RAD51 myometrium ctrl 24+24h	CyclinA2-RAD51 myometrium 24+24h	24+24h	ctrl	myometrium	CyclinA2-RAD51	myometrium ctrl	188	1	0		131.142	376.109	164.431	0.554688	CyclinA2	RAD51	negative
CyclinA2-RAD51 myometrium ctrl 24+24h	CyclinA2-RAD51 myometrium 24+24h	24+24h	ctrl	myometrium	CyclinA2-RAD51	myometrium ctrl	188	0	0		125.97	226.399	137.375	0.54505	CyclinA2	RAD51	negative
CyclinA2-RAD51 myometrium ctrl 24+24h	CyclinA2-RAD51 myometrium 24+24h	24+24h	ctrl	myometrium	CyclinA2-RAD51	myometrium ctrl	188	0	0		129.011	202.443	85.5589	0.668154	CyclinA2	RAD51	negative
CyclinA2-RAD51 myometrium ctrl 24+24h	CyclinA2-RAD51 myometrium 24+24h	24+24h	ctrl	myometrium	CyclinA2-RAD51	myometrium ctrl	188	0	0		128.392	198.283	95.0925	0.699811	CyclinA2	RAD51	negative
CyclinA2-RAD51 myometrium ctrl 24+24h	CyclinA2-RAD51 myometrium 24+24h	24+24h	ctrl	myometrium	CyclinA2-RAD51	myometrium ctrl	188	0	1		126.292	246.542	173.435	0.512061	CyclinA2	RAD51	negative
CyclinA2-RAD51 myometrium ctrl 24+24h	CyclinA2-RAD51 myometrium 24+24h	24+24h	ctrl	myometrium	CyclinA2-RAD51	myometrium ctrl	188	2	0		127.568	252.387	137.905	0.492469	CyclinA2	RAD51	negative
CyclinA2-RAD51 myometrium ctrl 24+24h	CyclinA2-RAD51 myometrium 24+24h	24+24h	ctrl	myometrium	CyclinA2-RAD51	myometrium ctrl	188	0	0		126.188	228.878	165.115	0.472462	CyclinA2	RAD51	negative
CyclinA2-RAD51 myometrium ctrl 24+24h	CyclinA2-RAD51 myometrium 24+24h	24+24h	ctrl	myometrium	CyclinA2-RAD51	myometrium ctrl	206	0	0		157.732	180.868	104.67	0.372195	CyclinA2	RAD51	positive					negative
CyclinA2-RAD51 myometrium ctrl 24+24h	CyclinA2-RAD51 myometrium 24+24h	24+24h	ctrl	myometrium	CyclinA2-RAD51	myometrium ctrl	206	1	0		161.281	254.299	176.149	0.376352	CyclinA2	RAD51	positive					negative
CyclinA2-RAD51 myometrium ctrl 24+24h	CyclinA2-RAD51 myometrium 24+24h	24+24h	ctrl	myometrium	CyclinA2-RAD51	myometrium ctrl	224	6	0		243.214	349.608	137.375	0.371567	CyclinA2	RAD51	positive					negative
CyclinA2-RAD51 myometrium ctrl 24+24h	CyclinA2-RAD51 myometrium 24+24h	24+24h	ctrl	myometrium	CyclinA2-RAD51	myometrium ctrl	224	9	0		471.122	232.452	226.465	0.488548	CyclinA2	RAD51	positive					negative
CyclinA2-RAD51 myometrium ctrl 24+24h	CyclinA2-RAD51 myometrium 24+24h	24+24h	ctrl	myometrium	CyclinA2-RAD51	myometrium ctrl	224	1	2		282.142	253.901	272.654	0.5346	CyclinA2	RAD51	positive					negative
CyclinA2-RAD51 myometrium ctrl 24+24h	CyclinA2-RAD51 myometrium 24+24h	24+24h	ctrl	myometrium	CyclinA2-RAD51	myometrium ctrl	224	1	1		127.75	259.254	269.852	0.394999	CyclinA2	RAD51	negative
CyclinA2-RAD51 myometrium ctrl 24+24h	CyclinA2-RAD51 myometrium 24+24h	24+24h	ctrl	myometrium	CyclinA2-RAD51	myometrium ctrl	224	4	0		131.492	309.541	164.188	0.347915	CyclinA2	RAD51	negative
CyclinA2-RAD51 myometrium ctrl 24+24h	CyclinA2-RAD51 myometrium 24+24h	24+24h	ctrl	myometrium	CyclinA2-RAD51	myometrium ctrl	224	0	1		127.198	229.775	494.242	0.411985	CyclinA2	RAD51	negative
CyclinA2-RAD51 myometrium ctrl 24+24h	CyclinA2-RAD51 myometrium 24+24h	24+24h	ctrl	myometrium	CyclinA2-RAD51	myometrium ctrl	224	0	0		126.074	271.694	91.8043	0.336898	CyclinA2	RAD51	negative
CyclinA2-RAD51 myometrium ctrl 24+24h	CyclinA2-RAD51 myometrium 24+24h	24+24h	ctrl	myometrium	CyclinA2-RAD51	myometrium ctrl	224	0	0		123.189	131.844	95.2469	0.300571	CyclinA2	RAD51	negative
CyclinA2-RAD51 myometrium ctrl 24+24h	CyclinA2-RAD51 myometrium 24+24h	24+24h	ctrl	myometrium	CyclinA2-RAD51	myometrium ctrl	224	0	0		123.518	132.044	97.6965	0.307542	CyclinA2	RAD51	negative
CyclinA2-RAD51 myometrium ctrl 24+24h	CyclinA2-RAD51 myometrium 24+24h	24+24h	ctrl	myometrium	CyclinA2-RAD51	myometrium ctrl	224	0	0		123.177	131.16	152.448	0.418059	CyclinA2	RAD51	negative
CyclinA2-RAD51 myometrium ctrl 24+24h	CyclinA2-RAD51 myometrium 24+24h	24+24h	ctrl	myometrium	CyclinA2-RAD51	myometrium ctrl	224	0	0		127.429	245.803	187.691	0.449004	CyclinA2	RAD51	negative
CyclinA2-RAD51 myometrium ctrl 24+24h	CyclinA2-RAD51 myometrium 24+24h	24+24h	ctrl	myometrium	CyclinA2-RAD51	myometrium ctrl	224	0	0		126.806	232.867	309.994	0.471036	CyclinA2	RAD51	negative
CyclinA2-RAD51 myometrium ctrl 24+24h	CyclinA2-RAD51 myometrium 24+24h	24+24h	ctrl	myometrium	CyclinA2-RAD51	myometrium ctrl	224	1	0		185.356	247.008	200.954	0.586512	CyclinA2	RAD51	positive					negative
CyclinA2-RAD51 myometrium ctrl 24+24h	CyclinA2-RAD51 myometrium 24+24h	24+24h	ctrl	myometrium	CyclinA2-RAD51	myometrium ctrl	232	0	0		141.113	306.279	136.095	0.365141	CyclinA2	RAD51	negative
CyclinA2-RAD51 myometrium ctrl 24+24h	CyclinA2-RAD51 myometrium 24+24h	24+24h	ctrl	myometrium	CyclinA2-RAD51	myometrium ctrl	232	0	0		128.249	217.227	101.47	0.382249	CyclinA2	RAD51	negative
CyclinA2-RAD51 myometrium ctrl 24+24h	CyclinA2-RAD51 myometrium 24+24h	24+24h	ctrl	myometrium	CyclinA2-RAD51	myometrium ctrl	232	2	0		187.503	308.693	274.883	0.483238	CyclinA2	RAD51	positive					negative
CyclinA2-RAD51 myometrium ctrl 24+24h	CyclinA2-RAD51 myometrium 24+24h	24+24h	ctrl	myometrium	CyclinA2-RAD51	myometrium ctrl	232	1	0		190.625	281.658	266.696	0.473374	CyclinA2	RAD51	positive					negative
CyclinA2-RAD51 myometrium ctrl 24+24h	CyclinA2-RAD51 myometrium 24+24h	24+24h	ctrl	myometrium	CyclinA2-RAD51	myometrium ctrl	232	1	6		174.014	326.079	896.813	0.41254	CyclinA2	RAD51	positive					positive
CyclinA2-RAD51 myometrium ctrl 24+24h	CyclinA2-RAD51 myometrium 24+24h	24+24h	ctrl	myometrium	CyclinA2-RAD51	myometrium ctrl	232	1	0		148.287	365.637	122.854	0.379477	CyclinA2	RAD51	positive					negative
CyclinA2-RAD51 myometrium ctrl 24+24h	CyclinA2-RAD51 myometrium 24+24h	24+24h	ctrl	myometrium	CyclinA2-RAD51	myometrium ctrl	232	0	1		128.774	298.909	216.843	0.430623	CyclinA2	RAD51	negative
CyclinA2-RAD51 myometrium ctrl 24+24h	CyclinA2-RAD51 myometrium 24+24h	24+24h	ctrl	myometrium	CyclinA2-RAD51	myometrium ctrl	182	0	0		134.358	224.879	106.281	0.589813	CyclinA2	RAD51	negative
CyclinA2-RAD51 myometrium ctrl 24+24h	CyclinA2-RAD51 myometrium 24+24h	24+24h	ctrl	myometrium	CyclinA2-RAD51	myometrium ctrl	182	0	0		125.833	209.672	198.13	0.677015	CyclinA2	RAD51	negative
CyclinA2-RAD51 myometrium ctrl 24+24h	CyclinA2-RAD51 myometrium 24+24h	24+24h	ctrl	myometrium	CyclinA2-RAD51	myometrium ctrl	182	1	0		127.49	255.643	126.562	0.559163	CyclinA2	RAD51	negative
CyclinA2-RAD51 myometrium ctrl 24+24h	CyclinA2-RAD51 myometrium 24+24h	24+24h	ctrl	myometrium	CyclinA2-RAD51	myometrium ctrl	182	0	0		178.257	267.127	156.332	0.644553	CyclinA2	RAD51	positive					negative
CyclinA2-RAD51 myometrium ctrl 24+24h	CyclinA2-RAD51 myometrium 24+24h	24+24h	ctrl	myometrium	CyclinA2-RAD51	myometrium ctrl	182	0	0		126.775	221.998	126.121	0.632403	CyclinA2	RAD51	negative
CyclinA2-RAD51 myometrium ctrl 24+24h	CyclinA2-RAD51 myometrium 24+24h	24+24h	ctrl	myometrium	CyclinA2-RAD51	myometrium ctrl	182	0	0		125.499	242.455	130.667	0.56007	CyclinA2	RAD51	negative
CyclinA2-RAD51 myometrium ctrl 24+24h	CyclinA2-RAD51 myometrium 24+24h	24+24h	ctrl	myometrium	CyclinA2-RAD51	myometrium ctrl	182	0	0		202.324	257.049	329.37	0.678491	CyclinA2	RAD51	positive					negative
CyclinA2-RAD51 myometrium ctrl 24+24h	CyclinA2-RAD51 myometrium 24+24h	24+24h	ctrl	myometrium	CyclinA2-RAD51	myometrium ctrl	182	0	1		126.54	245.564	269.145	0.556416	CyclinA2	RAD51	negative
CyclinA2-RAD51 myometrium ctrl 24+24h	CyclinA2-RAD51 myometrium 24+24h	24+24h	ctrl	myometrium	CyclinA2-RAD51	myometrium ctrl	182	0	0		124.51	217.829	139.229	0.554228	CyclinA2	RAD51	negative
CyclinA2-RAD51 myometrium ctrl 24+24h	CyclinA2-RAD51 myometrium 24+24h	24+24h	ctrl	myometrium	CyclinA2-RAD51	myometrium ctrl	182	0	0		123.791	217.18	190.384	0.590762	CyclinA2	RAD51	negative
CyclinA2-RAD51 myometrium ctrl 24+24h	CyclinA2-RAD51 myometrium 24+24h	24+24h	ctrl	myometrium	CyclinA2-RAD51	myometrium ctrl	182	0	3		125.297	273.9	542.484	0.549574	CyclinA2	RAD51	negative
CyclinA2-RAD51 myometrium ctrl 24+24h	CyclinA2-RAD51 myometrium 24+24h	24+24h	ctrl	myometrium	CyclinA2-RAD51	myometrium ctrl	182	2	0		209.588	251.822	184.58	0.706668	CyclinA2	RAD51	positive					negative
CyclinA2-RAD51 myometrium ctrl 24+24h	CyclinA2-RAD51 myometrium 24+24h	24+24h	ctrl	myometrium	CyclinA2-RAD51	myometrium ctrl	182	0	1		178.503	238.243	193.716	0.718521	CyclinA2	RAD51	positive					negative
CyclinA2-RAD51 myometrium ctrl 24+24h	CyclinA2-RAD51 myometrium 24+24h	24+24h	ctrl	myometrium	CyclinA2-RAD51	myometrium ctrl	182	0	0		125.106	190.881	231.982	0.437694	CyclinA2	RAD51	negative
CyclinA2-RAD51 myometrium ctrl 24+24h	CyclinA2-RAD51 myometrium 24+24h	24+24h	ctrl	myometrium	CyclinA2-RAD51	myometrium ctrl	182	0	0		126.683	250.331	200.623	0.530618	CyclinA2	RAD51	negative
CyclinA2-RAD51 myometrium ctrl 24+24h	CyclinA2-RAD51 myometrium 24+24h	24+24h	ctrl	myometrium	CyclinA2-RAD51	myometrium ctrl	182	0	2		126.769	262.168	310.59	0.554597	CyclinA2	RAD51	negative
CyclinA2-RAD51 myometrium ctrl 24+24h	CyclinA2-RAD51 myometrium 24+24h	24+24h	ctrl	myometrium	CyclinA2-RAD51	myometrium ctrl	182	0	0		125.104	204.157	236.749	0.557585	CyclinA2	RAD51	negative
CyclinA2-RAD51 myometrium ctrl 24+24h	CyclinA2-RAD51 myometrium 24+24h	24+24h	ctrl	myometrium	CyclinA2-RAD51	myometrium ctrl	182	1	1		126.817	342.35	347.113	0.642433	CyclinA2	RAD51	negative
CyclinA2-RAD51 myometrium ctrl 24+24h	CyclinA2-RAD51 myometrium 24+24h	24+24h	ctrl	myometrium	CyclinA2-RAD51	myometrium ctrl	182	0	0		123.331	183.625	208.524	0.508197	CyclinA2	RAD51	negative
CyclinA2-RAD51 myometrium ctrl 24+24h	CyclinA2-RAD51 myometrium 24+24h	24+24h	ctrl	myometrium	CyclinA2-RAD51	myometrium ctrl	182	1	1		189.374	273.083	178.687	0.594059	CyclinA2	RAD51	positive					negative
CyclinA2-RAD51 myometrium ctrl 24+24h	CyclinA2-RAD51 myometrium 24+24h	24+24h	ctrl	myometrium	CyclinA2-RAD51	myometrium ctrl	182	0	0		122.827	179.38	161.121	0.506284	CyclinA2	RAD51	negative
CyclinA2-RAD51 myometrium ctrl 24+24h	CyclinA2-RAD51 myometrium 24+24h	24+24h	ctrl	myometrium	CyclinA2-RAD51	myometrium ctrl	182	2	1		127.392	337.426	403.74	0.372762	CyclinA2	RAD51	negative
CyclinA2-RAD51 myometrium ctrl 24+24h	CyclinA2-RAD51 myometrium 24+24h	24+24h	ctrl	myometrium	CyclinA2-RAD51	myometrium ctrl	182	0	0		137.767	244.354	176.503	0.431788	CyclinA2	RAD51	negative
CyclinA2-RAD51 myometrium ctrl 24+24h	CyclinA2-RAD51 myometrium 24+24h	24+24h	ctrl	myometrium	CyclinA2-RAD51	myometrium ctrl	182	0	0		128.739	253.117	209.362	0.521897	CyclinA2	RAD51	negative
CyclinA2-RAD51 myometrium ctrl 24+24h	CyclinA2-RAD51 myometrium 24+24h	24+24h	ctrl	myometrium	CyclinA2-RAD51	myometrium ctrl	182	1	0		134.901	178.861	83.9259	0.549769	CyclinA2	RAD51	negative
CyclinA2-RAD51 myometrium ctrl 24+24h	CyclinA2-RAD51 myometrium 24+24h	24+24h	ctrl	myometrium	CyclinA2-RAD51	myometrium ctrl	182	0	0		124.233	240.632	103.059	0.639057	CyclinA2	RAD51	negative
CyclinA2-RAD51 myometrium ctrl 24+24h	CyclinA2-RAD51 myometrium 24+24h	24+24h	ctrl	myometrium	CyclinA2-RAD51	myometrium ctrl	182	0	0		124.505	217.544	174.825	0.431009	CyclinA2	RAD51	negative
CyclinA2-RAD51 myometrium ctrl 24+24h	CyclinA2-RAD51 myometrium 24+24h	24+24h	ctrl	myometrium	CyclinA2-RAD51	myometrium ctrl	182	1	2		189.071	233.004	260.23	0.667698	CyclinA2	RAD51	positive					negative
CyclinA2-RAD51 myometrium ctrl 24+24h	CyclinA2-RAD51 myometrium 24+24h	24+24h	ctrl	myometrium	CyclinA2-RAD51	myometrium ctrl	182	0	0		123.891	217.175	309.994	0.565616	CyclinA2	RAD51	negative
CyclinA2-RAD51 myometrium ctrl 24+24h	CyclinA2-RAD51 myometrium 24+24h	24+24h	ctrl	myometrium	CyclinA2-RAD51	myometrium ctrl	182	1	1		123.913	252.465	133.138	0.530147	CyclinA2	RAD51	negative
CyclinA2-RAD51 myometrium ctrl 24+24h	CyclinA2-RAD51 myometrium 24+24h	24+24h	ctrl	myometrium	CyclinA2-RAD51	myometrium ctrl	182	1	0		201.955	235.317	207.84	0.685118	CyclinA2	RAD51	positive					negative
CyclinA2-RAD51 myometrium ctrl 24+24h	CyclinA2-RAD51 myometrium 24+24h	24+24h	ctrl	myometrium	CyclinA2-RAD51	myometrium ctrl	182	3	0		125.341	212.228	117.227	0.627854	CyclinA2	RAD51	negative
CyclinA2-RAD51 myometrium ctrl 24+24h	CyclinA2-RAD51 myometrium 24+24h	24+24h	ctrl	myometrium	CyclinA2-RAD51	myometrium ctrl	182	1	0		124.847	198.031	144.327	0.464448	CyclinA2	RAD51	negative
CyclinA2-RAD51 myometrium ctrl 24+24h	CyclinA2-RAD51 myometrium 24+24h	24+24h	ctrl	myometrium	CyclinA2-RAD51	myometrium ctrl	182	0	0		147.197	206.549	174.23	0.57303	CyclinA2	RAD51	positive					negative
CyclinA2-RAD51 myometrium ctrl 24+24h	CyclinA2-RAD51 myometrium 24+24h	24+24h	ctrl	myometrium	CyclinA2-RAD51	myometrium ctrl	182	1	0		125.421	252.123	200.16	0.46659	CyclinA2	RAD51	negative
CyclinA2-RAD51 myometrium ctrl 24+24h	CyclinA2-RAD51 myometrium 24+24h	24+24h	ctrl	myometrium	CyclinA2-RAD51	myometrium ctrl	182	1	0		159.886	266.831	149.976	0.683091	CyclinA2	RAD51	positive					negative
CyclinA2-RAD51 myometrium ctrl 24+24h	CyclinA2-RAD51 myometrium 24+24h	24+24h	ctrl	myometrium	CyclinA2-RAD51	myometrium ctrl	182	0	0		123.86	196.442	126.761	0.415872	CyclinA2	RAD51	negative
CyclinA2-RAD51 myometrium ctrl 24+24h	CyclinA2-RAD51 myometrium 24+24h	24+24h	ctrl	myometrium	CyclinA2-RAD51	myometrium ctrl	182	0	0		125.47	198.386	132.741	0.448253	CyclinA2	RAD51	negative
CyclinA2-RAD51 myometrium ctrl 24+24h	CyclinA2-RAD51 myometrium 24+24h	24+24h	ctrl	myometrium	CyclinA2-RAD51	myometrium ctrl	182	0	0		199.576	202.805	166.351	0.545783	CyclinA2	RAD51	positive					negative
CyclinA2-RAD51 myometrium ctrl 24+24h	CyclinA2-RAD51 myometrium 24+24h	24+24h	ctrl	myometrium	CyclinA2-RAD51	myometrium ctrl	182	0	1		125.682	252.041	257.273	0.491508	CyclinA2	RAD51	negative
CyclinA2-RAD51 myometrium ctrl 24+24h	CyclinA2-RAD51 myometrium 24+24h	24+24h	ctrl	myometrium	CyclinA2-RAD51	myometrium ctrl	182	0	0		125.364	251.431	241.803	0.555114	CyclinA2	RAD51	negative
CyclinA2-RAD51 myometrium ctrl 24+24h	CyclinA2-RAD51 myometrium 24+24h	24+24h	ctrl	myometrium	CyclinA2-RAD51	myometrium ctrl	221	0	3		127.274	246.572	567.598	0.370862	CyclinA2	RAD51	negative
CyclinA2-RAD51 myometrium ctrl 24+24h	CyclinA2-RAD51 myometrium 24+24h	24+24h	ctrl	myometrium	CyclinA2-RAD51	myometrium ctrl	221	7	0		139.845	255.667	249.527	0.42766	CyclinA2	RAD51	negative
CyclinA2-RAD51 myometrium ctrl 24+24h	CyclinA2-RAD51 myometrium 24+24h	24+24h	ctrl	myometrium	CyclinA2-RAD51	myometrium ctrl	221	0	0		124.935	236.567	132.675	0.35104	CyclinA2	RAD51	negative
CyclinA2-RAD51 myometrium ctrl 24+24h	CyclinA2-RAD51 myometrium 24+24h	24+24h	ctrl	myometrium	CyclinA2-RAD51	myometrium ctrl	221	1	0		127.216	237.733	179.989	0.373563	CyclinA2	RAD51	negative
CyclinA2-RAD51 myometrium ctrl 24+24h	CyclinA2-RAD51 myometrium 24+24h	24+24h	ctrl	myometrium	CyclinA2-RAD51	myometrium ctrl	221	0	1		127.388	270.518	122.17	0.457487	CyclinA2	RAD51	negative
CyclinA2-RAD51 myometrium ctrl 24+24h	CyclinA2-RAD51 myometrium 24+24h	24+24h	ctrl	myometrium	CyclinA2-RAD51	myometrium ctrl	221	0	0		128.772	269.866	166.66	0.341273	CyclinA2	RAD51	negative
CyclinA2-RAD51 myometrium ctrl 24+24h	CyclinA2-RAD51 myometrium 24+24h	24+24h	ctrl	myometrium	CyclinA2-RAD51	myometrium ctrl	221	2	4		128.543	303.524	202.852	0.336567	CyclinA2	RAD51	negative
CyclinA2-RAD51 myometrium ctrl 24+24h	CyclinA2-RAD51 myometrium 24+24h	24+24h	ctrl	myometrium	CyclinA2-RAD51	myometrium ctrl	221	14	1		167.041	314.885	291.457	0.437459	CyclinA2	RAD51	positive					negative
CyclinA2-RAD51 myometrium ctrl 24+24h	CyclinA2-RAD51 myometrium 24+24h	24+24h	ctrl	myometrium	CyclinA2-RAD51	myometrium ctrl	221	1	3		129.492	268.61	119.699	0.437325	CyclinA2	RAD51	negative
CyclinA2-RAD51 myometrium ctrl 24+24h	CyclinA2-RAD51 myometrium 24+24h	24+24h	ctrl	myometrium	CyclinA2-RAD51	myometrium ctrl	229	2	0		181.069	253.094	188.861	0.547373	CyclinA2	RAD51	positive					negative
CyclinA2-RAD51 myometrium ctrl 24+24h	CyclinA2-RAD51 myometrium 24+24h	24+24h	ctrl	myometrium	CyclinA2-RAD51	myometrium ctrl	229	4	0		298.322	270.856	104.074	0.386676	CyclinA2	RAD51	positive					negative
CyclinA2-RAD51 myometrium ctrl 24+24h	CyclinA2-RAD51 myometrium 24+24h	24+24h	ctrl	myometrium	CyclinA2-RAD51	myometrium ctrl	229	0	0		131.421	246.929	124.487	0.404916	CyclinA2	RAD51	negative
CyclinA2-RAD51 myometrium ctrl 24+24h	CyclinA2-RAD51 myometrium 24+24h	24+24h	ctrl	myometrium	CyclinA2-RAD51	myometrium ctrl	229	1	0		128.072	263.742	93.1284	0.461755	CyclinA2	RAD51	negative
CyclinA2-RAD51 myometrium ctrl 24+24h	CyclinA2-RAD51 myometrium 24+24h	24+24h	ctrl	myometrium	CyclinA2-RAD51	myometrium ctrl	229	24	10		151.666	295.811	340.691	0.439151	CyclinA2	RAD51	positive					positive
CyclinA2-RAD51 myometrium ctrl 24+24h	CyclinA2-RAD51 myometrium 24+24h	24+24h	ctrl	myometrium	CyclinA2-RAD51	myometrium ctrl	229	3	1		215.307	292.419	258.442	0.39905	CyclinA2	RAD51	positive					negative
CyclinA2-RAD51 myometrium ctrl 24+24h	CyclinA2-RAD51 myometrium 24+24h	24+24h	ctrl	myometrium	CyclinA2-RAD51	myometrium ctrl	229	0	0		134.12	242.643	106.237	0.439649	CyclinA2	RAD51	negative
CyclinA2-RAD51 myometrium ctrl 24+24h	CyclinA2-RAD51 myometrium 24+24h	24+24h	ctrl	myometrium	CyclinA2-RAD51	myometrium ctrl	229	4	2		251.662	334.419	387.277	0.391127	CyclinA2	RAD51	positive					negative
CyclinA2-RAD51 myometrium ctrl 24+24h	CyclinA2-RAD51 myometrium 24+24h	24+24h	ctrl	myometrium	CyclinA2-RAD51	myometrium ctrl	229	1	0		238.887	265.451	105.443	0.363605	CyclinA2	RAD51	positive					negative
CyclinA2-RAD51 myometrium ctrl 24+24h	CyclinA2-RAD51 myometrium 24+24h	24+24h	ctrl	myometrium	CyclinA2-RAD51	myometrium ctrl	229	0	0		250.511	286.549	81.4322	0.412858	CyclinA2	RAD51	positive					negative
CyclinA2-RAD51 myometrium ctrl 24+24h	CyclinA2-RAD51 myometrium 24+24h	24+24h	ctrl	myometrium	CyclinA2-RAD51	myometrium ctrl	229	1	0		129.635	270.382	254.227	0.420723	CyclinA2	RAD51	negative
CyclinA2-RAD51 myometrium ctrl 24+24h	CyclinA2-RAD51 myometrium 24+24h	24+24h	ctrl	myometrium	CyclinA2-RAD51	myometrium ctrl	229	0	0		127.06	229.302	127.334	0.430958	CyclinA2	RAD51	negative
CyclinA2-RAD51 myometrium ctrl 24+24h	CyclinA2-RAD51 myometrium 24+24h	24+24h	ctrl	myometrium	CyclinA2-RAD51	myometrium ctrl	229	0	1		200.716	291.892	150.197	0.49955	CyclinA2	RAD51	positive					negative
CyclinA2-RAD51 myometrium ctrl 24+24h	CyclinA2-RAD51 myometrium 24+24h	24+24h	ctrl	myometrium	CyclinA2-RAD51	myometrium ctrl	229	0	0		130.077	241.42	144.79	0.480843	CyclinA2	RAD51	negative
CyclinA2-RAD51 myometrium ctrl 24+24h	CyclinA2-RAD51 myometrium 24+24h	24+24h	ctrl	myometrium	CyclinA2-RAD51	myometrium ctrl	229	1	0		189.88	254.968	187.404	0.465281	CyclinA2	RAD51	positive					negative
CyclinA2-RAD51 myometrium ctrl 24+24h	CyclinA2-RAD51 myometrium 24+24h	24+24h	ctrl	myometrium	CyclinA2-RAD51	myometrium ctrl	229	0	0		132.146	318.611	108.069	0.54856	CyclinA2	RAD51	negative
CyclinA2-RAD51 myometrium ctrl 24+24h	CyclinA2-RAD51 myometrium 24+24h	24+24h	ctrl	myometrium	CyclinA2-RAD51	myometrium ctrl	189	0	0		125.109	215.486	149.138	0.494825	CyclinA2	RAD51	negative
CyclinA2-RAD51 myometrium ctrl 24+24h	CyclinA2-RAD51 myometrium 24+24h	24+24h	ctrl	myometrium	CyclinA2-RAD51	myometrium ctrl	189	2	0		124.489	249.373	213.621	0.642413	CyclinA2	RAD51	negative
CyclinA2-RAD51 myometrium ctrl 24+24h	CyclinA2-RAD51 myometrium 24+24h	24+24h	ctrl	myometrium	CyclinA2-RAD51	myometrium ctrl	189	0	1		125.499	242.027	190.737	0.58845	CyclinA2	RAD51	negative
CyclinA2-RAD51 myometrium ctrl 24+24h	CyclinA2-RAD51 myometrium 24+24h	24+24h	ctrl	myometrium	CyclinA2-RAD51	myometrium ctrl	189	0	0		126.056	200.997	318.623	0.597622	CyclinA2	RAD51	negative
CyclinA2-RAD51 myometrium ctrl 24+24h	CyclinA2-RAD51 myometrium 24+24h	24+24h	ctrl	myometrium	CyclinA2-RAD51	myometrium ctrl	189	0	0		124.828	232.248	171.14	0.615667	CyclinA2	RAD51	negative
CyclinA2-RAD51 myometrium ctrl 24+24h	CyclinA2-RAD51 myometrium 24+24h	24+24h	ctrl	myometrium	CyclinA2-RAD51	myometrium ctrl	189	0	0		125.907	267.643	160.26	0.587008	CyclinA2	RAD51	negative
CyclinA2-RAD51 myometrium ctrl 24+24h	CyclinA2-RAD51 myometrium 24+24h	24+24h	ctrl	myometrium	CyclinA2-RAD51	myometrium ctrl	189	0	1		124.396	245.622	183.851	0.59039	CyclinA2	RAD51	negative
CyclinA2-RAD51 myometrium ctrl 24+24h	CyclinA2-RAD51 myometrium 24+24h	24+24h	ctrl	myometrium	CyclinA2-RAD51	myometrium ctrl	189	0	1		125.68	260.856	329.569	0.618163	CyclinA2	RAD51	negative
CyclinA2-RAD51 myometrium ctrl 24+24h	CyclinA2-RAD51 myometrium 24+24h	24+24h	ctrl	myometrium	CyclinA2-RAD51	myometrium ctrl	189	0	0		125.896	220.089	200.182	0.539739	CyclinA2	RAD51	negative
CyclinA2-RAD51 myometrium ctrl 24+24h	CyclinA2-RAD51 myometrium 24+24h	24+24h	ctrl	myometrium	CyclinA2-RAD51	myometrium ctrl	189	0	0		179.097	216.953	183.189	0.604574	CyclinA2	RAD51	positive					negative
CyclinA2-RAD51 myometrium ctrl 24+24h	CyclinA2-RAD51 myometrium 24+24h	24+24h	ctrl	myometrium	CyclinA2-RAD51	myometrium ctrl	189	0	0		124.646	241.956	143.952	0.522189	CyclinA2	RAD51	negative
CyclinA2-RAD51 myometrium ctrl 24+24h	CyclinA2-RAD51 myometrium 24+24h	24+24h	ctrl	myometrium	CyclinA2-RAD51	myometrium ctrl	189	0	0		131.81	247.134	196.85	0.544292	CyclinA2	RAD51	negative
CyclinA2-RAD51 myometrium ctrl 24+24h	CyclinA2-RAD51 myometrium 24+24h	24+24h	ctrl	myometrium	CyclinA2-RAD51	myometrium ctrl	189	0	0		124.02	214.788	183.719	0.539532	CyclinA2	RAD51	negative
CyclinA2-RAD51 myometrium ctrl 24+24h	CyclinA2-RAD51 myometrium 24+24h	24+24h	ctrl	myometrium	CyclinA2-RAD51	myometrium ctrl	189	0	0		125.692	259.634	171.14	0.588061	CyclinA2	RAD51	negative
CyclinA2-RAD51 myometrium ctrl 24+24h	CyclinA2-RAD51 myometrium 24+24h	24+24h	ctrl	myometrium	CyclinA2-RAD51	myometrium ctrl	189	3	2		126.654	284.802	303.594	0.58061	CyclinA2	RAD51	negative
CyclinA2-RAD51 myometrium ctrl 24+24h	CyclinA2-RAD51 myometrium 24+24h	24+24h	ctrl	myometrium	CyclinA2-RAD51	myometrium ctrl	189	0	0		128.484	260.031	198.372	0.632335	CyclinA2	RAD51	negative
CyclinA2-RAD51 myometrium ctrl 24+24h	CyclinA2-RAD51 myometrium 24+24h	24+24h	ctrl	myometrium	CyclinA2-RAD51	myometrium ctrl	189	1	0		172.634	242.482	192.502	0.745755	CyclinA2	RAD51	positive					negative
CyclinA2-RAD51 myometrium ctrl 24+24h	CyclinA2-RAD51 myometrium 24+24h	24+24h	ctrl	myometrium	CyclinA2-RAD51	myometrium ctrl	189	0	0		126.366	245.682	136.051	0.584288	CyclinA2	RAD51	negative
CyclinA2-RAD51 myometrium ctrl 24+24h	CyclinA2-RAD51 myometrium 24+24h	24+24h	ctrl	myometrium	CyclinA2-RAD51	myometrium ctrl	189	0	0		125.741	240.823	93.989	0.65469	CyclinA2	RAD51	negative
CyclinA2-RAD51 myometrium ctrl 24+24h	CyclinA2-RAD51 myometrium 24+24h	24+24h	ctrl	myometrium	CyclinA2-RAD51	myometrium ctrl	189	0	0		125.125	208.391	177.981	0.620044	CyclinA2	RAD51	negative
CyclinA2-RAD51 myometrium ctrl 24+24h	CyclinA2-RAD51 myometrium 24+24h	24+24h	ctrl	myometrium	CyclinA2-RAD51	myometrium ctrl	189	0	1		126.321	292.674	151.963	0.516284	CyclinA2	RAD51	negative
CyclinA2-RAD51 myometrium ctrl 24+24h	CyclinA2-RAD51 myometrium 24+24h	24+24h	ctrl	myometrium	CyclinA2-RAD51	myometrium ctrl	189	0	0		124.45	195.36	106.325	0.562924	CyclinA2	RAD51	negative
CyclinA2-RAD51 myometrium ctrl 24+24h	CyclinA2-RAD51 myometrium 24+24h	24+24h	ctrl	myometrium	CyclinA2-RAD51	myometrium ctrl	189	2	8		162.916	346.49	252.66	0.502304	CyclinA2	RAD51	positive					positive
CyclinA2-RAD51 myometrium ctrl 24+24h	CyclinA2-RAD51 myometrium 24+24h	24+24h	ctrl	myometrium	CyclinA2-RAD51	myometrium ctrl	189	0	0		124.26	224.321	154.081	0.6278	CyclinA2	RAD51	negative
CyclinA2-RAD51 myometrium ctrl 24+24h	CyclinA2-RAD51 myometrium 24+24h	24+24h	ctrl	myometrium	CyclinA2-RAD51	myometrium ctrl	189	0	0		127.276	238.502	141.789	0.535942	CyclinA2	RAD51	negative
CyclinA2-RAD51 myometrium ctrl 24+24h	CyclinA2-RAD51 myometrium 24+24h	24+24h	ctrl	myometrium	CyclinA2-RAD51	myometrium ctrl	220	0	1		131.537	333.997	159.267	0.407662	CyclinA2	RAD51	negative
CyclinA2-RAD51 myometrium ctrl 24+24h	CyclinA2-RAD51 myometrium 24+24h	24+24h	ctrl	myometrium	CyclinA2-RAD51	myometrium ctrl	220	1	2		132.719	392.269	149.954	0.436219	CyclinA2	RAD51	negative
CyclinA2-RAD51 myometrium ctrl 24+24h	CyclinA2-RAD51 myometrium 24+24h	24+24h	ctrl	myometrium	CyclinA2-RAD51	myometrium ctrl	220	1	0		128.846	254.859	158.649	0.358212	CyclinA2	RAD51	negative
CyclinA2-RAD51 myometrium ctrl 24+24h	CyclinA2-RAD51 myometrium 24+24h	24+24h	ctrl	myometrium	CyclinA2-RAD51	myometrium ctrl	220	0	1		129.622	300.538	108.422	0.370476	CyclinA2	RAD51	negative
CyclinA2-RAD51 myometrium ctrl 24+24h	CyclinA2-RAD51 myometrium 24+24h	24+24h	ctrl	myometrium	CyclinA2-RAD51	myometrium ctrl	220	0	1		130.948	406.796	123.141	0.428281	CyclinA2	RAD51	negative
CyclinA2-RAD51 myometrium ctrl 24+24h	CyclinA2-RAD51 myometrium 24+24h	24+24h	ctrl	myometrium	CyclinA2-RAD51	myometrium ctrl	220	14	1		183.56	370.078	205.964	0.392027	CyclinA2	RAD51	positive					negative
CyclinA2-RAD51 myometrium ctrl 24+24h	CyclinA2-RAD51 myometrium 24+24h	24+24h	ctrl	myometrium	CyclinA2-RAD51	myometrium ctrl	184	0	0		122.699	186.04	198.593	0.440816	CyclinA2	RAD51	negative
CyclinA2-RAD51 myometrium ctrl 24+24h	CyclinA2-RAD51 myometrium 24+24h	24+24h	ctrl	myometrium	CyclinA2-RAD51	myometrium ctrl	184	0	0		122.732	182.113	107.473	0.43432	CyclinA2	RAD51	negative
CyclinA2-RAD51 myometrium ctrl 24+24h	CyclinA2-RAD51 myometrium 24+24h	24+24h	ctrl	myometrium	CyclinA2-RAD51	myometrium ctrl	184	0	0		122.57	172.565	124.819	0.518205	CyclinA2	RAD51	negative
CyclinA2-RAD51 myometrium ctrl 24+24h	CyclinA2-RAD51 myometrium 24+24h	24+24h	ctrl	myometrium	CyclinA2-RAD51	myometrium ctrl	184	1	0		124.843	216.247	580.265	0.688267	CyclinA2	RAD51	negative
CyclinA2-RAD51 myometrium ctrl 24+24h	CyclinA2-RAD51 myometrium 24+24h	24+24h	ctrl	myometrium	CyclinA2-RAD51	myometrium ctrl	184	0	0		122.21	186.927	244.274	0.474114	CyclinA2	RAD51	negative
CyclinA2-RAD51 myometrium ctrl 24+24h	CyclinA2-RAD51 myometrium 24+24h	24+24h	ctrl	myometrium	CyclinA2-RAD51	myometrium ctrl	184	0	0		123.623	193.095	475.529	0.522235	CyclinA2	RAD51	negative
CyclinA2-RAD51 myometrium ctrl 24+24h	CyclinA2-RAD51 myometrium 24+24h	24+24h	ctrl	myometrium	CyclinA2-RAD51	myometrium ctrl	184	0	0		122.377	167.22	189.655	0.546145	CyclinA2	RAD51	negative
CyclinA2-RAD51 myometrium ctrl 24+24h	CyclinA2-RAD51 myometrium 24+24h	24+24h	ctrl	myometrium	CyclinA2-RAD51	myometrium ctrl	184	1	0		153.377	211.244	143.444	0.676058	CyclinA2	RAD51	positive					negative
CyclinA2-RAD51 myometrium ctrl 24+24h	CyclinA2-RAD51 myometrium 24+24h	24+24h	ctrl	myometrium	CyclinA2-RAD51	myometrium ctrl	184	0	0		123.761	210.434	155.317	0.597254	CyclinA2	RAD51	negative
CyclinA2-RAD51 myometrium ctrl 24+24h	CyclinA2-RAD51 myometrium 24+24h	24+24h	ctrl	myometrium	CyclinA2-RAD51	myometrium ctrl	184	0	0		143.944	193.41	212.077	0.467043	CyclinA2	RAD51	negative
CyclinA2-RAD51 myometrium ctrl 24+24h	CyclinA2-RAD51 myometrium 24+24h	24+24h	ctrl	myometrium	CyclinA2-RAD51	myometrium ctrl	184	0	0		122.986	191.696	143.003	0.464061	CyclinA2	RAD51	negative
CyclinA2-RAD51 myometrium ctrl 24+24h	CyclinA2-RAD51 myometrium 24+24h	24+24h	ctrl	myometrium	CyclinA2-RAD51	myometrium ctrl	209	1	0		125.338	219.865	175.134	0.406674	CyclinA2	RAD51	negative
CyclinA2-RAD51 myometrium ctrl 24+24h	CyclinA2-RAD51 myometrium 24+24h	24+24h	ctrl	myometrium	CyclinA2-RAD51	myometrium ctrl	209	3	0		129.789	222.232	211.348	0.572268	CyclinA2	RAD51	negative
CyclinA2-RAD51 myometrium ctrl 24+24h	CyclinA2-RAD51 myometrium 24+24h	24+24h	ctrl	myometrium	CyclinA2-RAD51	myometrium ctrl	209	1	0		127.584	195.812	107.23	0.458997	CyclinA2	RAD51	negative
CyclinA2-RAD51 myometrium ctrl 24+24h	CyclinA2-RAD51 myometrium 24+24h	24+24h	ctrl	myometrium	CyclinA2-RAD51	myometrium ctrl	209	3	0		182.215	315.516	130.645	0.621406	CyclinA2	RAD51	positive					negative
CyclinA2-RAD51 myometrium ctrl 24+24h	CyclinA2-RAD51 myometrium 24+24h	24+24h	ctrl	myometrium	CyclinA2-RAD51	myometrium ctrl	209	0	0		246.767	212.229	176.635	0.567511	CyclinA2	RAD51	positive					negative
CyclinA2-RAD51 myometrium ctrl 24+24h	CyclinA2-RAD51 myometrium 24+24h	24+24h	ctrl	myometrium	CyclinA2-RAD51	myometrium ctrl	209	0	1		128.509	245.254	196.916	0.601326	CyclinA2	RAD51	negative
CyclinA2-RAD51 myometrium ctrl 24+24h	CyclinA2-RAD51 myometrium 24+24h	24+24h	ctrl	myometrium	CyclinA2-RAD51	myometrium ctrl	209	0	0		126.96	230.313	118.463	0.507493	CyclinA2	RAD51	negative
CyclinA2-RAD51 myometrium ctrl 24+24h	CyclinA2-RAD51 myometrium 24+24h	24+24h	ctrl	myometrium	CyclinA2-RAD51	myometrium ctrl	209	3	2		219.17	287.456	313.282	0.44593	CyclinA2	RAD51	positive					negative
CyclinA2-RAD51 myometrium ctrl 24+24h	CyclinA2-RAD51 myometrium 24+24h	24+24h	ctrl	myometrium	CyclinA2-RAD51	myometrium ctrl	209	1	0		137.839	251.027	196.916	0.521005	CyclinA2	RAD51	negative
CyclinA2-RAD51 myometrium ctrl 24+24h	CyclinA2-RAD51 myometrium 24+24h	24+24h	ctrl	myometrium	CyclinA2-RAD51	myometrium ctrl	209	0	0		124.006	175.346	132.344	0.389243	CyclinA2	RAD51	negative
CyclinA2-RAD51 myometrium ctrl 24+24h	CyclinA2-RAD51 myometrium 24+24h	24+24h	ctrl	myometrium	CyclinA2-RAD51	myometrium ctrl	209	0	0		124.587	194.126	158.561	0.415545	CyclinA2	RAD51	negative
CyclinA2-RAD51 myometrium ctrl 24+24h	CyclinA2-RAD51 myometrium 24+24h	24+24h	ctrl	myometrium	CyclinA2-RAD51	myometrium ctrl	209	1	0		126.903	212.944	250.233	0.606369	CyclinA2	RAD51	negative
CyclinA2-RAD51 myometrium ctrl 24+24h	CyclinA2-RAD51 myometrium 24+24h	24+24h	ctrl	myometrium	CyclinA2-RAD51	myometrium ctrl	209	0	0		155.939	199.344	200.204	0.533593	CyclinA2	RAD51	positive					negative
CyclinA2-RAD51 myometrium ctrl 24+24h	CyclinA2-RAD51 myometrium 24+24h	24+24h	ctrl	myometrium	CyclinA2-RAD51	myometrium ctrl	209	0	0		229.65	248.256	103.898	0.60008	CyclinA2	RAD51	positive					negative
CyclinA2-RAD51 myometrium ctrl 24+24h	CyclinA2-RAD51 myometrium 24+24h	24+24h	ctrl	myometrium	CyclinA2-RAD51	myometrium ctrl	209	0	0		173.891	216.198	136.426	0.63171	CyclinA2	RAD51	positive					negative
CyclinA2-RAD51 myometrium ctrl 24+24h	CyclinA2-RAD51 myometrium 24+24h	24+24h	ctrl	myometrium	CyclinA2-RAD51	myometrium ctrl	209	0	0		163.411	202.276	190.935	0.507721	CyclinA2	RAD51	positive					negative
CyclinA2-RAD51 myometrium ctrl 24+24h	CyclinA2-RAD51 myometrium 24+24h	24+24h	ctrl	myometrium	CyclinA2-RAD51	myometrium ctrl	209	1	0		211.528	265.071	134.904	0.660422	CyclinA2	RAD51	positive					negative
CyclinA2-RAD51 myometrium ctrl 24+24h	CyclinA2-RAD51 myometrium 24+24h	24+24h	ctrl	myometrium	CyclinA2-RAD51	myometrium ctrl	209	1	0		127.066	199.569	149.844	0.515829	CyclinA2	RAD51	negative
CyclinA2-RAD51 myometrium ctrl 24+24h	CyclinA2-RAD51 myometrium 24+24h	24+24h	ctrl	myometrium	CyclinA2-RAD51	myometrium ctrl	209	1	0		129.009	220.492	163.372	0.524885	CyclinA2	RAD51	negative
CyclinA2-RAD51 myometrium ctrl 24+24h	CyclinA2-RAD51 myometrium 24+24h	24+24h	ctrl	myometrium	CyclinA2-RAD51	myometrium ctrl	204	0	0		140.631	169.113	132.256	0.527977	CyclinA2	RAD51	negative
CyclinA2-RAD51 myometrium ctrl 24+24h	CyclinA2-RAD51 myometrium 24+24h	24+24h	ctrl	myometrium	CyclinA2-RAD51	myometrium ctrl	204	1	0		144.926	202.689	94.1215	0.48744	CyclinA2	RAD51	negative
CyclinA2-RAD51 myometrium ctrl 24+24h	CyclinA2-RAD51 myometrium 24+24h	24+24h	ctrl	myometrium	CyclinA2-RAD51	myometrium ctrl	204	0	0		163.393	180.161	127.202	0.463132	CyclinA2	RAD51	positive					negative
CyclinA2-RAD51 myometrium ctrl 24+24h	CyclinA2-RAD51 myometrium 24+24h	24+24h	ctrl	myometrium	CyclinA2-RAD51	myometrium ctrl	204	0	0		123.094	189.483	87.3465	0.430871	CyclinA2	RAD51	negative
CyclinA2-RAD51 myometrium ctrl 24+24h	CyclinA2-RAD51 myometrium 24+24h	24+24h	ctrl	myometrium	CyclinA2-RAD51	myometrium ctrl	204	4	0		176.358	202.841	98.5131	0.31862	CyclinA2	RAD51	positive					negative
CyclinA2-RAD51 myometrium ctrl 24+24h	CyclinA2-RAD51 myometrium 24+24h	24+24h	ctrl	myometrium	CyclinA2-RAD51	myometrium ctrl	204	0	0		151.349	164.575	166.484	0.473804	CyclinA2	RAD51	positive					negative
CyclinA2-RAD51 myometrium ctrl 24+24h	CyclinA2-RAD51 myometrium 24+24h	24+24h	ctrl	myometrium	CyclinA2-RAD51	myometrium ctrl	204	0	0		122.441	164.873	100.786	0.462463	CyclinA2	RAD51	negative
CyclinA2-RAD51 myometrium ctrl 24+24h	CyclinA2-RAD51 myometrium 24+24h	24+24h	ctrl	myometrium	CyclinA2-RAD51	myometrium ctrl	204	0	0		122.29	182.864	96.9021	0.411828	CyclinA2	RAD51	negative
CyclinA2-RAD51 myometrium ctrl 24+24h	CyclinA2-RAD51 myometrium 24+24h	24+24h	ctrl	myometrium	CyclinA2-RAD51	myometrium ctrl	204	1	0		169.311	214.097	186.433	0.52279	CyclinA2	RAD51	positive					negative
CyclinA2-RAD51 myometrium ctrl 24+24h	CyclinA2-RAD51 myometrium 24+24h	24+24h	ctrl	myometrium	CyclinA2-RAD51	myometrium ctrl	204	0	0		137.575	171.86	147.593	0.476953	CyclinA2	RAD51	negative
CyclinA2-RAD51 myometrium ctrl 24+24h	CyclinA2-RAD51 myometrium 24+24h	24+24h	ctrl	myometrium	CyclinA2-RAD51	myometrium ctrl	204	0	0		138.695	192.847	164.122	0.393955	CyclinA2	RAD51	negative
CyclinA2-RAD51 myometrium ctrl 24+24h	CyclinA2-RAD51 myometrium 24+24h	24+24h	ctrl	myometrium	CyclinA2-RAD51	myometrium ctrl	204	0	0		122.552	200.457	366.665	0.404635	CyclinA2	RAD51	negative
CyclinA2-RAD51 myometrium ctrl 24+24h	CyclinA2-RAD51 myometrium 24+24h	24+24h	ctrl	myometrium	CyclinA2-RAD51	myometrium ctrl	204	0	0		123.26	173.795	107.451	0.459598	CyclinA2	RAD51	negative
CyclinA2-RAD51 myometrium ctrl 24+24h	CyclinA2-RAD51 myometrium 24+24h	24+24h	ctrl	myometrium	CyclinA2-RAD51	myometrium ctrl	204	0	0		145.063	165.233	358.765	0.539466	CyclinA2	RAD51	positive					negative
CyclinA2-RAD51 myometrium ctrl 24+24h	CyclinA2-RAD51 myometrium 24+24h	24+24h	ctrl	myometrium	CyclinA2-RAD51	myometrium ctrl	204	0	0		122.676	191.768	119.986	0.410484	CyclinA2	RAD51	negative
CyclinA2-RAD51 myometrium ctrl 24+24h	CyclinA2-RAD51 myometrium 24+24h	24+24h	ctrl	myometrium	CyclinA2-RAD51	myometrium ctrl	204	0	0		123.797	206.307	169.441	0.396376	CyclinA2	RAD51	negative
CyclinA2-RAD51 myometrium ctrl 24+24h	CyclinA2-RAD51 myometrium 24+24h	24+24h	ctrl	myometrium	CyclinA2-RAD51	myometrium ctrl	204	0	0		122.546	167.99	187.073	0.453848	CyclinA2	RAD51	negative
CyclinA2-RAD51 myometrium ctrl 24+24h	CyclinA2-RAD51 myometrium 24+24h	24+24h	ctrl	myometrium	CyclinA2-RAD51	myometrium ctrl	204	0	1		125.194	241.991	270.867	0.399873	CyclinA2	RAD51	negative
CyclinA2-RAD51 myometrium ctrl 24+24h	CyclinA2-RAD51 myometrium 24+24h	24+24h	ctrl	myometrium	CyclinA2-RAD51	myometrium ctrl	204	26	0		289.734	250.573	308.471	0.402185	CyclinA2	RAD51	positive					negative
CyclinA2-RAD51 myometrium ctrl 24+24h	CyclinA2-RAD51 myometrium 24+24h	24+24h	ctrl	myometrium	CyclinA2-RAD51	myometrium ctrl	227	2	0		179.447	248.117	232.358	0.4667	CyclinA2	RAD51	positive					negative
CyclinA2-RAD51 myometrium ctrl 24+24h	CyclinA2-RAD51 myometrium 24+24h	24+24h	ctrl	myometrium	CyclinA2-RAD51	myometrium ctrl	227	3	0		176.103	260.172	305.867	0.520787	CyclinA2	RAD51	positive					negative
CyclinA2-RAD51 myometrium ctrl 24+24h	CyclinA2-RAD51 myometrium 24+24h	24+24h	ctrl	myometrium	CyclinA2-RAD51	myometrium ctrl	227	0	3		136.683	486.913	103.5	0.317956	CyclinA2	RAD51	negative
CyclinA2-RAD51 myometrium ctrl 24+24h	CyclinA2-RAD51 myometrium 24+24h	24+24h	ctrl	myometrium	CyclinA2-RAD51	myometrium ctrl	227	4	7		128.525	278.447	868.499	0.48189	CyclinA2	RAD51	negative
CyclinA2-RAD51 myometrium ctrl 24+24h	CyclinA2-RAD51 myometrium 24+24h	24+24h	ctrl	myometrium	CyclinA2-RAD51	myometrium ctrl	227	1	1		128.598	283.317	273.029	0.364059	CyclinA2	RAD51	negative
CyclinA2-RAD51 myometrium ctrl 24+24h	CyclinA2-RAD51 myometrium 24+24h	24+24h	ctrl	myometrium	CyclinA2-RAD51	myometrium ctrl	227	1	0		127.805	247.998	128.129	0.49238	CyclinA2	RAD51	negative
CyclinA2-RAD51 myometrium ctrl 24+24h	CyclinA2-RAD51 myometrium 24+24h	24+24h	ctrl	myometrium	CyclinA2-RAD51	myometrium ctrl	227	2	2		226.503	301.181	305.514	0.530023	CyclinA2	RAD51	positive					negative
CyclinA2-RAD51 myometrium ctrl 24+24h	CyclinA2-RAD51 myometrium 24+24h	24+24h	ctrl	myometrium	CyclinA2-RAD51	myometrium ctrl	227	0	0		133.898	262.527	259.104	0.521299	CyclinA2	RAD51	negative
CyclinA2-RAD51 myometrium ctrl 24+24h	CyclinA2-RAD51 myometrium 24+24h	24+24h	ctrl	myometrium	CyclinA2-RAD51	myometrium ctrl	227	1	0		127.646	230.281	124.885	0.575238	CyclinA2	RAD51	negative
CyclinA2-RAD51 myometrium ctrl 24+24h	CyclinA2-RAD51 myometrium 24+24h	24+24h	ctrl	myometrium	CyclinA2-RAD51	myometrium ctrl	227	4	3		129.948	275.813	194.334	0.496258	CyclinA2	RAD51	negative
CyclinA2-RAD51 myometrium ctrl 24+24h	CyclinA2-RAD51 myometrium 24+24h	24+24h	ctrl	myometrium	CyclinA2-RAD51	myometrium ctrl	227	1	1		126.852	212.555	235.955	0.452555	CyclinA2	RAD51	negative
CyclinA2-RAD51 myometrium ctrl 24+24h	CyclinA2-RAD51 myometrium 24+24h	24+24h	ctrl	myometrium	CyclinA2-RAD51	myometrium ctrl	227	1	1		129.523	237.155	199.763	0.444275	CyclinA2	RAD51	negative
CyclinA2-RAD51 myometrium ctrl 24+24h	CyclinA2-RAD51 myometrium 24+24h	24+24h	ctrl	myometrium	CyclinA2-RAD51	myometrium ctrl	227	1	0		132.11	232.114	167.587	0.352049	CyclinA2	RAD51	negative
CyclinA2-RAD51 myometrium ctrl 24+24h	CyclinA2-RAD51 myometrium 24+24h	24+24h	ctrl	myometrium	CyclinA2-RAD51	myometrium ctrl	227	2	1		222.524	242.111	374.014	0.483147	CyclinA2	RAD51	positive					negative
CyclinA2-RAD51 myometrium ctrl 24+24h	CyclinA2-RAD51 myometrium 24+24h	24+24h	ctrl	myometrium	CyclinA2-RAD51	myometrium ctrl	227	0	0		129.103	303.76	160.371	0.507338	CyclinA2	RAD51	negative
CyclinA2-RAD51 myometrium ctrl 24+24h	CyclinA2-RAD51 myometrium 24+24h	24+24h	ctrl	myometrium	CyclinA2-RAD51	myometrium ctrl	234	2	0		130.231	244.304	234.079	0.379938	CyclinA2	RAD51	negative
CyclinA2-RAD51 myometrium ctrl 24+24h	CyclinA2-RAD51 myometrium 24+24h	24+24h	ctrl	myometrium	CyclinA2-RAD51	myometrium ctrl	234	1	2		241.047	288.439	86.552	0.43368	CyclinA2	RAD51	positive					negative
CyclinA2-RAD51 myometrium ctrl 24+24h	CyclinA2-RAD51 myometrium 24+24h	24+24h	ctrl	myometrium	CyclinA2-RAD51	myometrium ctrl	234	1	2		185.465	270.545	174.075	0.504704	CyclinA2	RAD51	positive					negative
CyclinA2-RAD51 myometrium ctrl 24+24h	CyclinA2-RAD51 myometrium 24+24h	24+24h	ctrl	myometrium	CyclinA2-RAD51	myometrium ctrl	234	1	2		181.766	281.772	177.496	0.544028	CyclinA2	RAD51	positive					negative
CyclinA2-RAD51 myometrium ctrl 24+24h	CyclinA2-RAD51 myometrium 24+24h	24+24h	ctrl	myometrium	CyclinA2-RAD51	myometrium ctrl	234	1	1		130.312	296.75	171.449	0.468331	CyclinA2	RAD51	negative
CyclinA2-RAD51 myometrium ctrl 24+24h	CyclinA2-RAD51 myometrium 24+24h	24+24h	ctrl	myometrium	CyclinA2-RAD51	myometrium ctrl	234	1	2		188.614	277.379	187.669	0.469775	CyclinA2	RAD51	positive					negative
CyclinA2-RAD51 myometrium ctrl 24+24h	CyclinA2-RAD51 myometrium 24+24h	24+24h	ctrl	myometrium	CyclinA2-RAD51	myometrium ctrl	234	1	0		171.558	251.593	182.262	0.510742	CyclinA2	RAD51	positive					negative
CyclinA2-RAD51 myometrium ctrl 24+24h	CyclinA2-RAD51 myometrium 24+24h	24+24h	ctrl	myometrium	CyclinA2-RAD51	myometrium ctrl	234	0	0		171.7	262.089	204.706	0.45584	CyclinA2	RAD51	positive					negative
CyclinA2-RAD51 myometrium ctrl 24+24h	CyclinA2-RAD51 myometrium 24+24h	24+24h	ctrl	myometrium	CyclinA2-RAD51	myometrium ctrl	234	0	1		129.281	265.317	126.01	0.503795	CyclinA2	RAD51	negative
CyclinA2-RAD51 myometrium ctrl 24+24h	CyclinA2-RAD51 myometrium 24+24h	24+24h	ctrl	myometrium	CyclinA2-RAD51	myometrium ctrl	234	1	1		183.089	257.392	207.685	0.577042	CyclinA2	RAD51	positive					negative
CyclinA2-RAD51 myometrium ctrl 24+24h	CyclinA2-RAD51 myometrium 24+24h	24+24h	ctrl	myometrium	CyclinA2-RAD51	myometrium ctrl	234	1	2		192.524	277.352	156.111	0.419742	CyclinA2	RAD51	positive					negative
CyclinA2-RAD51 myometrium ctrl 24+24h	CyclinA2-RAD51 myometrium 24+24h	24+24h	ctrl	myometrium	CyclinA2-RAD51	myometrium ctrl	234	0	0		127.768	234.063	155.626	0.395479	CyclinA2	RAD51	negative
CyclinA2-RAD51 myometrium ctrl 24+24h	CyclinA2-RAD51 myometrium 24+24h	24+24h	ctrl	myometrium	CyclinA2-RAD51	myometrium ctrl	234	1	2		208.83	255.69	338.153	0.467762	CyclinA2	RAD51	positive					negative
CyclinA2-RAD51 myometrium ctrl 24+24h	CyclinA2-RAD51 myometrium 24+24h	24+24h	ctrl	myometrium	CyclinA2-RAD51	myometrium ctrl	234	0	0		181.995	230.609	161.297	0.485974	CyclinA2	RAD51	positive					negative
CyclinA2-RAD51 myometrium ctrl 24+24h	CyclinA2-RAD51 myometrium 24+24h	24+24h	ctrl	myometrium	CyclinA2-RAD51	myometrium ctrl	216	0	0		126.818	234.768	139.913	0.531572	CyclinA2	RAD51	negative
CyclinA2-RAD51 myometrium ctrl 24+24h	CyclinA2-RAD51 myometrium 24+24h	24+24h	ctrl	myometrium	CyclinA2-RAD51	myometrium ctrl	216	10	0		134.246	259.581	228.562	0.559145	CyclinA2	RAD51	negative
CyclinA2-RAD51 myometrium ctrl 24+24h	CyclinA2-RAD51 myometrium 24+24h	24+24h	ctrl	myometrium	CyclinA2-RAD51	myometrium ctrl	216	3	1		222.838	254.286	237.83	0.568963	CyclinA2	RAD51	positive					negative
CyclinA2-RAD51 myometrium ctrl 24+24h	CyclinA2-RAD51 myometrium 24+24h	24+24h	ctrl	myometrium	CyclinA2-RAD51	myometrium ctrl	216	0	0		126.554	218.676	227.37	0.537045	CyclinA2	RAD51	negative
CyclinA2-RAD51 myometrium ctrl 24+24h	CyclinA2-RAD51 myometrium 24+24h	24+24h	ctrl	myometrium	CyclinA2-RAD51	myometrium ctrl	216	1	0		126.747	220.209	186.963	0.523702	CyclinA2	RAD51	negative
CyclinA2-RAD51 myometrium ctrl 24+24h	CyclinA2-RAD51 myometrium 24+24h	24+24h	ctrl	myometrium	CyclinA2-RAD51	myometrium ctrl	216	3	2		135.39	447.16	164.475	0.405579	CyclinA2	RAD51	negative
CyclinA2-RAD51 myometrium ctrl 24+24h	CyclinA2-RAD51 myometrium 24+24h	24+24h	ctrl	myometrium	CyclinA2-RAD51	myometrium ctrl	216	0	0		126.761	219.214	94.1877	0.642946	CyclinA2	RAD51	negative
CyclinA2-RAD51 myometrium ctrl 24+24h	CyclinA2-RAD51 myometrium 24+24h	24+24h	ctrl	myometrium	CyclinA2-RAD51	myometrium ctrl	216	0	0		128.291	305.951	126.275	0.496068	CyclinA2	RAD51	negative
CyclinA2-RAD51 myometrium ctrl 24+24h	CyclinA2-RAD51 myometrium 24+24h	24+24h	ctrl	myometrium	CyclinA2-RAD51	myometrium ctrl	216	0	0		170.854	243.643	184.05	0.563098	CyclinA2	RAD51	positive					negative
CyclinA2-RAD51 myometrium ctrl 24+24h	CyclinA2-RAD51 myometrium 24+24h	24+24h	ctrl	myometrium	CyclinA2-RAD51	myometrium ctrl	216	0	0		127.06	247.801	156.663	0.571141	CyclinA2	RAD51	negative
CyclinA2-RAD51 myometrium ctrl 24+24h	CyclinA2-RAD51 myometrium 24+24h	24+24h	ctrl	myometrium	CyclinA2-RAD51	myometrium ctrl	216	2	1		220.243	258.725	147.152	0.420037	CyclinA2	RAD51	positive					negative
CyclinA2-RAD51 myometrium ctrl 24+24h	CyclinA2-RAD51 myometrium 24+24h	24+24h	ctrl	myometrium	CyclinA2-RAD51	myometrium ctrl	216	0	1		127.054	284.169	241.957	0.549443	CyclinA2	RAD51	negative
CyclinA2-RAD51 myometrium ctrl 24+24h	CyclinA2-RAD51 myometrium 24+24h	24+24h	ctrl	myometrium	CyclinA2-RAD51	myometrium ctrl	216	0	0		130.407	300.322	96.8579	0.544158	CyclinA2	RAD51	negative
CyclinA2-RAD51 myometrium ctrl 24+24h	CyclinA2-RAD51 myometrium 24+24h	24+24h	ctrl	myometrium	CyclinA2-RAD51	myometrium ctrl	216	1	4		126.718	293.085	182.792	0.435934	CyclinA2	RAD51	negative
CyclinA2-RAD51 myometrium ctrl 24+24h	CyclinA2-RAD51 myometrium 24+24h	24+24h	ctrl	myometrium	CyclinA2-RAD51	myometrium ctrl	216	7	0		132.747	278.708	159.135	0.623511	CyclinA2	RAD51	negative
CyclinA2-RAD51 myometrium ctrl 24+24h	CyclinA2-RAD51 myometrium 24+24h	24+24h	ctrl	myometrium	CyclinA2-RAD51	myometrium ctrl	216	0	0		125.86	213.752	187.559	0.505608	CyclinA2	RAD51	negative
CyclinA2-RAD51 myometrium ctrl 24+24h	CyclinA2-RAD51 myometrium 24+24h	24+24h	ctrl	myometrium	CyclinA2-RAD51	myometrium ctrl	216	2	0		126.955	240.513	155.869	0.590186	CyclinA2	RAD51	negative
CyclinA2-RAD51 myometrium ctrl 24+24h	CyclinA2-RAD51 myometrium 24+24h	24+24h	ctrl	myometrium	CyclinA2-RAD51	myometrium ctrl	216	1	0		126.007	216.443	193.914	0.397651	CyclinA2	RAD51	negative
CyclinA2-RAD51 myometrium ctrl 24+24h	CyclinA2-RAD51 myometrium 24+24h	24+24h	ctrl	myometrium	CyclinA2-RAD51	myometrium ctrl	216	0	0		124.562	202.803	216.093	0.540419	CyclinA2	RAD51	negative
CyclinA2-RAD51 myometrium ctrl 24+24h	CyclinA2-RAD51 myometrium 24+24h	24+24h	ctrl	myometrium	CyclinA2-RAD51	myometrium ctrl	216	0	0		126.412	204.276	121.95	0.638557	CyclinA2	RAD51	negative
CyclinA2-RAD51 myometrium ctrl 24+24h	CyclinA2-RAD51 myometrium 24+24h	24+24h	ctrl	myometrium	CyclinA2-RAD51	myometrium ctrl	236	2	3		193.308	295.894	190.935	0.530498	CyclinA2	RAD51	positive					negative
CyclinA2-RAD51 myometrium ctrl 24+24h	CyclinA2-RAD51 myometrium 24+24h	24+24h	ctrl	myometrium	CyclinA2-RAD51	myometrium ctrl	236	0	0		144.551	249.14	169.86	0.534892	CyclinA2	RAD51	negative
CyclinA2-RAD51 myometrium ctrl 24+24h	CyclinA2-RAD51 myometrium 24+24h	24+24h	ctrl	myometrium	CyclinA2-RAD51	myometrium ctrl	236	0	0		131.269	260.279	118.992	0.491609	CyclinA2	RAD51	negative
CyclinA2-RAD51 myometrium ctrl 24+24h	CyclinA2-RAD51 myometrium 24+24h	24+24h	ctrl	myometrium	CyclinA2-RAD51	myometrium ctrl	236	0	2		126.662	296.831	124.377	0.541799	CyclinA2	RAD51	negative
CyclinA2-RAD51 myometrium ctrl 24+24h	CyclinA2-RAD51 myometrium 24+24h	24+24h	ctrl	myometrium	CyclinA2-RAD51	myometrium ctrl	236	4	1		196.897	271.367	318.468	0.549585	CyclinA2	RAD51	positive					negative
CyclinA2-RAD51 myometrium ctrl 24+24h	CyclinA2-RAD51 myometrium 24+24h	24+24h	ctrl	myometrium	CyclinA2-RAD51	myometrium ctrl	236	2	1		172.757	277.63	173.479	0.527289	CyclinA2	RAD51	positive					negative
CyclinA2-RAD51 myometrium ctrl 24+24h	CyclinA2-RAD51 myometrium 24+24h	24+24h	ctrl	myometrium	CyclinA2-RAD51	myometrium ctrl	236	0	0		126.87	278.992	110.96	0.471786	CyclinA2	RAD51	negative
CyclinA2-RAD51 myometrium ctrl 24+24h	CyclinA2-RAD51 myometrium 24+24h	24+24h	ctrl	myometrium	CyclinA2-RAD51	myometrium ctrl	236	6	0		128.289	302.078	492.367	0.505312	CyclinA2	RAD51	negative
CyclinA2-RAD51 myometrium ctrl 24+24h	CyclinA2-RAD51 myometrium 24+24h	24+24h	ctrl	myometrium	CyclinA2-RAD51	myometrium ctrl	236	0	0		132.016	231.82	172.001	0.51067	CyclinA2	RAD51	negative
CyclinA2-RAD51 myometrium ctrl 24+24h	CyclinA2-RAD51 myometrium 24+24h	24+24h	ctrl	myometrium	CyclinA2-RAD51	myometrium ctrl	236	1	0		130.178	246.9	449.995	0.456064	CyclinA2	RAD51	negative
CyclinA2-RAD51 myometrium ctrl 24+24h	CyclinA2-RAD51 myometrium 24+24h	24+24h	ctrl	myometrium	CyclinA2-RAD51	myometrium ctrl	236	0	0		127.152	273.427	277.002	0.503834	CyclinA2	RAD51	negative
CyclinA2-RAD51 myometrium ctrl 24+24h	CyclinA2-RAD51 myometrium 24+24h	24+24h	ctrl	myometrium	CyclinA2-RAD51	myometrium ctrl	236	1	0		127.961	231.139	160.68	0.465531	CyclinA2	RAD51	negative
CyclinA2-RAD51 myometrium ctrl 24+24h	CyclinA2-RAD51 myometrium 24+24h	24+24h	ctrl	myometrium	CyclinA2-RAD51	myometrium ctrl	236	1	1		186.264	267.406	155.648	0.471804	CyclinA2	RAD51	positive					negative
CyclinA2-RAD51 myometrium ctrl 24+24h	CyclinA2-RAD51 myometrium 24+24h	24+24h	ctrl	myometrium	CyclinA2-RAD51	myometrium ctrl	200	0	0		128.289	140.954	415.414	0.433769	CyclinA2	RAD51	negative
CyclinA2-RAD51 myometrium ctrl 24+24h	CyclinA2-RAD51 myometrium 24+24h	24+24h	ctrl	myometrium	CyclinA2-RAD51	myometrium ctrl	200	0	0		121.007	142.251	82.8666	0.432371	CyclinA2	RAD51	negative
CyclinA2-RAD51 myometrium ctrl 24+24h	CyclinA2-RAD51 myometrium 24+24h	24+24h	ctrl	myometrium	CyclinA2-RAD51	myometrium ctrl	200	0	0		125.976	138.546	174.384	0.333633	CyclinA2	RAD51	negative
CyclinA2-RAD51 myometrium ctrl 24+24h	CyclinA2-RAD51 myometrium 24+24h	24+24h	ctrl	myometrium	CyclinA2-RAD51	myometrium ctrl	200	0	0		129.408	144.444	124.09	0.313902	CyclinA2	RAD51	negative
CyclinA2-RAD51 myometrium ctrl 24+24h	CyclinA2-RAD51 myometrium 24+24h	24+24h	ctrl	myometrium	CyclinA2-RAD51	myometrium ctrl	200	2	0		123.964	141.709	154.809	0.397579	CyclinA2	RAD51	negative
CyclinA2-RAD51 myometrium ctrl 24+24h	CyclinA2-RAD51 myometrium 24+24h	24+24h	ctrl	myometrium	CyclinA2-RAD51	myometrium ctrl	200	0	0		122.022	174.974	554.026	0.417219	CyclinA2	RAD51	negative
CyclinA2-RAD51 myometrium ctrl 24+24h	CyclinA2-RAD51 myometrium 24+24h	24+24h	ctrl	myometrium	CyclinA2-RAD51	myometrium ctrl	200	0	0		122.137	144.786	286.16	0.428105	CyclinA2	RAD51	negative
CyclinA2-RAD51 myometrium ctrl 24+24h	CyclinA2-RAD51 myometrium 24+24h	24+24h	ctrl	myometrium	CyclinA2-RAD51	myometrium ctrl	200	0	0		121.779	150.495	193.826	0.337463	CyclinA2	RAD51	negative
CyclinA2-RAD51 myometrium ctrl 24+24h	CyclinA2-RAD51 myometrium 24+24h	24+24h	ctrl	myometrium	CyclinA2-RAD51	myometrium ctrl	200	1	0		122.282	153.978	214.482	0.392921	CyclinA2	RAD51	negative
CyclinA2-RAD51 myometrium ctrl 24+24h	CyclinA2-RAD51 myometrium 24+24h	24+24h	ctrl	myometrium	CyclinA2-RAD51	myometrium ctrl	200	1	0		127.028	180.19	267.358	0.449151	CyclinA2	RAD51	negative
CyclinA2-RAD51 myometrium ctrl 24+24h	CyclinA2-RAD51 myometrium 24+24h	24+24h	ctrl	myometrium	CyclinA2-RAD51	myometrium ctrl	200	0	0		122.523	175.268	198.438	0.435249	CyclinA2	RAD51	negative
CyclinA2-RAD51 myometrium ctrl 24+24h	CyclinA2-RAD51 myometrium 24+24h	24+24h	ctrl	myometrium	CyclinA2-RAD51	myometrium ctrl	200	0	0		121.932	147.864	227.017	0.441653	CyclinA2	RAD51	negative
CyclinA2-RAD51 myometrium ctrl 24+24h	CyclinA2-RAD51 myometrium 24+24h	24+24h	ctrl	myometrium	CyclinA2-RAD51	myometrium ctrl	200	1	0		124.822	191.105	388.976	0.423737	CyclinA2	RAD51	negative
CyclinA2-RAD51 myometrium ctrl 24+24h	CyclinA2-RAD51 myometrium 24+24h	24+24h	ctrl	myometrium	CyclinA2-RAD51	myometrium ctrl	200	1	0		122.828	152.978	237.786	0.355876	CyclinA2	RAD51	negative
CyclinA2-RAD51 myometrium ctrl 24+24h	CyclinA2-RAD51 myometrium 24+24h	24+24h	ctrl	myometrium	CyclinA2-RAD51	myometrium ctrl	200	0	0		122.835	177.346	180.21	0.324623	CyclinA2	RAD51	negative
CyclinA2-RAD51 myometrium ctrl 24+24h	CyclinA2-RAD51 myometrium 24+24h	24+24h	ctrl	myometrium	CyclinA2-RAD51	myometrium ctrl	200	0	0		122.627	180.752	440.815	0.512839	CyclinA2	RAD51	negative
CyclinA2-RAD51 myometrium ctrl 24+24h	CyclinA2-RAD51 myometrium 24+24h	24+24h	ctrl	myometrium	CyclinA2-RAD51	myometrium ctrl	200	1	0		122.926	168.842	264.29	0.441188	CyclinA2	RAD51	negative
CyclinA2-RAD51 myometrium ctrl 24+24h	CyclinA2-RAD51 myometrium 24+24h	24+24h	ctrl	myometrium	CyclinA2-RAD51	myometrium ctrl	200	0	0		134.024	158.554	166.461	0.428751	CyclinA2	RAD51	negative
CyclinA2-RAD51 myometrium ctrl 24+24h	CyclinA2-RAD51 myometrium 24+24h	24+24h	ctrl	myometrium	CyclinA2-RAD51	myometrium ctrl	213	0	0		123.635	197.237	219.668	0.350232	CyclinA2	RAD51	negative
CyclinA2-RAD51 myometrium ctrl 24+24h	CyclinA2-RAD51 myometrium 24+24h	24+24h	ctrl	myometrium	CyclinA2-RAD51	myometrium ctrl	213	1	0		124.122	195.368	274.111	0.44987	CyclinA2	RAD51	negative
CyclinA2-RAD51 myometrium ctrl 24+24h	CyclinA2-RAD51 myometrium 24+24h	24+24h	ctrl	myometrium	CyclinA2-RAD51	myometrium ctrl	213	0	0		123.653	186.505	170.566	0.468959	CyclinA2	RAD51	negative
CyclinA2-RAD51 myometrium ctrl 24+24h	CyclinA2-RAD51 myometrium 24+24h	24+24h	ctrl	myometrium	CyclinA2-RAD51	myometrium ctrl	213	0	1		124.832	193.227	197.357	0.439072	CyclinA2	RAD51	negative
CyclinA2-RAD51 myometrium ctrl 24+24h	CyclinA2-RAD51 myometrium 24+24h	24+24h	ctrl	myometrium	CyclinA2-RAD51	myometrium ctrl	213	0	0		123.623	188.94	317.078	0.507335	CyclinA2	RAD51	negative
CyclinA2-RAD51 myometrium ctrl 24+24h	CyclinA2-RAD51 myometrium 24+24h	24+24h	ctrl	myometrium	CyclinA2-RAD51	myometrium ctrl	213	1	0		125.335	186.065	153.375	0.379224	CyclinA2	RAD51	negative
CyclinA2-RAD51 myometrium ctrl 24+24h	CyclinA2-RAD51 myometrium 24+24h	24+24h	ctrl	myometrium	CyclinA2-RAD51	myometrium ctrl	213	0	0		123.817	191.311	345.303	0.464151	CyclinA2	RAD51	negative
CyclinA2-RAD51 myometrium ctrl 24+24h	CyclinA2-RAD51 myometrium 24+24h	24+24h	ctrl	myometrium	CyclinA2-RAD51	myometrium ctrl	213	0	0		122.779	182.23	291.479	0.450179	CyclinA2	RAD51	negative
CyclinA2-RAD51 myometrium ctrl 24+24h	CyclinA2-RAD51 myometrium 24+24h	24+24h	ctrl	myometrium	CyclinA2-RAD51	myometrium ctrl	213	0	0		124.07	179.833	346.517	0.492199	CyclinA2	RAD51	negative
CyclinA2-RAD51 myometrium ctrl 24+24h	CyclinA2-RAD51 myometrium 24+24h	24+24h	ctrl	myometrium	CyclinA2-RAD51	myometrium ctrl	213	1	0		147.002	185.968	269.234	0.471845	CyclinA2	RAD51	positive					negative
CyclinA2-RAD51 myometrium ctrl 24+24h	CyclinA2-RAD51 myometrium 24+24h	24+24h	ctrl	myometrium	CyclinA2-RAD51	myometrium ctrl	213	0	0		123.42	193.714	224.17	0.467252	CyclinA2	RAD51	negative
CyclinA2-RAD51 myometrium ctrl 24+24h	CyclinA2-RAD51 myometrium 24+24h	24+24h	ctrl	myometrium	CyclinA2-RAD51	myometrium ctrl	213	0	0		122.764	171.66	244.672	0.458642	CyclinA2	RAD51	negative
CyclinA2-RAD51 myometrium ctrl 24+24h	CyclinA2-RAD51 myometrium 24+24h	24+24h	ctrl	myometrium	CyclinA2-RAD51	myometrium ctrl	213	0	0		126.071	196.14	99.9475	0.408554	CyclinA2	RAD51	negative
CyclinA2-RAD51 myometrium ctrl 24+24h	CyclinA2-RAD51 myometrium 24+24h	24+24h	ctrl	myometrium	CyclinA2-RAD51	myometrium ctrl	213	0	0		157.605	171.886	246.834	0.462918	CyclinA2	RAD51	positive					negative
CyclinA2-RAD51 myometrium ctrl 24+24h	CyclinA2-RAD51 myometrium 24+24h	24+24h	ctrl	myometrium	CyclinA2-RAD51	myometrium ctrl	213	0	0		148.546	217.685	130.225	0.472562	CyclinA2	RAD51	positive					negative
CyclinA2-RAD51 myometrium ctrl 24+24h	CyclinA2-RAD51 myometrium 24+24h	24+24h	ctrl	myometrium	CyclinA2-RAD51	myometrium ctrl	213	0	0		124.513	200.508	131.395	0.578983	CyclinA2	RAD51	negative
CyclinA2-RAD51 myometrium ctrl 24+24h	CyclinA2-RAD51 myometrium 24+24h	24+24h	ctrl	myometrium	CyclinA2-RAD51	myometrium ctrl	213	1	0		175.643	219.828	325.442	0.37513	CyclinA2	RAD51	positive					negative
CyclinA2-RAD51 myometrium ctrl 24+24h	CyclinA2-RAD51 myometrium 24+24h	24+24h	ctrl	myometrium	CyclinA2-RAD51	myometrium ctrl	213	0	0		124.631	210.058	129.21	0.406797	CyclinA2	RAD51	negative
CyclinA2-RAD51 myometrium ctrl 24+24h	CyclinA2-RAD51 myometrium 24+24h	24+24h	ctrl	myometrium	CyclinA2-RAD51	myometrium ctrl	213	0	0		122.998	179.078	375.802	0.505722	CyclinA2	RAD51	negative
CyclinA2-RAD51 myometrium ctrl 24+24h	CyclinA2-RAD51 myometrium 24+24h	24+24h	ctrl	myometrium	CyclinA2-RAD51	myometrium ctrl	213	0	0		122.648	158.254	143.797	0.506804	CyclinA2	RAD51	negative
CyclinA2-RAD51 myometrium ctrl 24+24h	CyclinA2-RAD51 myometrium 24+24h	24+24h	ctrl	myometrium	CyclinA2-RAD51	myometrium ctrl	213	0	0		147.269	183.405	156.156	0.453984	CyclinA2	RAD51	positive					negative
CyclinA2-RAD51 myometrium ctrl 24+24h	CyclinA2-RAD51 myometrium 24+24h	24+24h	ctrl	myometrium	CyclinA2-RAD51	myometrium ctrl	213	1	0		159.114	210.112	119.765	0.310256	CyclinA2	RAD51	positive					negative
CyclinA2-RAD51 myometrium ctrl 24+24h	CyclinA2-RAD51 myometrium 24+24h	24+24h	ctrl	myometrium	CyclinA2-RAD51	myometrium ctrl	213	0	0		122.04	158.754	128.239	0.4048	CyclinA2	RAD51	negative
CyclinA2-RAD51 myometrium ctrl 24+24h	CyclinA2-RAD51 myometrium 24+24h	24+24h	ctrl	myometrium	CyclinA2-RAD51	myometrium ctrl	213	0	0		133.367	156.867	191.399	0.406098	CyclinA2	RAD51	negative
CyclinA2-RAD51 myometrium ctrl 24+24h	CyclinA2-RAD51 myometrium 24+24h	24+24h	ctrl	myometrium	CyclinA2-RAD51	myometrium ctrl	213	0	0		122.273	213.695	80.3949	0.503368	CyclinA2	RAD51	negative
CyclinA2-RAD51 myometrium ctrl 24+24h	CyclinA2-RAD51 myometrium 24+24h	24+24h	ctrl	myometrium	CyclinA2-RAD51	myometrium ctrl	213	0	0		122.692	182.879	152.823	0.377512	CyclinA2	RAD51	negative
CyclinA2-RAD51 myometrium ctrl 24+24h	CyclinA2-RAD51 myometrium 24+24h	24+24h	ctrl	myometrium	CyclinA2-RAD51	myometrium ctrl	213	0	0		122.212	159.456	101.426	0.303116	CyclinA2	RAD51	negative
CyclinA2-RAD51 myometrium ctrl 24+24h	CyclinA2-RAD51 myometrium 24+24h	24+24h	ctrl	myometrium	CyclinA2-RAD51	myometrium ctrl	213	0	0		123.756	216.579	81.4984	0.395559	CyclinA2	RAD51	negative
CyclinA2-RAD51 myometrium ctrl 24+24h	CyclinA2-RAD51 myometrium 24+24h	24+24h	ctrl	myometrium	CyclinA2-RAD51	myometrium ctrl	213	0	0		147.985	190.835	242.001	0.355364	CyclinA2	RAD51	positive					negative
CyclinA2-RAD51 myometrium ctrl 24+24h	CyclinA2-RAD51 myometrium 24+24h	24+24h	ctrl	myometrium	CyclinA2-RAD51	myometrium ctrl	231	0	0		126.183	181.977	96.0193	0.408198	CyclinA2	RAD51	negative
CyclinA2-RAD51 myometrium ctrl 24+24h	CyclinA2-RAD51 myometrium 24+24h	24+24h	ctrl	myometrium	CyclinA2-RAD51	myometrium ctrl	231	0	2		129.585	375.746	102.044	0.470338	CyclinA2	RAD51	negative
CyclinA2-RAD51 myometrium ctrl 24+24h	CyclinA2-RAD51 myometrium 24+24h	24+24h	ctrl	myometrium	CyclinA2-RAD51	myometrium ctrl	231	0	0		135.629	310.528	106.855	0.463309	CyclinA2	RAD51	negative
CyclinA2-RAD51 myometrium ctrl 24+24h	CyclinA2-RAD51 myometrium 24+24h	24+24h	ctrl	myometrium	CyclinA2-RAD51	myometrium ctrl	231	0	1		156.596	337.228	149.998	0.447812	CyclinA2	RAD51	positive					negative
CyclinA2-RAD51 myometrium ctrl 24+24h	CyclinA2-RAD51 myometrium 24+24h	24+24h	ctrl	myometrium	CyclinA2-RAD51	myometrium ctrl	231	2	0		136.278	324.071	96.0193	0.34384	CyclinA2	RAD51	negative
CyclinA2-RAD51 myometrium ctrl 24+24h	CyclinA2-RAD51 myometrium 24+24h	24+24h	ctrl	myometrium	CyclinA2-RAD51	myometrium ctrl	231	3	3		240.484	367.317	308.692	0.333657	CyclinA2	RAD51	positive					negative
CyclinA2-RAD51 myometrium ctrl 24+24h	CyclinA2-RAD51 myometrium 24+24h	24+24h	ctrl	myometrium	CyclinA2-RAD51	myometrium ctrl	198	0	0		125.168	137.588	134.992	0.38439	CyclinA2	RAD51	negative
CyclinA2-RAD51 myometrium ctrl 24+24h	CyclinA2-RAD51 myometrium 24+24h	24+24h	ctrl	myometrium	CyclinA2-RAD51	myometrium ctrl	198	0	0		125.482	137.728	429.759	0.314149	CyclinA2	RAD51	negative
CyclinA2-RAD51 myometrium ctrl 24+24h	CyclinA2-RAD51 myometrium 24+24h	24+24h	ctrl	myometrium	CyclinA2-RAD51	myometrium ctrl	171	0	0		124.735	135.693	114.844	0.353234	CyclinA2	RAD51	negative
CyclinA2-RAD51 myometrium ctrl 24+24h	CyclinA2-RAD51 myometrium 24+24h	24+24h	ctrl	myometrium	CyclinA2-RAD51	myometrium ctrl	171	0	0		124.45	135.487	109.569	0.315572	CyclinA2	RAD51	negative
CyclinA2-RAD51 myometrium ctrl 24+24h	CyclinA2-RAD51 myometrium 24+24h	24+24h	ctrl	myometrium	CyclinA2-RAD51	myometrium ctrl	171	0	0		124.449	136.047	136.294	0.335633	CyclinA2	RAD51	negative
CyclinA2-RAD51 myometrium ctrl 24+24h	CyclinA2-RAD51 myometrium 24+24h	24+24h	ctrl	myometrium	CyclinA2-RAD51	myometrium ctrl	171	0	0		123.642	134.247	150.087	0.340155	CyclinA2	RAD51	negative
CyclinA2-RAD51 myometrium ctrl 24+24h	CyclinA2-RAD51 myometrium 24+24h	24+24h	ctrl	myometrium	CyclinA2-RAD51	myometrium ctrl	171	0	0		124.01	135.159	131.593	0.430322	CyclinA2	RAD51	negative
CyclinA2-RAD51 myometrium ctrl 24+24h	CyclinA2-RAD51 myometrium 24+24h	24+24h	ctrl	myometrium	CyclinA2-RAD51	myometrium ctrl	171	0	0		124.402	135.683	81.366	0.311277	CyclinA2	RAD51	negative
CyclinA2-RAD51 myometrium ctrl 24+24h	CyclinA2-RAD51 myometrium 24+24h	24+24h	ctrl	myometrium	CyclinA2-RAD51	myometrium ctrl	218	0	2		126.584	316.695	120.493	0.454704	CyclinA2	RAD51	negative
CyclinA2-RAD51 myometrium ctrl 24+24h	CyclinA2-RAD51 myometrium 24+24h	24+24h	ctrl	myometrium	CyclinA2-RAD51	myometrium ctrl	218	0	0		125.81	230.29	161.143	0.484512	CyclinA2	RAD51	negative
CyclinA2-RAD51 myometrium ctrl 24+24h	CyclinA2-RAD51 myometrium 24+24h	24+24h	ctrl	myometrium	CyclinA2-RAD51	myometrium ctrl	218	0	3		131.731	344.688	141.745	0.436093	CyclinA2	RAD51	negative
CyclinA2-RAD51 myometrium ctrl 24+24h	CyclinA2-RAD51 myometrium 24+24h	24+24h	ctrl	myometrium	CyclinA2-RAD51	myometrium ctrl	218	0	1		185.202	252.957	169.021	0.506403	CyclinA2	RAD51	positive					negative
CyclinA2-RAD51 myometrium ctrl 24+24h	CyclinA2-RAD51 myometrium 24+24h	24+24h	ctrl	myometrium	CyclinA2-RAD51	myometrium ctrl	218	4	1		229.133	256.492	209.473	0.501954	CyclinA2	RAD51	positive					negative
CyclinA2-RAD51 myometrium ctrl 24+24h	CyclinA2-RAD51 myometrium 24+24h	24+24h	ctrl	myometrium	CyclinA2-RAD51	myometrium ctrl	218	3	0		172.151	267.543	181.689	0.447458	CyclinA2	RAD51	positive					negative
CyclinA2-RAD51 myometrium ctrl 24+24h	CyclinA2-RAD51 myometrium 24+24h	24+24h	ctrl	myometrium	CyclinA2-RAD51	myometrium ctrl	218	0	6		126.914	292.986	383.415	0.37581	CyclinA2	RAD51	negative
CyclinA2-RAD51 myometrium ctrl 24+24h	CyclinA2-RAD51 myometrium 24+24h	24+24h	ctrl	myometrium	CyclinA2-RAD51	myometrium ctrl	218	4	2		188.789	261.336	140.068	0.385835	CyclinA2	RAD51	positive					negative
CyclinA2-RAD51 myometrium ctrl 24+24h	CyclinA2-RAD51 myometrium 24+24h	24+24h	ctrl	myometrium	CyclinA2-RAD51	myometrium ctrl	218	0	0		166.105	191.743	227.591	0.499157	CyclinA2	RAD51	positive					negative
CyclinA2-RAD51 myometrium ctrl 24+24h	CyclinA2-RAD51 myometrium 24+24h	24+24h	ctrl	myometrium	CyclinA2-RAD51	myometrium ctrl	218	0	5		126.849	298.597	273.007	0.502169	CyclinA2	RAD51	negative
CyclinA2-RAD51 myometrium ctrl 24+24h	CyclinA2-RAD51 myometrium 24+24h	24+24h	ctrl	myometrium	CyclinA2-RAD51	myometrium ctrl	218	0	0		126.117	244.132	162.533	0.361102	CyclinA2	RAD51	negative
CyclinA2-RAD51 myometrium ctrl 24+24h	CyclinA2-RAD51 myometrium 24+24h	24+24h	ctrl	myometrium	CyclinA2-RAD51	myometrium ctrl	218	0	0		124.866	203.112	268.726	0.49824	CyclinA2	RAD51	negative
CyclinA2-RAD51 myometrium ctrl 24+24h	CyclinA2-RAD51 myometrium 24+24h	24+24h	ctrl	myometrium	CyclinA2-RAD51	myometrium ctrl	218	5	0		130.441	255.506	161.783	0.46101	CyclinA2	RAD51	negative
CyclinA2-RAD51 myometrium ctrl 24+24h	CyclinA2-RAD51 myometrium 24+24h	24+24h	ctrl	myometrium	CyclinA2-RAD51	myometrium ctrl	218	0	0		134.673	235.176	172.95	0.494414	CyclinA2	RAD51	negative
CyclinA2-RAD51 myometrium ctrl 24+24h	CyclinA2-RAD51 myometrium 24+24h	24+24h	ctrl	myometrium	CyclinA2-RAD51	myometrium ctrl	218	1	0		126.414	251.665	362.892	0.431508	CyclinA2	RAD51	negative
CyclinA2-RAD51 myometrium ctrl 24+24h	CyclinA2-RAD51 myometrium 24+24h	24+24h	ctrl	myometrium	CyclinA2-RAD51	myometrium ctrl	218	0	0		125.113	210.772	193.473	0.463572	CyclinA2	RAD51	negative
CyclinA2-RAD51 myometrium ctrl 24+24h	CyclinA2-RAD51 myometrium 24+24h	24+24h	ctrl	myometrium	CyclinA2-RAD51	myometrium ctrl	218	1	0		125.228	248.021	390.036	0.43735	CyclinA2	RAD51	negative
CyclinA2-RAD51 myometrium ctrl 24+24h	CyclinA2-RAD51 myometrium 24+24h	24+24h	ctrl	myometrium	CyclinA2-RAD51	myometrium ctrl	218	2	1		196.209	309.006	169.683	0.441778	CyclinA2	RAD51	positive					negative
CyclinA2-RAD51 myometrium ctrl 24+24h	CyclinA2-RAD51 myometrium 24+24h	24+24h	ctrl	myometrium	CyclinA2-RAD51	myometrium ctrl	218	0	0		128.654	302.503	83.7052	0.456804	CyclinA2	RAD51	negative
CyclinA2-RAD51 myometrium ctrl 24+24h	CyclinA2-RAD51 myometrium 24+24h	24+24h	ctrl	myometrium	CyclinA2-RAD51	myometrium ctrl	218	0	0		128.847	231.471	104.251	0.434333	CyclinA2	RAD51	negative
CyclinA2-RAD51 myometrium ctrl 24+24h	CyclinA2-RAD51 myometrium 24+24h	24+24h	ctrl	myometrium	CyclinA2-RAD51	myometrium ctrl	218	2	2		212.271	314.741	131.991	0.347496	CyclinA2	RAD51	positive					negative
CyclinA2-RAD51 myometrium ctrl 24+24h	CyclinA2-RAD51 myometrium 24+24h	24+24h	ctrl	myometrium	CyclinA2-RAD51	myometrium ctrl	192	2	0		190.4	243.647	404.137	0.624511	CyclinA2	RAD51	positive					negative
CyclinA2-RAD51 myometrium ctrl 24+24h	CyclinA2-RAD51 myometrium 24+24h	24+24h	ctrl	myometrium	CyclinA2-RAD51	myometrium ctrl	192	2	0		136.24	229.563	399.503	0.493928	CyclinA2	RAD51	negative
CyclinA2-RAD51 myometrium ctrl 24+24h	CyclinA2-RAD51 myometrium 24+24h	24+24h	ctrl	myometrium	CyclinA2-RAD51	myometrium ctrl	192	1	0		181.545	186.877	367.592	0.487888	CyclinA2	RAD51	positive					negative
CyclinA2-RAD51 myometrium ctrl 24+24h	CyclinA2-RAD51 myometrium 24+24h	24+24h	ctrl	myometrium	CyclinA2-RAD51	myometrium ctrl	192	2	0		133.891	255.795	588.474	0.503094	CyclinA2	RAD51	negative
CyclinA2-RAD51 myometrium ctrl 24+24h	CyclinA2-RAD51 myometrium 24+24h	24+24h	ctrl	myometrium	CyclinA2-RAD51	myometrium ctrl	192	0	0		130.124	217.291	362.936	0.587995	CyclinA2	RAD51	negative
CyclinA2-RAD51 myometrium ctrl 24+24h	CyclinA2-RAD51 myometrium 24+24h	24+24h	ctrl	myometrium	CyclinA2-RAD51	myometrium ctrl	192	3	3		130.172	244.014	816.44	0.687093	CyclinA2	RAD51	negative
CyclinA2-RAD51 myometrium ctrl 24+24h	CyclinA2-RAD51 myometrium 24+24h	24+24h	ctrl	myometrium	CyclinA2-RAD51	myometrium ctrl	192	0	0		129.998	178.55	95.2469	0.505586	CyclinA2	RAD51	negative
CyclinA2-RAD51 myometrium ctrl 24+24h	CyclinA2-RAD51 myometrium 24+24h	24+24h	ctrl	myometrium	CyclinA2-RAD51	myometrium ctrl	205	0	0		125.01	233.355	192.348	0.627344	CyclinA2	RAD51	negative
CyclinA2-RAD51 myometrium ctrl 24+24h	CyclinA2-RAD51 myometrium 24+24h	24+24h	ctrl	myometrium	CyclinA2-RAD51	myometrium ctrl	205	1	1		127.7	252.897	108.311	0.683028	CyclinA2	RAD51	negative
CyclinA2-RAD51 myometrium ctrl 24+24h	CyclinA2-RAD51 myometrium 24+24h	24+24h	ctrl	myometrium	CyclinA2-RAD51	myometrium ctrl	205	0	0		126.218	224.721	144.128	0.606764	CyclinA2	RAD51	negative
CyclinA2-RAD51 myometrium ctrl 24+24h	CyclinA2-RAD51 myometrium 24+24h	24+24h	ctrl	myometrium	CyclinA2-RAD51	myometrium ctrl	205	3	0		125.165	206.725	271.794	0.631266	CyclinA2	RAD51	negative
CyclinA2-RAD51 myometrium ctrl 24+24h	CyclinA2-RAD51 myometrium 24+24h	24+24h	ctrl	myometrium	CyclinA2-RAD51	myometrium ctrl	205	11	6		128.873	309.608	782.146	0.56114	CyclinA2	RAD51	negative
CyclinA2-RAD51 myometrium ctrl 24+24h	CyclinA2-RAD51 myometrium 24+24h	24+24h	ctrl	myometrium	CyclinA2-RAD51	myometrium ctrl	205	3	1		218.057	281.593	211.062	0.639455	CyclinA2	RAD51	positive					negative
CyclinA2-RAD51 myometrium ctrl 24+24h	CyclinA2-RAD51 myometrium 24+24h	24+24h	ctrl	myometrium	CyclinA2-RAD51	myometrium ctrl	205	1	0		197.025	262.087	181.446	0.664511	CyclinA2	RAD51	positive					negative
CyclinA2-RAD51 myometrium ctrl 24+24h	CyclinA2-RAD51 myometrium 24+24h	24+24h	ctrl	myometrium	CyclinA2-RAD51	myometrium ctrl	205	0	2		127.118	309.517	555.306	0.594491	CyclinA2	RAD51	negative
CyclinA2-RAD51 myometrium ctrl 24+24h	CyclinA2-RAD51 myometrium 24+24h	24+24h	ctrl	myometrium	CyclinA2-RAD51	myometrium ctrl	205	1	1		235.265	287.145	128.967	0.680502	CyclinA2	RAD51	positive					negative
CyclinA2-RAD51 myometrium ctrl 24+24h	CyclinA2-RAD51 myometrium 24+24h	24+24h	ctrl	myometrium	CyclinA2-RAD51	myometrium ctrl	205	0	1		125.962	308.652	114.005	0.63897	CyclinA2	RAD51	negative
CyclinA2-RAD51 myometrium ctrl 24+24h	CyclinA2-RAD51 myometrium 24+24h	24+24h	ctrl	myometrium	CyclinA2-RAD51	myometrium ctrl	205	0	0		125.546	230.159	127.996	0.609937	CyclinA2	RAD51	negative
CyclinA2-RAD51 myometrium ctrl 24+24h	CyclinA2-RAD51 myometrium 24+24h	24+24h	ctrl	myometrium	CyclinA2-RAD51	myometrium ctrl	205	3	1		204.267	286.539	268.042	0.647392	CyclinA2	RAD51	positive					negative
CyclinA2-RAD51 myometrium ctrl 24+24h	CyclinA2-RAD51 myometrium 24+24h	24+24h	ctrl	myometrium	CyclinA2-RAD51	myometrium ctrl	205	1	1		126.834	225.526	284.858	0.542632	CyclinA2	RAD51	negative
CyclinA2-RAD51 myometrium ctrl 24+24h	CyclinA2-RAD51 myometrium 24+24h	24+24h	ctrl	myometrium	CyclinA2-RAD51	myometrium ctrl	205	0	0		126.977	246.987	165.336	0.559457	CyclinA2	RAD51	negative
CyclinA2-RAD51 myometrium ctrl 24+24h	CyclinA2-RAD51 myometrium 24+24h	24+24h	ctrl	myometrium	CyclinA2-RAD51	myometrium ctrl	205	0	0		126.121	245.052	122.479	0.541517	CyclinA2	RAD51	negative
CyclinA2-RAD51 myometrium ctrl 24+24h	CyclinA2-RAD51 myometrium 24+24h	24+24h	ctrl	myometrium	CyclinA2-RAD51	myometrium ctrl	205	0	0		126.463	270.319	162.092	0.572125	CyclinA2	RAD51	negative
CyclinA2-RAD51 myometrium ctrl 24+24h	CyclinA2-RAD51 myometrium 24+24h	24+24h	ctrl	myometrium	CyclinA2-RAD51	myometrium ctrl	205	1	0		131.266	238.626	143.29	0.565626	CyclinA2	RAD51	negative
CyclinA2-RAD51 myometrium ctrl 24+24h	CyclinA2-RAD51 myometrium 24+24h	24+24h	ctrl	myometrium	CyclinA2-RAD51	myometrium ctrl	205	0	0		125.987	228.05	138.192	0.582887	CyclinA2	RAD51	negative
CyclinA2-RAD51 myometrium ctrl 24+24h	CyclinA2-RAD51 myometrium 24+24h	24+24h	ctrl	myometrium	CyclinA2-RAD51	myometrium ctrl	205	0	0		124.698	191.873	84.5217	0.560382	CyclinA2	RAD51	negative
CyclinA2-RAD51 myometrium ctrl 24+24h	CyclinA2-RAD51 myometrium 24+24h	24+24h	ctrl	myometrium	CyclinA2-RAD51	myometrium ctrl	205	0	0		158.812	237.312	223.354	0.556316	CyclinA2	RAD51	positive					negative
CyclinA2-RAD51 myometrium ctrl 24+24h	CyclinA2-RAD51 myometrium 24+24h	24+24h	ctrl	myometrium	CyclinA2-RAD51	myometrium ctrl	205	0	1		124.855	232.147	191.31	0.442195	CyclinA2	RAD51	negative
CyclinA2-RAD51 myometrium ctrl 24+24h	CyclinA2-RAD51 myometrium 24+24h	24+24h	ctrl	myometrium	CyclinA2-RAD51	myometrium ctrl	205	0	0		126.234	212.893	144.768	0.480797	CyclinA2	RAD51	negative
CyclinA2-RAD51 myometrium ctrl 24+24h	CyclinA2-RAD51 myometrium 24+24h	24+24h	ctrl	myometrium	CyclinA2-RAD51	myometrium ctrl	214	0	0		123.86	190.88	159.267	0.486845	CyclinA2	RAD51	negative
CyclinA2-RAD51 myometrium ctrl 24+24h	CyclinA2-RAD51 myometrium 24+24h	24+24h	ctrl	myometrium	CyclinA2-RAD51	myometrium ctrl	214	1	0		173.638	197.788	205.28	0.662333	CyclinA2	RAD51	positive					negative
CyclinA2-RAD51 myometrium ctrl 24+24h	CyclinA2-RAD51 myometrium 24+24h	24+24h	ctrl	myometrium	CyclinA2-RAD51	myometrium ctrl	214	0	0		141.848	207.979	159.311	0.524749	CyclinA2	RAD51	negative
CyclinA2-RAD51 myometrium ctrl 24+24h	CyclinA2-RAD51 myometrium 24+24h	24+24h	ctrl	myometrium	CyclinA2-RAD51	myometrium ctrl	214	0	0		124.757	206.862	151.014	0.52239	CyclinA2	RAD51	negative
CyclinA2-RAD51 myometrium ctrl 24+24h	CyclinA2-RAD51 myometrium 24+24h	24+24h	ctrl	myometrium	CyclinA2-RAD51	myometrium ctrl	214	0	0		171.287	230.587	328.421	0.437882	CyclinA2	RAD51	positive					negative
CyclinA2-RAD51 myometrium ctrl 24+24h	CyclinA2-RAD51 myometrium 24+24h	24+24h	ctrl	myometrium	CyclinA2-RAD51	myometrium ctrl	214	0	1		124.818	253.609	258.486	0.576684	CyclinA2	RAD51	negative
CyclinA2-RAD51 myometrium ctrl 24+24h	CyclinA2-RAD51 myometrium 24+24h	24+24h	ctrl	myometrium	CyclinA2-RAD51	myometrium ctrl	214	0	1		125.504	208.557	185.264	0.631628	CyclinA2	RAD51	negative
CyclinA2-RAD51 myometrium ctrl 24+24h	CyclinA2-RAD51 myometrium 24+24h	24+24h	ctrl	myometrium	CyclinA2-RAD51	myometrium ctrl	214	1	0		138.545	356.309	133.513	0.538646	CyclinA2	RAD51	negative
CyclinA2-RAD51 myometrium ctrl 24+24h	CyclinA2-RAD51 myometrium 24+24h	24+24h	ctrl	myometrium	CyclinA2-RAD51	myometrium ctrl	214	0	0		130.052	441.664	132.829	0.338433	CyclinA2	RAD51	negative
CyclinA2-RAD51 myometrium ctrl 24+24h	CyclinA2-RAD51 myometrium 24+24h	24+24h	ctrl	myometrium	CyclinA2-RAD51	myometrium ctrl	214	1	0		127.036	185.006	164.586	0.379325	CyclinA2	RAD51	negative
CyclinA2-RAD51 myometrium ctrl 24+24h	CyclinA2-RAD51 myometrium 24+24h	24+24h	ctrl	myometrium	CyclinA2-RAD51	myometrium ctrl	214	3	1		127.842	242.939	324.846	0.547115	CyclinA2	RAD51	negative
CyclinA2-RAD51 myometrium ctrl 24+24h	CyclinA2-RAD51 myometrium 24+24h	24+24h	ctrl	myometrium	CyclinA2-RAD51	myometrium ctrl	214	2	0		143.515	238.622	247.629	0.36737	CyclinA2	RAD51	negative
CyclinA2-RAD51 myometrium ctrl 24+24h	CyclinA2-RAD51 myometrium 24+24h	24+24h	ctrl	myometrium	CyclinA2-RAD51	myometrium ctrl	214	0	0		125.431	244.099	98.2041	0.502234	CyclinA2	RAD51	negative
CyclinA2-RAD51 myometrium ctrl 24+24h	CyclinA2-RAD51 myometrium 24+24h	24+24h	ctrl	myometrium	CyclinA2-RAD51	myometrium ctrl	214	0	0		123.983	185.82	164.961	0.567566	CyclinA2	RAD51	negative
CyclinA2-RAD51 myometrium ctrl 24+24h	CyclinA2-RAD51 myometrium 24+24h	24+24h	ctrl	myometrium	CyclinA2-RAD51	myometrium ctrl	214	1	0		123.542	189.165	142.782	0.447828	CyclinA2	RAD51	negative
CyclinA2-RAD51 myometrium ctrl 24+24h	CyclinA2-RAD51 myometrium 24+24h	24+24h	ctrl	myometrium	CyclinA2-RAD51	myometrium ctrl	214	0	0		123.305	181.989	205.633	0.463781	CyclinA2	RAD51	negative
CyclinA2-RAD51 myometrium ctrl 24+24h	CyclinA2-RAD51 myometrium 24+24h	24+24h	ctrl	myometrium	CyclinA2-RAD51	myometrium ctrl	214	3	0		141.279	180.667	159.819	0.375134	CyclinA2	RAD51	negative
CyclinA2-RAD51 myometrium ctrl 24+24h	CyclinA2-RAD51 myometrium 24+24h	24+24h	ctrl	myometrium	CyclinA2-RAD51	myometrium ctrl	214	0	1		124.346	244.069	111.489	0.452189	CyclinA2	RAD51	negative
CyclinA2-RAD51 myometrium ctrl 24+24h	CyclinA2-RAD51 myometrium 24+24h	24+24h	ctrl	myometrium	CyclinA2-RAD51	myometrium ctrl	180	1	0		126.128	231.326	160.9	0.562015	CyclinA2	RAD51	negative
CyclinA2-RAD51 myometrium ctrl 24+24h	CyclinA2-RAD51 myometrium 24+24h	24+24h	ctrl	myometrium	CyclinA2-RAD51	myometrium ctrl	180	0	1		125.055	264.847	180.188	0.590863	CyclinA2	RAD51	negative
CyclinA2-RAD51 myometrium ctrl 24+24h	CyclinA2-RAD51 myometrium 24+24h	24+24h	ctrl	myometrium	CyclinA2-RAD51	myometrium ctrl	180	0	1		622.08	241.409	256.964	0.695158	CyclinA2	RAD51	positive					negative
CyclinA2-RAD51 myometrium ctrl 24+24h	CyclinA2-RAD51 myometrium 24+24h	24+24h	ctrl	myometrium	CyclinA2-RAD51	myometrium ctrl	180	2	0		221.573	255.975	168.514	0.675809	CyclinA2	RAD51	positive					negative
CyclinA2-RAD51 myometrium ctrl 24+24h	CyclinA2-RAD51 myometrium 24+24h	24+24h	ctrl	myometrium	CyclinA2-RAD51	myometrium ctrl	180	1	1		127.256	243.437	180.673	0.693828	CyclinA2	RAD51	negative
CyclinA2-RAD51 myometrium ctrl 24+24h	CyclinA2-RAD51 myometrium 24+24h	24+24h	ctrl	myometrium	CyclinA2-RAD51	myometrium ctrl	180	0	0		146.253	263.237	165.38	0.656688	CyclinA2	RAD51	positive					negative
CyclinA2-RAD51 myometrium ctrl 24+24h	CyclinA2-RAD51 myometrium 24+24h	24+24h	ctrl	myometrium	CyclinA2-RAD51	myometrium ctrl	180	0	0		125.513	230.028	158.738	0.582036	CyclinA2	RAD51	negative
CyclinA2-RAD51 myometrium ctrl 24+24h	CyclinA2-RAD51 myometrium 24+24h	24+24h	ctrl	myometrium	CyclinA2-RAD51	myometrium ctrl	180	0	0		138.601	243.903	201.418	0.51076	CyclinA2	RAD51	negative
CyclinA2-RAD51 myometrium ctrl 24+24h	CyclinA2-RAD51 myometrium 24+24h	24+24h	ctrl	myometrium	CyclinA2-RAD51	myometrium ctrl	180	1	0		125.956	237.772	132.101	0.687872	CyclinA2	RAD51	negative
CyclinA2-RAD51 myometrium ctrl 24+24h	CyclinA2-RAD51 myometrium 24+24h	24+24h	ctrl	myometrium	CyclinA2-RAD51	myometrium ctrl	180	0	0		124.692	206.332	189.479	0.602715	CyclinA2	RAD51	negative
CyclinA2-RAD51 myometrium ctrl 24+24h	CyclinA2-RAD51 myometrium 24+24h	24+24h	ctrl	myometrium	CyclinA2-RAD51	myometrium ctrl	180	0	1		126.027	245.026	336.652	0.553004	CyclinA2	RAD51	negative
CyclinA2-RAD51 myometrium ctrl 24+24h	CyclinA2-RAD51 myometrium 24+24h	24+24h	ctrl	myometrium	CyclinA2-RAD51	myometrium ctrl	180	3	2		221.13	260.762	423.469	0.61131	CyclinA2	RAD51	positive					negative
CyclinA2-RAD51 myometrium ctrl 24+24h	CyclinA2-RAD51 myometrium 24+24h	24+24h	ctrl	myometrium	CyclinA2-RAD51	myometrium ctrl	180	0	0		126.494	262.454	270.999	0.660512	CyclinA2	RAD51	negative
CyclinA2-RAD51 myometrium ctrl 24+24h	CyclinA2-RAD51 myometrium 24+24h	24+24h	ctrl	myometrium	CyclinA2-RAD51	myometrium ctrl	180	0	0		125.751	239.904	146.975	0.613927	CyclinA2	RAD51	negative
CyclinA2-RAD51 myometrium ctrl 24+24h	CyclinA2-RAD51 myometrium 24+24h	24+24h	ctrl	myometrium	CyclinA2-RAD51	myometrium ctrl	180	1	0		124.944	228.97	114.513	0.612853	CyclinA2	RAD51	negative
CyclinA2-RAD51 myometrium ctrl 24+24h	CyclinA2-RAD51 myometrium 24+24h	24+24h	ctrl	myometrium	CyclinA2-RAD51	myometrium ctrl	180	0	0		126.179	229.945	162.136	0.492297	CyclinA2	RAD51	negative
CyclinA2-RAD51 myometrium ctrl 24+24h	CyclinA2-RAD51 myometrium 24+24h	24+24h	ctrl	myometrium	CyclinA2-RAD51	myometrium ctrl	180	0	0		126.455	263.57	233.968	0.624098	CyclinA2	RAD51	negative
CyclinA2-RAD51 myometrium ctrl 24+24h	CyclinA2-RAD51 myometrium 24+24h	24+24h	ctrl	myometrium	CyclinA2-RAD51	myometrium ctrl	180	0	0		125.034	248.702	386.306	0.565038	CyclinA2	RAD51	negative
CyclinA2-RAD51 myometrium ctrl 24+24h	CyclinA2-RAD51 myometrium 24+24h	24+24h	ctrl	myometrium	CyclinA2-RAD51	myometrium ctrl	180	1	2		146.26	267.995	606.261	0.374532	CyclinA2	RAD51	positive					negative
CyclinA2-RAD51 myometrium ctrl 24+24h	CyclinA2-RAD51 myometrium 24+24h	24+24h	ctrl	myometrium	CyclinA2-RAD51	myometrium ctrl	180	0	0		125.357	240.4	186.345	0.522638	CyclinA2	RAD51	negative
CyclinA2-RAD51 myometrium ctrl 24+24h	CyclinA2-RAD51 myometrium 24+24h	24+24h	ctrl	myometrium	CyclinA2-RAD51	myometrium ctrl	180	0	2		172.87	258.42	194.444	0.62163	CyclinA2	RAD51	positive					negative
CyclinA2-RAD51 myometrium ctrl 24+24h	CyclinA2-RAD51 myometrium 24+24h	24+24h	ctrl	myometrium	CyclinA2-RAD51	myometrium ctrl	180	0	0		126.744	262.199	142.628	0.619438	CyclinA2	RAD51	negative
CyclinA2-RAD51 myometrium ctrl 24+24h	CyclinA2-RAD51 myometrium 24+24h	24+24h	ctrl	myometrium	CyclinA2-RAD51	myometrium ctrl	180	0	0		124.787	204.412	160.547	0.431232	CyclinA2	RAD51	negative
CyclinA2-RAD51 myometrium ctrl 24+24h	CyclinA2-RAD51 myometrium 24+24h	24+24h	ctrl	myometrium	CyclinA2-RAD51	myometrium ctrl	180	0	0		125.582	240.217	172.31	0.505132	CyclinA2	RAD51	negative
CyclinA2-RAD51 myometrium ctrl 24+24h	CyclinA2-RAD51 myometrium 24+24h	24+24h	ctrl	myometrium	CyclinA2-RAD51	myometrium ctrl	180	1	1		140.376	254.761	213.908	0.616345	CyclinA2	RAD51	negative
CyclinA2-RAD51 myometrium ctrl 24+24h	CyclinA2-RAD51 myometrium 24+24h	24+24h	ctrl	myometrium	CyclinA2-RAD51	myometrium ctrl	180	0	0		125.357	276.305	315.312	0.537328	CyclinA2	RAD51	negative
CyclinA2-RAD51 myometrium ctrl 24+24h	CyclinA2-RAD51 myometrium 24+24h	24+24h	ctrl	myometrium	CyclinA2-RAD51	myometrium ctrl	180	5	2		257.574	247.912	181.998	0.690784	CyclinA2	RAD51	positive					negative
CyclinA2-RAD51 myometrium ctrl 24+24h	CyclinA2-RAD51 myometrium 24+24h	24+24h	ctrl	myometrium	CyclinA2-RAD51	myometrium ctrl	180	0	1		183.435	238.583	191.641	0.673036	CyclinA2	RAD51	positive					negative
CyclinA2-RAD51 myometrium ctrl 24+24h	CyclinA2-RAD51 myometrium 24+24h	24+24h	ctrl	myometrium	CyclinA2-RAD51	myometrium ctrl	180	1	0		124.918	242.107	298.43	0.510214	CyclinA2	RAD51	negative
CyclinA2-RAD51 myometrium ctrl 24+24h	CyclinA2-RAD51 myometrium 24+24h	24+24h	ctrl	myometrium	CyclinA2-RAD51	myometrium ctrl	180	0	1		125.124	276.766	106.06	0.669562	CyclinA2	RAD51	negative
CyclinA2-RAD51 myometrium ctrl 24+24h	CyclinA2-RAD51 myometrium 24+24h	24+24h	ctrl	myometrium	CyclinA2-RAD51	myometrium ctrl	180	0	1		124.694	250.504	106.303	0.617002	CyclinA2	RAD51	negative
CyclinA2-RAD51 myometrium ctrl 24+24h	CyclinA2-RAD51 myometrium 24+24h	24+24h	ctrl	myometrium	CyclinA2-RAD51	myometrium ctrl	180	1	0		176.726	234.65	174.649	0.682129	CyclinA2	RAD51	positive					negative
CyclinA2-RAD51 myometrium ctrl 24+24h	CyclinA2-RAD51 myometrium 24+24h	24+24h	ctrl	myometrium	CyclinA2-RAD51	myometrium ctrl	180	3	1		209.341	253.036	181.358	0.66807	CyclinA2	RAD51	positive					negative
CyclinA2-RAD51 myometrium ctrl 24+24h	CyclinA2-RAD51 myometrium 24+24h	24+24h	ctrl	myometrium	CyclinA2-RAD51	myometrium ctrl	180	0	0		188.437	221.122	187.669	0.587164	CyclinA2	RAD51	positive					negative
CyclinA2-RAD51 myometrium ctrl 24+24h	CyclinA2-RAD51 myometrium 24+24h	24+24h	ctrl	myometrium	CyclinA2-RAD51	myometrium ctrl	180	0	0		176.348	228.429	183.211	0.590669	CyclinA2	RAD51	positive					negative
CyclinA2-RAD51 myometrium ctrl 24+24h	CyclinA2-RAD51 myometrium 24+24h	24+24h	ctrl	myometrium	CyclinA2-RAD51	myometrium ctrl	180	0	2		125.132	223.679	579.515	0.577392	CyclinA2	RAD51	negative
CyclinA2-RAD51 myometrium ctrl 24+24h	CyclinA2-RAD51 myometrium 24+24h	24+24h	ctrl	myometrium	CyclinA2-RAD51	myometrium ctrl	215	1	0		178.57	264.564	109.393	0.58428	CyclinA2	RAD51	positive					negative
CyclinA2-RAD51 myometrium ctrl 24+24h	CyclinA2-RAD51 myometrium 24+24h	24+24h	ctrl	myometrium	CyclinA2-RAD51	myometrium ctrl	215	1	0		188.529	285.456	149.822	0.601382	CyclinA2	RAD51	positive					negative
CyclinA2-RAD51 myometrium ctrl 24+24h	CyclinA2-RAD51 myometrium 24+24h	24+24h	ctrl	myometrium	CyclinA2-RAD51	myometrium ctrl	215	1	0		126.678	226.716	138.126	0.582718	CyclinA2	RAD51	negative
CyclinA2-RAD51 myometrium ctrl 24+24h	CyclinA2-RAD51 myometrium 24+24h	24+24h	ctrl	myometrium	CyclinA2-RAD51	myometrium ctrl	215	1	0		126.868	248.495	136.846	0.534661	CyclinA2	RAD51	negative
CyclinA2-RAD51 myometrium ctrl 24+24h	CyclinA2-RAD51 myometrium 24+24h	24+24h	ctrl	myometrium	CyclinA2-RAD51	myometrium ctrl	215	0	0		126.095	241.717	241.406	0.509246	CyclinA2	RAD51	negative
CyclinA2-RAD51 myometrium ctrl 24+24h	CyclinA2-RAD51 myometrium 24+24h	24+24h	ctrl	myometrium	CyclinA2-RAD51	myometrium ctrl	215	0	1		126.486	272.469	188.728	0.560572	CyclinA2	RAD51	negative
CyclinA2-RAD51 myometrium ctrl 24+24h	CyclinA2-RAD51 myometrium 24+24h	24+24h	ctrl	myometrium	CyclinA2-RAD51	myometrium ctrl	215	1	0		174.934	256.209	206.273	0.676638	CyclinA2	RAD51	positive					negative
CyclinA2-RAD51 myometrium ctrl 24+24h	CyclinA2-RAD51 myometrium 24+24h	24+24h	ctrl	myometrium	CyclinA2-RAD51	myometrium ctrl	215	0	0		125.903	251.869	124.487	0.581273	CyclinA2	RAD51	negative
CyclinA2-RAD51 myometrium ctrl 24+24h	CyclinA2-RAD51 myometrium 24+24h	24+24h	ctrl	myometrium	CyclinA2-RAD51	myometrium ctrl	215	1	3		225.069	280.089	327.318	0.582162	CyclinA2	RAD51	positive					negative
CyclinA2-RAD51 myometrium ctrl 24+24h	CyclinA2-RAD51 myometrium 24+24h	24+24h	ctrl	myometrium	CyclinA2-RAD51	myometrium ctrl	215	0	0		223.718	289.658	182.439	0.693765	CyclinA2	RAD51	positive					negative
CyclinA2-RAD51 myometrium ctrl 24+24h	CyclinA2-RAD51 myometrium 24+24h	24+24h	ctrl	myometrium	CyclinA2-RAD51	myometrium ctrl	215	0	0		125.256	230.063	254.955	0.515149	CyclinA2	RAD51	negative
CyclinA2-RAD51 myometrium ctrl 24+24h	CyclinA2-RAD51 myometrium 24+24h	24+24h	ctrl	myometrium	CyclinA2-RAD51	myometrium ctrl	215	1	0		127.068	248.476	205.037	0.565855	CyclinA2	RAD51	negative
CyclinA2-RAD51 myometrium ctrl 24+24h	CyclinA2-RAD51 myometrium 24+24h	24+24h	ctrl	myometrium	CyclinA2-RAD51	myometrium ctrl	215	0	1		125.718	222.988	201.131	0.47098	CyclinA2	RAD51	negative
CyclinA2-RAD51 myometrium ctrl 24+24h	CyclinA2-RAD51 myometrium 24+24h	24+24h	ctrl	myometrium	CyclinA2-RAD51	myometrium ctrl	215	13	7		228.913	323.001	715.566	0.495969	CyclinA2	RAD51	positive					positive
CyclinA2-RAD51 myometrium ctrl 24+24h	CyclinA2-RAD51 myometrium 24+24h	24+24h	ctrl	myometrium	CyclinA2-RAD51	myometrium ctrl	215	0	0		126.05	253.93	140.024	0.528913	CyclinA2	RAD51	negative
CyclinA2-RAD51 myometrium ctrl 24+24h	CyclinA2-RAD51 myometrium 24+24h	24+24h	ctrl	myometrium	CyclinA2-RAD51	myometrium ctrl	215	4	0		127.603	234.631	160.04	0.524883	CyclinA2	RAD51	negative
CyclinA2-RAD51 myometrium ctrl 24+24h	CyclinA2-RAD51 myometrium 24+24h	24+24h	ctrl	myometrium	CyclinA2-RAD51	myometrium ctrl	215	1	1		125.822	259.019	172.199	0.464299	CyclinA2	RAD51	negative
CyclinA2-RAD51 myometrium ctrl 24+24h	CyclinA2-RAD51 myometrium 24+24h	24+24h	ctrl	myometrium	CyclinA2-RAD51	myometrium ctrl	215	1	0		126.384	202.043	106.171	0.510993	CyclinA2	RAD51	negative
CyclinA2-RAD51 myometrium ctrl 24+24h	CyclinA2-RAD51 myometrium 24+24h	24+24h	ctrl	myometrium	CyclinA2-RAD51	myometrium ctrl	176	0	0		160.616	224.854	170.191	0.458791	CyclinA2	RAD51	positive					negative
CyclinA2-RAD51 myometrium ctrl 24+24h	CyclinA2-RAD51 myometrium 24+24h	24+24h	ctrl	myometrium	CyclinA2-RAD51	myometrium ctrl	176	0	0		125.335	240.615	201.66	0.514568	CyclinA2	RAD51	negative
CyclinA2-RAD51 myometrium ctrl 24+24h	CyclinA2-RAD51 myometrium 24+24h	24+24h	ctrl	myometrium	CyclinA2-RAD51	myometrium ctrl	176	1	0		164.027	185.225	258.111	0.473352	CyclinA2	RAD51	positive					negative
CyclinA2-RAD51 myometrium ctrl 24+24h	CyclinA2-RAD51 myometrium 24+24h	24+24h	ctrl	myometrium	CyclinA2-RAD51	myometrium ctrl	176	0	0		167.78	202.931	223.243	0.391744	CyclinA2	RAD51	positive					negative
CyclinA2-RAD51 myometrium ctrl 24+24h	CyclinA2-RAD51 myometrium 24+24h	24+24h	ctrl	myometrium	CyclinA2-RAD51	myometrium ctrl	176	2	5		126.194	266.235	612.154	0.509505	CyclinA2	RAD51	negative
CyclinA2-RAD51 myometrium ctrl 24+24h	CyclinA2-RAD51 myometrium 24+24h	24+24h	ctrl	myometrium	CyclinA2-RAD51	myometrium ctrl	176	0	0		125.213	207.336	289.139	0.460358	CyclinA2	RAD51	negative
CyclinA2-RAD51 myometrium ctrl 24+24h	CyclinA2-RAD51 myometrium 24+24h	24+24h	ctrl	myometrium	CyclinA2-RAD51	myometrium ctrl	176	0	0		125.14	251.626	293.884	0.423403	CyclinA2	RAD51	negative
CyclinA2-RAD51 myometrium ctrl 24+24h	CyclinA2-RAD51 myometrium 24+24h	24+24h	ctrl	myometrium	CyclinA2-RAD51	myometrium ctrl	176	2	5		128.574	280.013	701.398	0.466788	CyclinA2	RAD51	negative
CyclinA2-RAD51 myometrium ctrl 24+24h	CyclinA2-RAD51 myometrium 24+24h	24+24h	ctrl	myometrium	CyclinA2-RAD51	myometrium ctrl	176	1	1		125.703	242.816	222.692	0.485452	CyclinA2	RAD51	negative
CyclinA2-RAD51 myometrium ctrl 24+24h	CyclinA2-RAD51 myometrium 24+24h	24+24h	ctrl	myometrium	CyclinA2-RAD51	myometrium ctrl	176	0	2		125.306	231.9	555.195	0.551076	CyclinA2	RAD51	negative
CyclinA2-RAD51 myometrium ctrl 24+24h	CyclinA2-RAD51 myometrium 24+24h	24+24h	ctrl	myometrium	CyclinA2-RAD51	myometrium ctrl	176	0	0		125.57	207.223	191.774	0.549852	CyclinA2	RAD51	negative
CyclinA2-RAD51 myometrium ctrl 24+24h	CyclinA2-RAD51 myometrium 24+24h	24+24h	ctrl	myometrium	CyclinA2-RAD51	myometrium ctrl	173	4	3		208.153	299.78	349.761	0.582515	CyclinA2	RAD51	positive					negative
CyclinA2-RAD51 myometrium ctrl 24+24h	CyclinA2-RAD51 myometrium 24+24h	24+24h	ctrl	myometrium	CyclinA2-RAD51	myometrium ctrl	173	0	1		221.279	284.37	178.356	0.602839	CyclinA2	RAD51	positive					negative
CyclinA2-RAD51 myometrium ctrl 24+24h	CyclinA2-RAD51 myometrium 24+24h	24+24h	ctrl	myometrium	CyclinA2-RAD51	myometrium ctrl	173	0	0		126.575	226.584	106.391	0.506934	CyclinA2	RAD51	negative
CyclinA2-RAD51 myometrium ctrl 24+24h	CyclinA2-RAD51 myometrium 24+24h	24+24h	ctrl	myometrium	CyclinA2-RAD51	myometrium ctrl	173	1	2		126.058	283.397	261.488	0.495522	CyclinA2	RAD51	negative
CyclinA2-RAD51 myometrium ctrl 24+24h	CyclinA2-RAD51 myometrium 24+24h	24+24h	ctrl	myometrium	CyclinA2-RAD51	myometrium ctrl	173	1	0		129.515	239.353	105.398	0.533279	CyclinA2	RAD51	negative
CyclinA2-RAD51 myometrium ctrl 24+24h	CyclinA2-RAD51 myometrium 24+24h	24+24h	ctrl	myometrium	CyclinA2-RAD51	myometrium ctrl	173	0	0		161.525	254.416	157.325	0.520709	CyclinA2	RAD51	positive					negative
CyclinA2-RAD51 myometrium ctrl 24+24h	CyclinA2-RAD51 myometrium 24+24h	24+24h	ctrl	myometrium	CyclinA2-RAD51	myometrium ctrl	173	0	1		126.177	291.299	171.427	0.497557	CyclinA2	RAD51	negative
CyclinA2-RAD51 myometrium ctrl 24+24h	CyclinA2-RAD51 myometrium 24+24h	24+24h	ctrl	myometrium	CyclinA2-RAD51	myometrium ctrl	173	0	0		126.413	236.115	146.622	0.501053	CyclinA2	RAD51	negative
CyclinA2-RAD51 myometrium ctrl 24+24h	CyclinA2-RAD51 myometrium 24+24h	24+24h	ctrl	myometrium	CyclinA2-RAD51	myometrium ctrl	173	1	0		169.886	252.468	158.252	0.569982	CyclinA2	RAD51	positive					negative
CyclinA2-RAD51 myometrium ctrl 24+24h	CyclinA2-RAD51 myometrium 24+24h	24+24h	ctrl	myometrium	CyclinA2-RAD51	myometrium ctrl	173	1	1		128.53	271.11	160.393	0.454248	CyclinA2	RAD51	negative
CyclinA2-RAD51 myometrium ctrl 24+24h	CyclinA2-RAD51 myometrium 24+24h	24+24h	ctrl	myometrium	CyclinA2-RAD51	myometrium ctrl	173	1	0		126.697	218.695	160.525	0.525862	CyclinA2	RAD51	negative
CyclinA2-RAD51 myometrium ctrl 24+24h	CyclinA2-RAD51 myometrium 24+24h	24+24h	ctrl	myometrium	CyclinA2-RAD51	myometrium ctrl	173	3	4		126.649	276.725	568.26	0.552672	CyclinA2	RAD51	negative
CyclinA2-RAD51 myometrium ctrl 24+24h	CyclinA2-RAD51 myometrium 24+24h	24+24h	ctrl	myometrium	CyclinA2-RAD51	myometrium ctrl	173	5	3		127.225	339.188	594.256	0.424228	CyclinA2	RAD51	negative
CyclinA2-RAD51 myometrium ctrl 24+24h	CyclinA2-RAD51 myometrium 24+24h	24+24h	ctrl	myometrium	CyclinA2-RAD51	myometrium ctrl	173	0	0		127.186	254.325	115.285	0.51544	CyclinA2	RAD51	negative
CyclinA2-RAD51 myometrium ctrl 24+24h	CyclinA2-RAD51 myometrium 24+24h	24+24h	ctrl	myometrium	CyclinA2-RAD51	myometrium ctrl	173	0	0		125.644	237.616	136.515	0.552304	CyclinA2	RAD51	negative
CyclinA2-RAD51 myometrium ctrl 24+24h	CyclinA2-RAD51 myometrium 24+24h	24+24h	ctrl	myometrium	CyclinA2-RAD51	myometrium ctrl	173	0	0		162.418	217.312	107.804	0.475545	CyclinA2	RAD51	positive					negative
CyclinA2-RAD51 myometrium ctrl 24+24h	CyclinA2-RAD51 myometrium 24+24h	24+24h	ctrl	myometrium	CyclinA2-RAD51	myometrium ctrl	173	0	0		126.223	218.344	83.1094	0.519468	CyclinA2	RAD51	negative
CyclinA2-RAD51 myometrium ctrl 24+24h	CyclinA2-RAD51 myometrium 24+24h	24+24h	ctrl	myometrium	CyclinA2-RAD51	myometrium ctrl	207	0	0		142.071	176.795	193.407	0.493689	CyclinA2	RAD51	negative
CyclinA2-RAD51 myometrium ctrl 24+24h	CyclinA2-RAD51 myometrium 24+24h	24+24h	ctrl	myometrium	CyclinA2-RAD51	myometrium ctrl	207	0	0		152.672	188.867	85.6031	0.455944	CyclinA2	RAD51	positive					negative
CyclinA2-RAD51 myometrium ctrl 24+24h	CyclinA2-RAD51 myometrium 24+24h	24+24h	ctrl	myometrium	CyclinA2-RAD51	myometrium ctrl	207	0	0		123.743	177.936	138.92	0.41925	CyclinA2	RAD51	negative
CyclinA2-RAD51 myometrium ctrl 24+24h	CyclinA2-RAD51 myometrium 24+24h	24+24h	ctrl	myometrium	CyclinA2-RAD51	myometrium ctrl	207	2	0		125.296	195.855	299.225	0.309163	CyclinA2	RAD51	negative
CyclinA2-RAD51 myometrium ctrl 24+24h	CyclinA2-RAD51 myometrium 24+24h	24+24h	ctrl	myometrium	CyclinA2-RAD51	myometrium ctrl	207	0	0		124.836	185.208	260.826	0.52135	CyclinA2	RAD51	negative
CyclinA2-RAD51 myometrium ctrl 24+24h	CyclinA2-RAD51 myometrium 24+24h	24+24h	ctrl	myometrium	CyclinA2-RAD51	myometrium ctrl	207	2	0		124.313	155.886	85.1396	0.425071	CyclinA2	RAD51	negative
CyclinA2-RAD51 myometrium ctrl 24+24h	CyclinA2-RAD51 myometrium 24+24h	24+24h	ctrl	myometrium	CyclinA2-RAD51	myometrium ctrl	207	0	1		171.264	228.5	213.82	0.439423	CyclinA2	RAD51	positive					negative
CyclinA2-RAD51 myometrium ctrl 24+24h	CyclinA2-RAD51 myometrium 24+24h	24+24h	ctrl	myometrium	CyclinA2-RAD51	myometrium ctrl	207	0	0		139.304	185.416	150.418	0.331113	CyclinA2	RAD51	negative
CyclinA2-RAD51 myometrium ctrl 24+24h	CyclinA2-RAD51 myometrium 24+24h	24+24h	ctrl	myometrium	CyclinA2-RAD51	myometrium ctrl	207	0	0		125.071	200.731	221.279	0.331357	CyclinA2	RAD51	negative
CyclinA2-RAD51 myometrium ctrl 24+24h	CyclinA2-RAD51 myometrium 24+24h	24+24h	ctrl	myometrium	CyclinA2-RAD51	myometrium ctrl	207	1	2		125.595	223.662	219.514	0.373901	CyclinA2	RAD51	negative
CyclinA2-RAD51 myometrium ctrl 24+24h	CyclinA2-RAD51 myometrium 24+24h	24+24h	ctrl	myometrium	CyclinA2-RAD51	myometrium ctrl	207	1	2		125.573	218.555	505.475	0.362548	CyclinA2	RAD51	negative
CyclinA2-RAD51 myometrium ctrl 24+24h	CyclinA2-RAD51 myometrium 24+24h	24+24h	ctrl	myometrium	CyclinA2-RAD51	myometrium ctrl	207	0	0		127.23	182.88	242.465	0.390103	CyclinA2	RAD51	negative
CyclinA2-RAD51 myometrium ctrl 24+24h	CyclinA2-RAD51 myometrium 24+24h	24+24h	ctrl	myometrium	CyclinA2-RAD51	myometrium ctrl	207	1	0		125.978	179.23	244.341	0.355323	CyclinA2	RAD51	negative
CyclinA2-RAD51 myometrium ctrl 24+24h	CyclinA2-RAD51 myometrium 24+24h	24+24h	ctrl	myometrium	CyclinA2-RAD51	myometrium ctrl	207	0	0		124.373	191.9	190.229	0.493016	CyclinA2	RAD51	negative
CyclinA2-RAD51 myometrium ctrl 24+24h	CyclinA2-RAD51 myometrium 24+24h	24+24h	ctrl	myometrium	CyclinA2-RAD51	myometrium ctrl	207	0	0		141.935	175.866	255.816	0.47426	CyclinA2	RAD51	negative
CyclinA2-RAD51 myometrium ctrl 24+24h	CyclinA2-RAD51 myometrium 24+24h	24+24h	ctrl	myometrium	CyclinA2-RAD51	myometrium ctrl	207	4	2		131.586	205.398	758.312	0.380748	CyclinA2	RAD51	negative
CyclinA2-RAD51 myometrium ctrl 24+24h	CyclinA2-RAD51 myometrium 24+24h	24+24h	ctrl	myometrium	CyclinA2-RAD51	myometrium ctrl	207	0	0		123.628	198.082	129.585	0.387516	CyclinA2	RAD51	negative
CyclinA2-RAD51 myometrium ctrl 24+24h	CyclinA2-RAD51 myometrium 24+24h	24+24h	ctrl	myometrium	CyclinA2-RAD51	myometrium ctrl	207	0	0		127.634	194.686	290.022	0.419165	CyclinA2	RAD51	negative
CyclinA2-RAD51 myometrium ctrl 24+24h	CyclinA2-RAD51 myometrium 24+24h	24+24h	ctrl	myometrium	CyclinA2-RAD51	myometrium ctrl	207	0	2		129.018	344.455	99.462	0.526243	CyclinA2	RAD51	negative
CyclinA2-RAD51 myometrium ctrl 24+24h	CyclinA2-RAD51 myometrium 24+24h	24+24h	ctrl	myometrium	CyclinA2-RAD51	myometrium ctrl	207	2	0		126.636	178.983	329.988	0.396034	CyclinA2	RAD51	negative
CyclinA2-RAD51 myometrium ctrl 24+24h	CyclinA2-RAD51 myometrium 24+24h	24+24h	ctrl	myometrium	CyclinA2-RAD51	myometrium ctrl	207	0	2		126.399	209.226	271.264	0.347234	CyclinA2	RAD51	negative
CyclinA2-RAD51 myometrium ctrl 24+24h	CyclinA2-RAD51 myometrium 24+24h	24+24h	ctrl	myometrium	CyclinA2-RAD51	myometrium ctrl	207	1	0		126.049	173.206	214.548	0.46099	CyclinA2	RAD51	negative
CyclinA2-RAD51 myometrium ctrl 24+24h	CyclinA2-RAD51 myometrium 24+24h	24+24h	ctrl	myometrium	CyclinA2-RAD51	myometrium ctrl	207	0	0		124.796	171.227	187.647	0.412344	CyclinA2	RAD51	negative
CyclinA2-RAD51 myometrium ctrl 24+24h	CyclinA2-RAD51 myometrium 24+24h	24+24h	ctrl	myometrium	CyclinA2-RAD51	myometrium ctrl	207	0	0		153.344	203.102	380.591	0.392577	CyclinA2	RAD51	positive					negative
CyclinA2-RAD51 myometrium ctrl 24+24h	CyclinA2-RAD51 myometrium 24+24h	24+24h	ctrl	myometrium	CyclinA2-RAD51	myometrium ctrl	207	0	1		127.323	196.854	227.37	0.368918	CyclinA2	RAD51	negative
CyclinA2-RAD51 myometrium ctrl 24+24h	CyclinA2-RAD51 myometrium 24+24h	24+24h	ctrl	myometrium	CyclinA2-RAD51	myometrium ctrl	207	3	0		128.684	203.286	212.628	0.45108	CyclinA2	RAD51	negative
CyclinA2-RAD51 myometrium ctrl 24+24h	CyclinA2-RAD51 myometrium 24+24h	24+24h	ctrl	myometrium	CyclinA2-RAD51	myometrium ctrl	195	0	3		128.546	283.202	376.442	0.412665	CyclinA2	RAD51	negative
CyclinA2-RAD51 myometrium ctrl 24+24h	CyclinA2-RAD51 myometrium 24+24h	24+24h	ctrl	myometrium	CyclinA2-RAD51	myometrium ctrl	195	0	0		129.543	243.83	179.371	0.410454	CyclinA2	RAD51	negative
CyclinA2-RAD51 myometrium ctrl 24+24h	CyclinA2-RAD51 myometrium 24+24h	24+24h	ctrl	myometrium	CyclinA2-RAD51	myometrium ctrl	195	8	1		204.518	253.395	273.206	0.4521	CyclinA2	RAD51	positive					negative
CyclinA2-RAD51 myometrium ctrl 24+24h	CyclinA2-RAD51 myometrium 24+24h	24+24h	ctrl	myometrium	CyclinA2-RAD51	myometrium ctrl	195	2	0		156.43	253.316	300.747	0.471804	CyclinA2	RAD51	positive					negative
CyclinA2-RAD51 myometrium ctrl 24+24h	CyclinA2-RAD51 myometrium 24+24h	24+24h	ctrl	myometrium	CyclinA2-RAD51	myometrium ctrl	195	2	1		127.773	214.089	357.993	0.450264	CyclinA2	RAD51	negative
CyclinA2-RAD51 myometrium ctrl 24+24h	CyclinA2-RAD51 myometrium 24+24h	24+24h	ctrl	myometrium	CyclinA2-RAD51	myometrium ctrl	195	3	2		135.656	353.322	128.703	0.399883	CyclinA2	RAD51	negative
CyclinA2-RAD51 myometrium ctrl 24+24h	CyclinA2-RAD51 myometrium 24+24h	24+24h	ctrl	myometrium	CyclinA2-RAD51	myometrium ctrl	195	0	0		130.444	207.161	232.004	0.413379	CyclinA2	RAD51	negative
CyclinA2-RAD51 myometrium ctrl 24+24h	CyclinA2-RAD51 myometrium 24+24h	24+24h	ctrl	myometrium	CyclinA2-RAD51	myometrium ctrl	195	0	0		129.308	223.782	225.406	0.590732	CyclinA2	RAD51	negative
CyclinA2-RAD51 myometrium ctrl 24+24h	CyclinA2-RAD51 myometrium 24+24h	24+24h	ctrl	myometrium	CyclinA2-RAD51	myometrium ctrl	194	0	1		128.566	282.301	305.426	0.565978	CyclinA2	RAD51	negative
CyclinA2-RAD51 myometrium ctrl 24+24h	CyclinA2-RAD51 myometrium 24+24h	24+24h	ctrl	myometrium	CyclinA2-RAD51	myometrium ctrl	194	1	0		184.871	233.377	227.635	0.645813	CyclinA2	RAD51	positive					negative
CyclinA2-RAD51 myometrium ctrl 24+24h	CyclinA2-RAD51 myometrium 24+24h	24+24h	ctrl	myometrium	CyclinA2-RAD51	myometrium ctrl	194	0	0		127.309	241.57	382.113	0.46754	CyclinA2	RAD51	negative
CyclinA2-RAD51 myometrium ctrl 24+24h	CyclinA2-RAD51 myometrium 24+24h	24+24h	ctrl	myometrium	CyclinA2-RAD51	myometrium ctrl	194	1	0		132.125	265.859	84.301	0.709	CyclinA2	RAD51	negative
CyclinA2-RAD51 myometrium ctrl 24+24h	CyclinA2-RAD51 myometrium 24+24h	24+24h	ctrl	myometrium	CyclinA2-RAD51	myometrium ctrl	194	0	0		132.719	247.373	172.001	0.437817	CyclinA2	RAD51	negative
CyclinA2-RAD51 myometrium ctrl 24+24h	CyclinA2-RAD51 myometrium 24+24h	24+24h	ctrl	myometrium	CyclinA2-RAD51	myometrium ctrl	194	0	1		140.38	297.841	116.521	0.349975	CyclinA2	RAD51	negative
CyclinA2-RAD51 myometrium ctrl 24+24h	CyclinA2-RAD51 myometrium 24+24h	24+24h	ctrl	myometrium	CyclinA2-RAD51	myometrium ctrl	194	1	0		131.473	206.287	209.12	0.631163	CyclinA2	RAD51	negative
CyclinA2-RAD51 myometrium ctrl 24+24h	CyclinA2-RAD51 myometrium 24+24h	24+24h	ctrl	myometrium	CyclinA2-RAD51	myometrium ctrl	194	0	0		127.979	220.671	219.381	0.655895	CyclinA2	RAD51	negative
CyclinA2-RAD51 myometrium ctrl 24+24h	CyclinA2-RAD51 myometrium 24+24h	24+24h	ctrl	myometrium	CyclinA2-RAD51	myometrium ctrl	194	0	0		125.379	215.105	212.937	0.500588	CyclinA2	RAD51	negative
CyclinA2-RAD51 myometrium ctrl 24+24h	CyclinA2-RAD51 myometrium 24+24h	24+24h	ctrl	myometrium	CyclinA2-RAD51	myometrium ctrl	194	0	1		133.491	292.865	116.057	0.398582	CyclinA2	RAD51	negative
CyclinA2-RAD51 myometrium ctrl 24+24h	CyclinA2-RAD51 myometrium 24+24h	24+24h	ctrl	myometrium	CyclinA2-RAD51	myometrium ctrl	194	0	0		131.893	221.504	135.919	0.536933	CyclinA2	RAD51	negative
CyclinA2-RAD51 myometrium ctrl 24+24h	CyclinA2-RAD51 myometrium 24+24h	24+24h	ctrl	myometrium	CyclinA2-RAD51	myometrium ctrl	194	0	0		123.298	136.233	99.3737	0.369	CyclinA2	RAD51	negative
CyclinA2-RAD51 myometrium ctrl 24+24h	CyclinA2-RAD51 myometrium 24+24h	24+24h	ctrl	myometrium	CyclinA2-RAD51	myometrium ctrl	194	0	0		125.795	196.187	374.036	0.58907	CyclinA2	RAD51	negative
CyclinA2-RAD51 myometrium ctrl 24+24h	CyclinA2-RAD51 myometrium 24+24h	24+24h	ctrl	myometrium	CyclinA2-RAD51	myometrium ctrl	194	0	0		125.876	213.947	167.079	0.530834	CyclinA2	RAD51	negative
CyclinA2-RAD51 myometrium ctrl 24+24h	CyclinA2-RAD51 myometrium 24+24h	24+24h	ctrl	myometrium	CyclinA2-RAD51	myometrium ctrl	194	1	0		126.092	228.23	324.14	0.559593	CyclinA2	RAD51	negative
CyclinA2-RAD51 myometrium ctrl 24+24h	CyclinA2-RAD51 myometrium 24+24h	24+24h	ctrl	myometrium	CyclinA2-RAD51	myometrium ctrl	194	1	0		124.79	212.737	170.147	0.456643	CyclinA2	RAD51	negative
CyclinA2-RAD51 myometrium ctrl 24+24h	CyclinA2-RAD51 myometrium 24+24h	24+24h	ctrl	myometrium	CyclinA2-RAD51	myometrium ctrl	196	3	0		237.665	153.029	208.789	0.529189	CyclinA2	RAD51	positive					negative
CyclinA2-RAD51 myometrium ctrl 24+24h	CyclinA2-RAD51 myometrium 24+24h	24+24h	ctrl	myometrium	CyclinA2-RAD51	myometrium ctrl	196	1	0		140.3	281.928	171.316	0.557077	CyclinA2	RAD51	negative
CyclinA2-RAD51 myometrium ctrl 24+24h	CyclinA2-RAD51 myometrium 24+24h	24+24h	ctrl	myometrium	CyclinA2-RAD51	myometrium ctrl	196	2	0		133.907	227.5	229.202	0.577895	CyclinA2	RAD51	negative
CyclinA2-RAD51 myometrium ctrl 24+24h	CyclinA2-RAD51 myometrium 24+24h	24+24h	ctrl	myometrium	CyclinA2-RAD51	myometrium ctrl	196	6	0		215.379	296.401	475.749	0.521624	CyclinA2	RAD51	positive					negative
CyclinA2-RAD51 myometrium ctrl 24+24h	CyclinA2-RAD51 myometrium 24+24h	24+24h	ctrl	myometrium	CyclinA2-RAD51	myometrium ctrl	196	1	0		126.871	223.598	135.169	0.58199	CyclinA2	RAD51	negative
CyclinA2-RAD51 myometrium ctrl 24+24h	CyclinA2-RAD51 myometrium 24+24h	24+24h	ctrl	myometrium	CyclinA2-RAD51	myometrium ctrl	196	0	0		129.308	242.594	213.82	0.395759	CyclinA2	RAD51	negative
CyclinA2-RAD51 myometrium ctrl 24+24h	CyclinA2-RAD51 myometrium 24+24h	24+24h	ctrl	myometrium	CyclinA2-RAD51	myometrium ctrl	223	0	1		127.644	232.112	312.841	0.352148	CyclinA2	RAD51	negative
CyclinA2-RAD51 myometrium ctrl 24+24h	CyclinA2-RAD51 myometrium 24+24h	24+24h	ctrl	myometrium	CyclinA2-RAD51	myometrium ctrl	223	0	0		125.838	212.094	190.406	0.484592	CyclinA2	RAD51	negative
CyclinA2-RAD51 myometrium ctrl 24+24h	CyclinA2-RAD51 myometrium 24+24h	24+24h	ctrl	myometrium	CyclinA2-RAD51	myometrium ctrl	223	1	0		125.39	202.213	216.579	0.483043	CyclinA2	RAD51	negative
CyclinA2-RAD51 myometrium ctrl 24+24h	CyclinA2-RAD51 myometrium 24+24h	24+24h	ctrl	myometrium	CyclinA2-RAD51	myometrium ctrl	223	0	3		125.921	242.049	259.524	0.331482	CyclinA2	RAD51	negative
CyclinA2-RAD51 myometrium ctrl 24+24h	CyclinA2-RAD51 myometrium 24+24h	24+24h	ctrl	myometrium	CyclinA2-RAD51	myometrium ctrl	223	0	0		135.175	212.998	193.606	0.424131	CyclinA2	RAD51	negative
CyclinA2-RAD51 myometrium ctrl 24+24h	CyclinA2-RAD51 myometrium 24+24h	24+24h	ctrl	myometrium	CyclinA2-RAD51	myometrium ctrl	223	0	0		135.083	179.798	475.926	0.316023	CyclinA2	RAD51	negative
CyclinA2-RAD51 myometrium ctrl 24+24h	CyclinA2-RAD51 myometrium 24+24h	24+24h	ctrl	myometrium	CyclinA2-RAD51	myometrium ctrl	223	0	0		139.97	213.986	270.116	0.459357	CyclinA2	RAD51	negative
CyclinA2-RAD51 myometrium ctrl 24+24h	CyclinA2-RAD51 myometrium 24+24h	24+24h	ctrl	myometrium	CyclinA2-RAD51	myometrium ctrl	223	3	0		147.863	226.4	284.593	0.433808	CyclinA2	RAD51	positive					negative
CyclinA2-RAD51 myometrium ctrl 24+24h	CyclinA2-RAD51 myometrium 24+24h	24+24h	ctrl	myometrium	CyclinA2-RAD51	myometrium ctrl	223	1	0		147.302	240.022	229.908	0.491142	CyclinA2	RAD51	positive					negative
CyclinA2-RAD51 myometrium ctrl 24+24h	CyclinA2-RAD51 myometrium 24+24h	24+24h	ctrl	myometrium	CyclinA2-RAD51	myometrium ctrl	223	3	2		176.578	239.212	253.565	0.47343	CyclinA2	RAD51	positive					negative
CyclinA2-RAD51 myometrium ctrl 24+24h	CyclinA2-RAD51 myometrium 24+24h	24+24h	ctrl	myometrium	CyclinA2-RAD51	myometrium ctrl	223	4	4		127.769	252.677	281.636	0.385151	CyclinA2	RAD51	negative
CyclinA2-RAD51 myometrium ctrl 24+24h	CyclinA2-RAD51 myometrium 24+24h	24+24h	ctrl	myometrium	CyclinA2-RAD51	myometrium ctrl	223	0	0		126.565	206.17	175.443	0.461391	CyclinA2	RAD51	negative
CyclinA2-RAD51 myometrium ctrl 24+24h	CyclinA2-RAD51 myometrium 24+24h	24+24h	ctrl	myometrium	CyclinA2-RAD51	myometrium ctrl	223	0	0		125.977	198.051	426.294	0.360025	CyclinA2	RAD51	negative
CyclinA2-RAD51 myometrium ctrl 24+24h	CyclinA2-RAD51 myometrium 24+24h	24+24h	ctrl	myometrium	CyclinA2-RAD51	myometrium ctrl	223	0	0		126.753	196.934	185.242	0.364932	CyclinA2	RAD51	negative
CyclinA2-RAD51 myometrium ctrl 24+24h	CyclinA2-RAD51 myometrium 24+24h	24+24h	ctrl	myometrium	CyclinA2-RAD51	myometrium ctrl	223	0	0		129.539	217.009	213.666	0.438361	CyclinA2	RAD51	negative
CyclinA2-RAD51 myometrium ctrl 24+24h	CyclinA2-RAD51 myometrium 24+24h	24+24h	ctrl	myometrium	CyclinA2-RAD51	myometrium ctrl	223	0	0		149.891	205.252	335.108	0.309861	CyclinA2	RAD51	positive					negative
CyclinA2-RAD51 myometrium ctrl 24+24h	CyclinA2-RAD51 myometrium 24+24h	24+24h	ctrl	myometrium	CyclinA2-RAD51	myometrium ctrl	223	2	0		128.936	204.849	199.233	0.481365	CyclinA2	RAD51	negative
CyclinA2-RAD51 myometrium ctrl 24+24h	CyclinA2-RAD51 myometrium 24+24h	24+24h	ctrl	myometrium	CyclinA2-RAD51	myometrium ctrl	223	0	0		130.423	197.632	198.792	0.454008	CyclinA2	RAD51	negative
CyclinA2-RAD51 myometrium ctrl 24+24h	CyclinA2-RAD51 myometrium 24+24h	24+24h	ctrl	myometrium	CyclinA2-RAD51	myometrium ctrl	223	0	0		167.247	196.955	146.49	0.392921	CyclinA2	RAD51	positive					negative
CyclinA2-RAD51 myometrium ctrl 24+24h	CyclinA2-RAD51 myometrium 24+24h	24+24h	ctrl	myometrium	CyclinA2-RAD51	myometrium ctrl	233	0	1		132.73	247.344	110.143	0.524414	CyclinA2	RAD51	negative
CyclinA2-RAD51 myometrium ctrl 24+24h	CyclinA2-RAD51 myometrium 24+24h	24+24h	ctrl	myometrium	CyclinA2-RAD51	myometrium ctrl	233	0	0		126.524	219.181	223.309	0.449028	CyclinA2	RAD51	negative
CyclinA2-RAD51 myometrium ctrl 24+24h	CyclinA2-RAD51 myometrium 24+24h	24+24h	ctrl	myometrium	CyclinA2-RAD51	myometrium ctrl	233	0	0		130.125	266.737	161.761	0.400354	CyclinA2	RAD51	negative
CyclinA2-RAD51 myometrium ctrl 24+24h	CyclinA2-RAD51 myometrium 24+24h	24+24h	ctrl	myometrium	CyclinA2-RAD51	myometrium ctrl	233	0	0		127.855	233.492	200.844	0.446711	CyclinA2	RAD51	negative
CyclinA2-RAD51 myometrium ctrl 24+24h	CyclinA2-RAD51 myometrium 24+24h	24+24h	ctrl	myometrium	CyclinA2-RAD51	myometrium ctrl	233	3	1		127.424	251.538	166.02	0.32754	CyclinA2	RAD51	negative
CyclinA2-RAD51 myometrium ctrl 24+24h	CyclinA2-RAD51 myometrium 24+24h	24+24h	ctrl	myometrium	CyclinA2-RAD51	myometrium ctrl	233	1	0		132.897	242.607	147.24	0.452241	CyclinA2	RAD51	negative
CyclinA2-RAD51 myometrium ctrl 24+24h	CyclinA2-RAD51 myometrium 24+24h	24+24h	ctrl	myometrium	CyclinA2-RAD51	myometrium ctrl	233	0	1		127.412	265.857	125.436	0.485872	CyclinA2	RAD51	negative
CyclinA2-RAD51 myometrium ctrl 24+24h	CyclinA2-RAD51 myometrium 24+24h	24+24h	ctrl	myometrium	CyclinA2-RAD51	myometrium ctrl	233	0	0		146.891	219.938	140.31	0.397932	CyclinA2	RAD51	positive					negative
CyclinA2-RAD51 myometrium ctrl 24+24h	CyclinA2-RAD51 myometrium 24+24h	24+24h	ctrl	myometrium	CyclinA2-RAD51	myometrium ctrl	233	3	3		133.952	332.076	215.983	0.433702	CyclinA2	RAD51	negative
CyclinA2-RAD51 myometrium ctrl 24+24h	CyclinA2-RAD51 myometrium 24+24h	24+24h	ctrl	myometrium	CyclinA2-RAD51	myometrium ctrl	233	1	0		129.026	224.617	257.008	0.394954	CyclinA2	RAD51	negative
CyclinA2-RAD51 myometrium ctrl 24+24h	CyclinA2-RAD51 myometrium 24+24h	24+24h	ctrl	myometrium	CyclinA2-RAD51	myometrium ctrl	233	1	0		129.888	291.425	184.403	0.476051	CyclinA2	RAD51	negative
CyclinA2-RAD51 myometrium ctrl 24+24h	CyclinA2-RAD51 myometrium 24+24h	24+24h	ctrl	myometrium	CyclinA2-RAD51	myometrium ctrl	233	0	1		130.208	278.096	168.161	0.444173	CyclinA2	RAD51	negative
CyclinA2-RAD51 myometrium ctrl 24+24h	CyclinA2-RAD51 myometrium 24+24h	24+24h	ctrl	myometrium	CyclinA2-RAD51	myometrium ctrl	233	1	0		189.783	248.021	205.964	0.333079	CyclinA2	RAD51	positive					negative
CyclinA2-RAD51 myometrium ctrl 24+24h	CyclinA2-RAD51 myometrium 24+24h	24+24h	ctrl	myometrium	CyclinA2-RAD51	myometrium ctrl	233	2	0		166.025	220.491	221.036	0.429288	CyclinA2	RAD51	positive					negative
CyclinA2-RAD51 myometrium ctrl 24+24h	CyclinA2-RAD51 myometrium 24+24h	24+24h	ctrl	myometrium	CyclinA2-RAD51	myometrium ctrl	233	0	1		132.285	237.099	130.799	0.514168	CyclinA2	RAD51	negative
CyclinA2-RAD51 myometrium ctrl 24+24h	CyclinA2-RAD51 myometrium 24+24h	24+24h	ctrl	myometrium	CyclinA2-RAD51	myometrium ctrl	233	1	0		129.839	266.717	125.988	0.45668	CyclinA2	RAD51	negative
CyclinA2-RAD51 myometrium ctrl 24+24h	CyclinA2-RAD51 myometrium 24+24h	24+24h	ctrl	myometrium	CyclinA2-RAD51	myometrium ctrl	233	2	2		149.804	240.217	218.366	0.387539	CyclinA2	RAD51	positive					negative
CyclinA2-RAD51 myometrium ctrl 24+24h	CyclinA2-RAD51 myometrium 24+24h	24+24h	ctrl	myometrium	CyclinA2-RAD51	myometrium ctrl	233	3	1		178.254	243.412	262.459	0.402366	CyclinA2	RAD51	positive					negative
CyclinA2-RAD51 myometrium ctrl 24+24h	CyclinA2-RAD51 myometrium 24+24h	24+24h	ctrl	myometrium	CyclinA2-RAD51	myometrium ctrl	233	0	2		127.573	257.313	157.789	0.459143	CyclinA2	RAD51	negative
CyclinA2-RAD51 myometrium ctrl 24+24h	CyclinA2-RAD51 myometrium 24+24h	24+24h	ctrl	myometrium	CyclinA2-RAD51	myometrium ctrl	233	0	1		126.366	236.013	173.369	0.47596	CyclinA2	RAD51	negative
CyclinA2-RAD51 myometrium ctrl 24+24h	CyclinA2-RAD51 myometrium 24+24h	24+24h	ctrl	myometrium	CyclinA2-RAD51	myometrium ctrl	233	0	0		127.969	266.125	136.206	0.508716	CyclinA2	RAD51	negative
CyclinA2-RAD51 myometrium ctrl 24+24h	CyclinA2-RAD51 myometrium 24+24h	24+24h	ctrl	myometrium	CyclinA2-RAD51	myometrium ctrl	233	0	0		177.974	252.206	160.525	0.525862	CyclinA2	RAD51	positive					negative
CyclinA2-RAD51 myometrium ctrl 24+24h	CyclinA2-RAD51 myometrium 24+24h	24+24h	ctrl	myometrium	CyclinA2-RAD51	myometrium ctrl	233	1	1		194.387	270.444	131.196	0.356268	CyclinA2	RAD51	positive					negative
CyclinA2-RAD51 myometrium ctrl 24+24h	CyclinA2-RAD51 myometrium 24+24h	24+24h	ctrl	myometrium	CyclinA2-RAD51	myometrium ctrl	233	0	0		188.33	236.626	265.416	0.525902	CyclinA2	RAD51	positive					negative
CyclinA2-RAD51 myometrium ctrl 24+24h	CyclinA2-RAD51 myometrium 24+24h	24+24h	ctrl	myometrium	CyclinA2-RAD51	myometrium ctrl	233	1	0		190.873	249.053	286.756	0.389072	CyclinA2	RAD51	positive					negative
CyclinA2-RAD51 myometrium ctrl 24+24h	CyclinA2-RAD51 myometrium 24+24h	24+24h	ctrl	myometrium	CyclinA2-RAD51	myometrium ctrl	233	0	0		134.429	248.068	195.327	0.40503	CyclinA2	RAD51	negative
CyclinA2-RAD51 myometrium ctrl 24+24h	CyclinA2-RAD51 myometrium 24+24h	24+24h	ctrl	myometrium	CyclinA2-RAD51	myometrium ctrl	233	0	1		131.249	306.558	90.5243	0.394901	CyclinA2	RAD51	negative
CyclinA2-RAD51 myometrium ctrl 24+24h	CyclinA2-RAD51 myometrium 24+24h	24+24h	ctrl	myometrium	CyclinA2-RAD51	myometrium ctrl	233	0	0		128.469	212.929	210.841	0.371969	CyclinA2	RAD51	negative
CyclinA2-RAD51 myometrium stretch 24+24h	CyclinA2-RAD51 myometrium 24+24h	24+24h	stretch	myometrium	CyclinA2-RAD51	myometrium stretch	135	2	1		184.517	266.852	250.277	0.431551	CyclinA2	RAD51	positive					negative
CyclinA2-RAD51 myometrium stretch 24+24h	CyclinA2-RAD51 myometrium 24+24h	24+24h	stretch	myometrium	CyclinA2-RAD51	myometrium stretch	135	2	9		130.23	350.71	369.468	0.492539	CyclinA2	RAD51	negative
CyclinA2-RAD51 myometrium stretch 24+24h	CyclinA2-RAD51 myometrium 24+24h	24+24h	stretch	myometrium	CyclinA2-RAD51	myometrium stretch	135	0	1		127.467	236.991	251.491	0.480939	CyclinA2	RAD51	negative
CyclinA2-RAD51 myometrium stretch 24+24h	CyclinA2-RAD51 myometrium 24+24h	24+24h	stretch	myometrium	CyclinA2-RAD51	myometrium stretch	135	0	0		197.979	247.26	118.838	0.520577	CyclinA2	RAD51	positive					negative
CyclinA2-RAD51 myometrium stretch 24+24h	CyclinA2-RAD51 myometrium 24+24h	24+24h	stretch	myometrium	CyclinA2-RAD51	myometrium stretch	47	1	0		132.049	281.139	144.526	0.586778	CyclinA2	RAD51	negative
CyclinA2-RAD51 myometrium stretch 24+24h	CyclinA2-RAD51 myometrium 24+24h	24+24h	stretch	myometrium	CyclinA2-RAD51	myometrium stretch	47	1	1		132.7	283.172	213.577	0.555022	CyclinA2	RAD51	negative
CyclinA2-RAD51 myometrium stretch 24+24h	CyclinA2-RAD51 myometrium 24+24h	24+24h	stretch	myometrium	CyclinA2-RAD51	myometrium stretch	47	2	3		132.582	278.885	352.012	0.352948	CyclinA2	RAD51	negative
CyclinA2-RAD51 myometrium stretch 24+24h	CyclinA2-RAD51 myometrium 24+24h	24+24h	stretch	myometrium	CyclinA2-RAD51	myometrium stretch	47	2	0		135.181	299.741	167.874	0.521867	CyclinA2	RAD51	positive					negative
CyclinA2-RAD51 myometrium stretch 24+24h	CyclinA2-RAD51 myometrium 24+24h	24+24h	stretch	myometrium	CyclinA2-RAD51	myometrium stretch	47	4	2		134.836	298.357	184.094	0.415678	CyclinA2	RAD51	negative
CyclinA2-RAD51 myometrium stretch 24+24h	CyclinA2-RAD51 myometrium 24+24h	24+24h	stretch	myometrium	CyclinA2-RAD51	myometrium stretch	47	1	0		129.777	222.968	262.348	0.520129	CyclinA2	RAD51	negative
CyclinA2-RAD51 myometrium stretch 24+24h	CyclinA2-RAD51 myometrium 24+24h	24+24h	stretch	myometrium	CyclinA2-RAD51	myometrium stretch	47	2	4		130.992	312.744	341.816	0.566229	CyclinA2	RAD51	negative
CyclinA2-RAD51 myometrium stretch 24+24h	CyclinA2-RAD51 myometrium 24+24h	24+24h	stretch	myometrium	CyclinA2-RAD51	myometrium stretch	47	13	1		140.214	301.039	334.004	0.559423	CyclinA2	RAD51	positive					negative
CyclinA2-RAD51 myometrium stretch 24+24h	CyclinA2-RAD51 myometrium 24+24h	24+24h	stretch	myometrium	CyclinA2-RAD51	myometrium stretch	47	2	0		137.41	268.835	157.524	0.543185	CyclinA2	RAD51	positive					negative
CyclinA2-RAD51 myometrium stretch 24+24h	CyclinA2-RAD51 myometrium 24+24h	24+24h	stretch	myometrium	CyclinA2-RAD51	myometrium stretch	47	3	1		133.468	288.903	295.716	0.580638	CyclinA2	RAD51	negative
CyclinA2-RAD51 myometrium stretch 24+24h	CyclinA2-RAD51 myometrium 24+24h	24+24h	stretch	myometrium	CyclinA2-RAD51	myometrium stretch	49	0	2		133.479	301.844	156.972	0.50952	CyclinA2	RAD51	negative
CyclinA2-RAD51 myometrium stretch 24+24h	CyclinA2-RAD51 myometrium 24+24h	24+24h	stretch	myometrium	CyclinA2-RAD51	myometrium stretch	49	9	5		197.419	344.152	784.265	0.523785	CyclinA2	RAD51	positive					negative
CyclinA2-RAD51 myometrium stretch 24+24h	CyclinA2-RAD51 myometrium 24+24h	24+24h	stretch	myometrium	CyclinA2-RAD51	myometrium stretch	49	3	4		173.892	307.725	285.145	0.521607	CyclinA2	RAD51	positive					negative
CyclinA2-RAD51 myometrium stretch 24+24h	CyclinA2-RAD51 myometrium 24+24h	24+24h	stretch	myometrium	CyclinA2-RAD51	myometrium stretch	49	4	1		137.325	207.536	379.355	0.547652	CyclinA2	RAD51	positive					negative
CyclinA2-RAD51 myometrium stretch 24+24h	CyclinA2-RAD51 myometrium 24+24h	24+24h	stretch	myometrium	CyclinA2-RAD51	myometrium stretch	49	5	3		160.796	304.801	324.868	0.456207	CyclinA2	RAD51	positive					negative
CyclinA2-RAD51 myometrium stretch 24+24h	CyclinA2-RAD51 myometrium 24+24h	24+24h	stretch	myometrium	CyclinA2-RAD51	myometrium stretch	49	4	0		138.559	239.291	169.661	0.510056	CyclinA2	RAD51	positive					negative
CyclinA2-RAD51 myometrium stretch 24+24h	CyclinA2-RAD51 myometrium 24+24h	24+24h	stretch	myometrium	CyclinA2-RAD51	myometrium stretch	241	4	2		130.298	296.049	185.131	0.486938	CyclinA2	RAD51	negative
CyclinA2-RAD51 myometrium stretch 24+24h	CyclinA2-RAD51 myometrium 24+24h	24+24h	stretch	myometrium	CyclinA2-RAD51	myometrium stretch	241	2	3		130.603	349.547	143.687	0.480982	CyclinA2	RAD51	negative
CyclinA2-RAD51 myometrium stretch 24+24h	CyclinA2-RAD51 myometrium 24+24h	24+24h	stretch	myometrium	CyclinA2-RAD51	myometrium stretch	241	7	1		134.018	345.153	296.643	0.519624	CyclinA2	RAD51	negative
CyclinA2-RAD51 myometrium stretch 24+24h	CyclinA2-RAD51 myometrium 24+24h	24+24h	stretch	myometrium	CyclinA2-RAD51	myometrium stretch	241	1	2		131.061	446.938	207.332	0.369199	CyclinA2	RAD51	negative
CyclinA2-RAD51 myometrium stretch 24+24h	CyclinA2-RAD51 myometrium 24+24h	24+24h	stretch	myometrium	CyclinA2-RAD51	myometrium stretch	241	3	0		194.715	483.383	84.7203	0.555011	CyclinA2	RAD51	positive					negative
CyclinA2-RAD51 myometrium stretch 24+24h	CyclinA2-RAD51 myometrium 24+24h	24+24h	stretch	myometrium	CyclinA2-RAD51	myometrium stretch	241	0	2		130.602	431.656	102.331	0.310169	CyclinA2	RAD51	negative
CyclinA2-RAD51 myometrium stretch 24+24h	CyclinA2-RAD51 myometrium 24+24h	24+24h	stretch	myometrium	CyclinA2-RAD51	myometrium stretch	241	2	3		129.223	381.714	265.261	0.561782	CyclinA2	RAD51	negative
CyclinA2-RAD51 myometrium stretch 24+24h	CyclinA2-RAD51 myometrium 24+24h	24+24h	stretch	myometrium	CyclinA2-RAD51	myometrium stretch	241	1	1		129.144	222.183	109.481	0.455888	CyclinA2	RAD51	negative
CyclinA2-RAD51 myometrium stretch 24+24h	CyclinA2-RAD51 myometrium 24+24h	24+24h	stretch	myometrium	CyclinA2-RAD51	myometrium stretch	241	2	3		137.483	306.571	328.708	0.563286	CyclinA2	RAD51	positive					negative
CyclinA2-RAD51 myometrium stretch 24+24h	CyclinA2-RAD51 myometrium 24+24h	24+24h	stretch	myometrium	CyclinA2-RAD51	myometrium stretch	241	6	0		134.541	387.747	114.579	0.396246	CyclinA2	RAD51	negative
CyclinA2-RAD51 myometrium stretch 24+24h	CyclinA2-RAD51 myometrium 24+24h	24+24h	stretch	myometrium	CyclinA2-RAD51	myometrium stretch	244	1	1		184.766	416.35	465.929	0.489194	CyclinA2	RAD51	positive					negative
CyclinA2-RAD51 myometrium stretch 24+24h	CyclinA2-RAD51 myometrium 24+24h	24+24h	stretch	myometrium	CyclinA2-RAD51	myometrium stretch	244	3	0		131.146	275.959	424.131	0.427027	CyclinA2	RAD51	negative
CyclinA2-RAD51 myometrium stretch 24+24h	CyclinA2-RAD51 myometrium 24+24h	24+24h	stretch	myometrium	CyclinA2-RAD51	myometrium stretch	244	1	4		133.903	387.866	184.734	0.34056	CyclinA2	RAD51	negative
CyclinA2-RAD51 myometrium stretch 24+24h	CyclinA2-RAD51 myometrium 24+24h	24+24h	stretch	myometrium	CyclinA2-RAD51	myometrium stretch	244	5	2		133.914	361.813	281.68	0.460844	CyclinA2	RAD51	negative
CyclinA2-RAD51 myometrium stretch 24+24h	CyclinA2-RAD51 myometrium 24+24h	24+24h	stretch	myometrium	CyclinA2-RAD51	myometrium stretch	248	2	2		134.902	244.244	210.245	0.389278	CyclinA2	RAD51	negative
CyclinA2-RAD51 myometrium stretch 24+24h	CyclinA2-RAD51 myometrium 24+24h	24+24h	stretch	myometrium	CyclinA2-RAD51	myometrium stretch	248	3	3		135.464	308.642	274.398	0.411288	CyclinA2	RAD51	positive					negative
CyclinA2-RAD51 myometrium stretch 24+24h	CyclinA2-RAD51 myometrium 24+24h	24+24h	stretch	myometrium	CyclinA2-RAD51	myometrium stretch	248	0	3		132.501	287.751	191.995	0.395857	CyclinA2	RAD51	negative
CyclinA2-RAD51 myometrium stretch 24+24h	CyclinA2-RAD51 myometrium 24+24h	24+24h	stretch	myometrium	CyclinA2-RAD51	myometrium stretch	248	1	0		131.938	284.107	199.034	0.391427	CyclinA2	RAD51	negative
CyclinA2-RAD51 myometrium stretch 24+24h	CyclinA2-RAD51 myometrium 24+24h	24+24h	stretch	myometrium	CyclinA2-RAD51	myometrium stretch	248	4	0		135.451	207.996	308.118	0.368849	CyclinA2	RAD51	positive					negative
CyclinA2-RAD51 myometrium stretch 24+24h	CyclinA2-RAD51 myometrium 24+24h	24+24h	stretch	myometrium	CyclinA2-RAD51	myometrium stretch	248	15	4		137.914	342.77	726.644	0.302363	CyclinA2	RAD51	positive					negative
CyclinA2-RAD51 myometrium stretch 24+24h	CyclinA2-RAD51 myometrium 24+24h	24+24h	stretch	myometrium	CyclinA2-RAD51	myometrium stretch	248	0	0		137.831	425	105.266	0.412262	CyclinA2	RAD51	positive					negative
CyclinA2-RAD51 myometrium stretch 24+24h	CyclinA2-RAD51 myometrium 24+24h	24+24h	stretch	myometrium	CyclinA2-RAD51	myometrium stretch	248	8	1		150.27	528.054	101.691	0.51824	CyclinA2	RAD51	positive					negative
CyclinA2-RAD51 myometrium stretch 24+24h	CyclinA2-RAD51 myometrium 24+24h	24+24h	stretch	myometrium	CyclinA2-RAD51	myometrium stretch	66	0	0		140.052	142.421	147.659	0.379561	CyclinA2	RAD51	positive					negative
CyclinA2-RAD51 myometrium stretch 24+24h	CyclinA2-RAD51 myometrium 24+24h	24+24h	stretch	myometrium	CyclinA2-RAD51	myometrium stretch	66	0	0		140.832	139.234	97.6303	0.345979	CyclinA2	RAD51	positive					negative
CyclinA2-RAD51 myometrium stretch 24+24h	CyclinA2-RAD51 myometrium 24+24h	24+24h	stretch	myometrium	CyclinA2-RAD51	myometrium stretch	66	0	0		138.922	138.956	103.302	0.389935	CyclinA2	RAD51	positive					negative
CyclinA2-RAD51 myometrium stretch 24+24h	CyclinA2-RAD51 myometrium 24+24h	24+24h	stretch	myometrium	CyclinA2-RAD51	myometrium stretch	48	0	0		128.016	234.005	188.088	0.472498	CyclinA2	RAD51	negative
CyclinA2-RAD51 myometrium stretch 24+24h	CyclinA2-RAD51 myometrium 24+24h	24+24h	stretch	myometrium	CyclinA2-RAD51	myometrium stretch	48	3	0		165.464	240.999	326.347	0.492908	CyclinA2	RAD51	positive					negative
CyclinA2-RAD51 myometrium stretch 24+24h	CyclinA2-RAD51 myometrium 24+24h	24+24h	stretch	myometrium	CyclinA2-RAD51	myometrium stretch	48	3	2		131.737	277.021	234.101	0.596006	CyclinA2	RAD51	negative
CyclinA2-RAD51 myometrium stretch 24+24h	CyclinA2-RAD51 myometrium 24+24h	24+24h	stretch	myometrium	CyclinA2-RAD51	myometrium stretch	48	3	0		131.096	244.337	197.335	0.43994	CyclinA2	RAD51	negative
CyclinA2-RAD51 myometrium stretch 24+24h	CyclinA2-RAD51 myometrium 24+24h	24+24h	stretch	myometrium	CyclinA2-RAD51	myometrium stretch	48	0	1		132.222	245.567	355.72	0.557605	CyclinA2	RAD51	negative
CyclinA2-RAD51 myometrium stretch 24+24h	CyclinA2-RAD51 myometrium 24+24h	24+24h	stretch	myometrium	CyclinA2-RAD51	myometrium stretch	48	5	2		132.303	279.591	290.463	0.537608	CyclinA2	RAD51	negative
CyclinA2-RAD51 myometrium stretch 24+24h	CyclinA2-RAD51 myometrium 24+24h	24+24h	stretch	myometrium	CyclinA2-RAD51	myometrium stretch	48	5	3		131.376	274.922	269.013	0.498568	CyclinA2	RAD51	negative
CyclinA2-RAD51 myometrium stretch 24+24h	CyclinA2-RAD51 myometrium 24+24h	24+24h	stretch	myometrium	CyclinA2-RAD51	myometrium stretch	48	4	3		136.681	299.997	289.537	0.46883	CyclinA2	RAD51	positive					negative
CyclinA2-RAD51 myometrium stretch 24+24h	CyclinA2-RAD51 myometrium 24+24h	24+24h	stretch	myometrium	CyclinA2-RAD51	myometrium stretch	48	0	2		130.034	311.901	254.249	0.463713	CyclinA2	RAD51	negative
CyclinA2-RAD51 myometrium stretch 24+24h	CyclinA2-RAD51 myometrium 24+24h	24+24h	stretch	myometrium	CyclinA2-RAD51	myometrium stretch	48	4	1		132.455	277.006	423.58	0.489437	CyclinA2	RAD51	negative
CyclinA2-RAD51 myometrium stretch 24+24h	CyclinA2-RAD51 myometrium 24+24h	24+24h	stretch	myometrium	CyclinA2-RAD51	myometrium stretch	48	0	2		130.578	284.35	304.366	0.463331	CyclinA2	RAD51	negative
CyclinA2-RAD51 myometrium stretch 24+24h	CyclinA2-RAD51 myometrium 24+24h	24+24h	stretch	myometrium	CyclinA2-RAD51	myometrium stretch	48	5	2		135.476	270.673	215.762	0.405536	CyclinA2	RAD51	positive					negative
CyclinA2-RAD51 myometrium stretch 24+24h	CyclinA2-RAD51 myometrium 24+24h	24+24h	stretch	myometrium	CyclinA2-RAD51	myometrium stretch	48	0	1		130.262	283.257	241.428	0.615469	CyclinA2	RAD51	negative
CyclinA2-RAD51 myometrium stretch 24+24h	CyclinA2-RAD51 myometrium 24+24h	24+24h	stretch	myometrium	CyclinA2-RAD51	myometrium stretch	131	0	1		126.892	271.007	233.306	0.427977	CyclinA2	RAD51	negative
CyclinA2-RAD51 myometrium stretch 24+24h	CyclinA2-RAD51 myometrium 24+24h	24+24h	stretch	myometrium	CyclinA2-RAD51	myometrium stretch	131	0	4		130.383	383.349	171.471	0.48947	CyclinA2	RAD51	negative
CyclinA2-RAD51 myometrium stretch 24+24h	CyclinA2-RAD51 myometrium 24+24h	24+24h	stretch	myometrium	CyclinA2-RAD51	myometrium stretch	131	3	4		130.748	359.507	229.974	0.516101	CyclinA2	RAD51	negative
CyclinA2-RAD51 myometrium stretch 24+24h	CyclinA2-RAD51 myometrium 24+24h	24+24h	stretch	myometrium	CyclinA2-RAD51	myometrium stretch	131	6	1		135.606	295.627	312.642	0.425111	CyclinA2	RAD51	positive					negative
CyclinA2-RAD51 myometrium stretch 24+24h	CyclinA2-RAD51 myometrium 24+24h	24+24h	stretch	myometrium	CyclinA2-RAD51	myometrium stretch	131	2	2		136.233	390.896	243.414	0.42474	CyclinA2	RAD51	positive					negative
CyclinA2-RAD51 myometrium stretch 24+24h	CyclinA2-RAD51 myometrium 24+24h	24+24h	stretch	myometrium	CyclinA2-RAD51	myometrium stretch	140	1	0		127.854	247.488	240.81	0.523215	CyclinA2	RAD51	negative
CyclinA2-RAD51 myometrium stretch 24+24h	CyclinA2-RAD51 myometrium 24+24h	24+24h	stretch	myometrium	CyclinA2-RAD51	myometrium stretch	140	0	2		127.073	243.556	349.408	0.418782	CyclinA2	RAD51	negative
CyclinA2-RAD51 myometrium stretch 24+24h	CyclinA2-RAD51 myometrium 24+24h	24+24h	stretch	myometrium	CyclinA2-RAD51	myometrium stretch	140	2	4		327.113	314.097	360.464	0.425265	CyclinA2	RAD51	positive					negative
CyclinA2-RAD51 myometrium stretch 24+24h	CyclinA2-RAD51 myometrium 24+24h	24+24h	stretch	myometrium	CyclinA2-RAD51	myometrium stretch	140	2	2		144.945	301.432	353.358	0.335203	CyclinA2	RAD51	positive					negative
CyclinA2-RAD51 myometrium stretch 24+24h	CyclinA2-RAD51 myometrium 24+24h	24+24h	stretch	myometrium	CyclinA2-RAD51	myometrium stretch	140	5	1		129.994	252.804	510.22	0.410303	CyclinA2	RAD51	negative
CyclinA2-RAD51 myometrium stretch 24+24h	CyclinA2-RAD51 myometrium 24+24h	24+24h	stretch	myometrium	CyclinA2-RAD51	myometrium stretch	46	0	3		130.457	309.025	253.256	0.441094	CyclinA2	RAD51	negative
CyclinA2-RAD51 myometrium stretch 24+24h	CyclinA2-RAD51 myometrium 24+24h	24+24h	stretch	myometrium	CyclinA2-RAD51	myometrium stretch	46	0	0		129.376	139.614	128.967	0.305052	CyclinA2	RAD51	negative
CyclinA2-RAD51 myometrium stretch 24+24h	CyclinA2-RAD51 myometrium 24+24h	24+24h	stretch	myometrium	CyclinA2-RAD51	myometrium stretch	46	3	0		126.726	139.616	471.843	0.406478	CyclinA2	RAD51	negative
CyclinA2-RAD51 myometrium stretch 24+24h	CyclinA2-RAD51 myometrium 24+24h	24+24h	stretch	myometrium	CyclinA2-RAD51	myometrium stretch	46	1	2		134.763	240.693	342.545	0.545046	CyclinA2	RAD51	negative
CyclinA2-RAD51 myometrium stretch 24+24h	CyclinA2-RAD51 myometrium 24+24h	24+24h	stretch	myometrium	CyclinA2-RAD51	myometrium stretch	46	1	1		133.528	295.492	175.863	0.574786	CyclinA2	RAD51	negative
CyclinA2-RAD51 myometrium stretch 24+24h	CyclinA2-RAD51 myometrium 24+24h	24+24h	stretch	myometrium	CyclinA2-RAD51	myometrium stretch	46	3	3		136.172	304.021	239.75	0.541783	CyclinA2	RAD51	positive					negative
CyclinA2-RAD51 myometrium stretch 24+24h	CyclinA2-RAD51 myometrium 24+24h	24+24h	stretch	myometrium	CyclinA2-RAD51	myometrium stretch	46	1	6		166.022	295.482	482.723	0.521708	CyclinA2	RAD51	positive					positive
CyclinA2-RAD51 myometrium stretch 24+24h	CyclinA2-RAD51 myometrium 24+24h	24+24h	stretch	myometrium	CyclinA2-RAD51	myometrium stretch	149	1	2		129.46	254.219	169.75	0.463282	CyclinA2	RAD51	negative
CyclinA2-RAD51 myometrium stretch 24+24h	CyclinA2-RAD51 myometrium 24+24h	24+24h	stretch	myometrium	CyclinA2-RAD51	myometrium stretch	149	2	2		137.792	288.891	278.767	0.471856	CyclinA2	RAD51	positive					negative
CyclinA2-RAD51 myometrium stretch 24+24h	CyclinA2-RAD51 myometrium 24+24h	24+24h	stretch	myometrium	CyclinA2-RAD51	myometrium stretch	149	2	3		128.456	260.004	362.892	0.504709	CyclinA2	RAD51	negative
CyclinA2-RAD51 myometrium stretch 24+24h	CyclinA2-RAD51 myometrium 24+24h	24+24h	stretch	myometrium	CyclinA2-RAD51	myometrium stretch	149	1	0		130.647	258.178	254.382	0.421623	CyclinA2	RAD51	negative
CyclinA2-RAD51 myometrium stretch 24+24h	CyclinA2-RAD51 myometrium 24+24h	24+24h	stretch	myometrium	CyclinA2-RAD51	myometrium stretch	149	2	4		130.757	326.773	404.998	0.472559	CyclinA2	RAD51	negative
CyclinA2-RAD51 myometrium stretch 24+24h	CyclinA2-RAD51 myometrium 24+24h	24+24h	stretch	myometrium	CyclinA2-RAD51	myometrium stretch	149	0	1		131.388	268.866	214.085	0.435487	CyclinA2	RAD51	negative
CyclinA2-RAD51 myometrium stretch 24+24h	CyclinA2-RAD51 myometrium 24+24h	24+24h	stretch	myometrium	CyclinA2-RAD51	myometrium stretch	149	2	2		130.673	257.203	212.099	0.496188	CyclinA2	RAD51	negative
CyclinA2-RAD51 myometrium stretch 24+24h	CyclinA2-RAD51 myometrium 24+24h	24+24h	stretch	myometrium	CyclinA2-RAD51	myometrium stretch	149	3	5		130.153	294.115	252.749	0.53779	CyclinA2	RAD51	negative
CyclinA2-RAD51 myometrium stretch 24+24h	CyclinA2-RAD51 myometrium 24+24h	24+24h	stretch	myometrium	CyclinA2-RAD51	myometrium stretch	149	1	0		134.603	138.532	118.397	0.415372	CyclinA2	RAD51	negative
CyclinA2-RAD51 myometrium stretch 24+24h	CyclinA2-RAD51 myometrium 24+24h	24+24h	stretch	myometrium	CyclinA2-RAD51	myometrium stretch	59	0	0		129.061	226.06	132.829	0.533903	CyclinA2	RAD51	negative
CyclinA2-RAD51 myometrium stretch 24+24h	CyclinA2-RAD51 myometrium 24+24h	24+24h	stretch	myometrium	CyclinA2-RAD51	myometrium stretch	59	0	0		149.106	178.328	243.877	0.46912	CyclinA2	RAD51	positive					negative
CyclinA2-RAD51 myometrium stretch 24+24h	CyclinA2-RAD51 myometrium 24+24h	24+24h	stretch	myometrium	CyclinA2-RAD51	myometrium stretch	59	2	0		149.255	174.226	150.462	0.378501	CyclinA2	RAD51	positive					negative
CyclinA2-RAD51 myometrium stretch 24+24h	CyclinA2-RAD51 myometrium 24+24h	24+24h	stretch	myometrium	CyclinA2-RAD51	myometrium stretch	57	0	0		141.5	137.073	122.281	0.303367	CyclinA2	RAD51	positive					negative
CyclinA2-RAD51 myometrium stretch 24+24h	CyclinA2-RAD51 myometrium 24+24h	24+24h	stretch	myometrium	CyclinA2-RAD51	myometrium stretch	57	0	0		141.459	137.217	114.226	0.341198	CyclinA2	RAD51	positive					negative
CyclinA2-RAD51 myometrium stretch 24+24h	CyclinA2-RAD51 myometrium 24+24h	24+24h	stretch	myometrium	CyclinA2-RAD51	myometrium stretch	148	0	1		130.04	252.045	307.081	0.595065	CyclinA2	RAD51	negative
CyclinA2-RAD51 myometrium stretch 24+24h	CyclinA2-RAD51 myometrium 24+24h	24+24h	stretch	myometrium	CyclinA2-RAD51	myometrium stretch	148	9	3		137.187	272.077	261.554	0.56281	CyclinA2	RAD51	positive					negative
CyclinA2-RAD51 myometrium stretch 24+24h	CyclinA2-RAD51 myometrium 24+24h	24+24h	stretch	myometrium	CyclinA2-RAD51	myometrium stretch	148	1	4		132.493	294.09	396.171	0.504475	CyclinA2	RAD51	negative
CyclinA2-RAD51 myometrium stretch 24+24h	CyclinA2-RAD51 myometrium 24+24h	24+24h	stretch	myometrium	CyclinA2-RAD51	myometrium stretch	148	3	2		166.551	296.594	274.133	0.521973	CyclinA2	RAD51	positive					negative
CyclinA2-RAD51 myometrium stretch 24+24h	CyclinA2-RAD51 myometrium 24+24h	24+24h	stretch	myometrium	CyclinA2-RAD51	myometrium stretch	148	6	7		132.423	319.959	479.28	0.419915	CyclinA2	RAD51	negative
CyclinA2-RAD51 myometrium stretch 24+24h	CyclinA2-RAD51 myometrium 24+24h	24+24h	stretch	myometrium	CyclinA2-RAD51	myometrium stretch	148	1	4		140.888	342.94	242.156	0.426404	CyclinA2	RAD51	positive					negative
CyclinA2-RAD51 myometrium stretch 24+24h	CyclinA2-RAD51 myometrium 24+24h	24+24h	stretch	myometrium	CyclinA2-RAD51	myometrium stretch	148	0	0		131.23	222.277	321.558	0.558971	CyclinA2	RAD51	negative
CyclinA2-RAD51 myometrium stretch 24+24h	CyclinA2-RAD51 myometrium 24+24h	24+24h	stretch	myometrium	CyclinA2-RAD51	myometrium stretch	148	4	3		160.392	296.178	184.315	0.423796	CyclinA2	RAD51	positive					negative
CyclinA2-RAD51 myometrium stretch 24+24h	CyclinA2-RAD51 myometrium 24+24h	24+24h	stretch	myometrium	CyclinA2-RAD51	myometrium stretch	148	0	3		131.758	318.536	218.19	0.56611	CyclinA2	RAD51	negative
CyclinA2-RAD51 myometrium stretch 24+24h	CyclinA2-RAD51 myometrium 24+24h	24+24h	stretch	myometrium	CyclinA2-RAD51	myometrium stretch	148	0	1		130.537	259.55	241.935	0.416323	CyclinA2	RAD51	negative
CyclinA2-RAD51 myometrium stretch 24+24h	CyclinA2-RAD51 myometrium 24+24h	24+24h	stretch	myometrium	CyclinA2-RAD51	myometrium stretch	148	6	0		209.355	419.748	91.5615	0.364613	CyclinA2	RAD51	positive					negative
CyclinA2-RAD51 myometrium stretch 24+24h	CyclinA2-RAD51 myometrium 24+24h	24+24h	stretch	myometrium	CyclinA2-RAD51	myometrium stretch	148	4	2		148.453	278.155	397.385	0.552962	CyclinA2	RAD51	positive					negative
CyclinA2-RAD51 myometrium stretch 24+24h	CyclinA2-RAD51 myometrium 24+24h	24+24h	stretch	myometrium	CyclinA2-RAD51	myometrium stretch	148	0	2		147.342	280.962	198.836	0.392667	CyclinA2	RAD51	positive					negative
CyclinA2-RAD51 myometrium stretch 24+24h	CyclinA2-RAD51 myometrium 24+24h	24+24h	stretch	myometrium	CyclinA2-RAD51	myometrium stretch	148	1	3		128.962	270.24	187.515	0.59438	CyclinA2	RAD51	negative
CyclinA2-RAD51 myometrium stretch 24+24h	CyclinA2-RAD51 myometrium 24+24h	24+24h	stretch	myometrium	CyclinA2-RAD51	myometrium stretch	247	0	0		139.351	195.434	401.754	0.437395	CyclinA2	RAD51	positive					negative
CyclinA2-RAD51 myometrium stretch 24+24h	CyclinA2-RAD51 myometrium 24+24h	24+24h	stretch	myometrium	CyclinA2-RAD51	myometrium stretch	247	1	0		141.399	149.9	93.1504	0.441012	CyclinA2	RAD51	positive					negative
CyclinA2-RAD51 myometrium stretch 24+24h	CyclinA2-RAD51 myometrium 24+24h	24+24h	stretch	myometrium	CyclinA2-RAD51	myometrium stretch	247	2	3		145.743	236.079	268.991	0.348996	CyclinA2	RAD51	positive					negative
CyclinA2-RAD51 myometrium stretch 24+24h	CyclinA2-RAD51 myometrium 24+24h	24+24h	stretch	myometrium	CyclinA2-RAD51	myometrium stretch	247	3	5		135.556	254.915	325.949	0.444145	CyclinA2	RAD51	positive					negative
CyclinA2-RAD51 myometrium stretch 24+24h	CyclinA2-RAD51 myometrium 24+24h	24+24h	stretch	myometrium	CyclinA2-RAD51	myometrium stretch	247	3	1		136.731	314.919	391.338	0.39483	CyclinA2	RAD51	positive					negative
CyclinA2-RAD51 myometrium stretch 24+24h	CyclinA2-RAD51 myometrium 24+24h	24+24h	stretch	myometrium	CyclinA2-RAD51	myometrium stretch	247	3	3		137.061	284.262	284.306	0.394952	CyclinA2	RAD51	positive					negative
CyclinA2-RAD51 myometrium stretch 24+24h	CyclinA2-RAD51 myometrium 24+24h	24+24h	stretch	myometrium	CyclinA2-RAD51	myometrium stretch	133	0	1		128.323	276.323	164.343	0.428072	CyclinA2	RAD51	negative
CyclinA2-RAD51 myometrium stretch 24+24h	CyclinA2-RAD51 myometrium 24+24h	24+24h	stretch	myometrium	CyclinA2-RAD51	myometrium stretch	133	0	3		127.758	325.072	220.374	0.467859	CyclinA2	RAD51	negative
CyclinA2-RAD51 myometrium stretch 24+24h	CyclinA2-RAD51 myometrium 24+24h	24+24h	stretch	myometrium	CyclinA2-RAD51	myometrium stretch	133	1	4		132.474	297.89	317.983	0.435187	CyclinA2	RAD51	negative
CyclinA2-RAD51 myometrium stretch 24+24h	CyclinA2-RAD51 myometrium 24+24h	24+24h	stretch	myometrium	CyclinA2-RAD51	myometrium stretch	133	0	2		128.025	292.1	414.774	0.592592	CyclinA2	RAD51	negative
CyclinA2-RAD51 myometrium stretch 24+24h	CyclinA2-RAD51 myometrium 24+24h	24+24h	stretch	myometrium	CyclinA2-RAD51	myometrium stretch	133	7	8		131.649	345.199	381.782	0.322042	CyclinA2	RAD51	negative
CyclinA2-RAD51 myometrium stretch 24+24h	CyclinA2-RAD51 myometrium 24+24h	24+24h	stretch	myometrium	CyclinA2-RAD51	myometrium stretch	147	2	2		126.574	222.651	240.214	0.387077	CyclinA2	RAD51	negative
CyclinA2-RAD51 myometrium stretch 24+24h	CyclinA2-RAD51 myometrium 24+24h	24+24h	stretch	myometrium	CyclinA2-RAD51	myometrium stretch	147	0	0		123.839	134.53	161.96	0.322637	CyclinA2	RAD51	negative
CyclinA2-RAD51 myometrium stretch 24+24h	CyclinA2-RAD51 myometrium 24+24h	24+24h	stretch	myometrium	CyclinA2-RAD51	myometrium stretch	147	3	4		205.357	277.8	565.611	0.370018	CyclinA2	RAD51	positive					negative
CyclinA2-RAD51 myometrium stretch 24+24h	CyclinA2-RAD51 myometrium 24+24h	24+24h	stretch	myometrium	CyclinA2-RAD51	myometrium stretch	147	5	1		129.557	195.735	337.668	0.341942	CyclinA2	RAD51	negative
CyclinA2-RAD51 myometrium stretch 24+24h	CyclinA2-RAD51 myometrium 24+24h	24+24h	stretch	myometrium	CyclinA2-RAD51	myometrium stretch	147	5	1		142.974	647.182	109.459	0.524013	CyclinA2	RAD51	positive					negative
CyclinA2-RAD51 myometrium stretch 24+24h	CyclinA2-RAD51 myometrium 24+24h	24+24h	stretch	myometrium	CyclinA2-RAD51	myometrium stretch	147	3	3		132.172	312.756	426.206	0.389569	CyclinA2	RAD51	negative
CyclinA2-RAD51 myometrium stretch 24+24h	CyclinA2-RAD51 myometrium 24+24h	24+24h	stretch	myometrium	CyclinA2-RAD51	myometrium stretch	147	0	2		129.057	231.514	259.303	0.498659	CyclinA2	RAD51	negative
CyclinA2-RAD51 myometrium stretch 24+24h	CyclinA2-RAD51 myometrium 24+24h	24+24h	stretch	myometrium	CyclinA2-RAD51	myometrium stretch	240	1	2		128.811	260.425	227.745	0.342919	CyclinA2	RAD51	negative
CyclinA2-RAD51 myometrium stretch 24+24h	CyclinA2-RAD51 myometrium 24+24h	24+24h	stretch	myometrium	CyclinA2-RAD51	myometrium stretch	240	2	6		158.09	311.245	209.406	0.475962	CyclinA2	RAD51	positive					positive
CyclinA2-RAD51 myometrium stretch 24+24h	CyclinA2-RAD51 myometrium 24+24h	24+24h	stretch	myometrium	CyclinA2-RAD51	myometrium stretch	240	2	2		130.501	281.147	283.203	0.45206	CyclinA2	RAD51	negative
CyclinA2-RAD51 myometrium stretch 24+24h	CyclinA2-RAD51 myometrium 24+24h	24+24h	stretch	myometrium	CyclinA2-RAD51	myometrium stretch	240	0	0		135.007	297.692	201.02	0.509007	CyclinA2	RAD51	positive					negative
CyclinA2-RAD51 myometrium stretch 24+24h	CyclinA2-RAD51 myometrium 24+24h	24+24h	stretch	myometrium	CyclinA2-RAD51	myometrium stretch	240	4	2		137.112	304.706	476.72	0.416388	CyclinA2	RAD51	positive					negative
CyclinA2-RAD51 myometrium stretch 24+24h	CyclinA2-RAD51 myometrium 24+24h	24+24h	stretch	myometrium	CyclinA2-RAD51	myometrium stretch	240	3	4		130.823	329.533	326.942	0.431204	CyclinA2	RAD51	negative
CyclinA2-RAD51 myometrium stretch 24+24h	CyclinA2-RAD51 myometrium 24+24h	24+24h	stretch	myometrium	CyclinA2-RAD51	myometrium stretch	240	2	4		162.958	313.602	245.245	0.455886	CyclinA2	RAD51	positive					negative
CyclinA2-RAD51 myometrium stretch 24+24h	CyclinA2-RAD51 myometrium 24+24h	24+24h	stretch	myometrium	CyclinA2-RAD51	myometrium stretch	240	3	2		127.6	234.538	344.376	0.498497	CyclinA2	RAD51	negative
CyclinA2-RAD51 myometrium stretch 24+24h	CyclinA2-RAD51 myometrium 24+24h	24+24h	stretch	myometrium	CyclinA2-RAD51	myometrium stretch	240	0	1		127.315	202.518	194.819	0.402767	CyclinA2	RAD51	negative
CyclinA2-RAD51 myometrium stretch 24+24h	CyclinA2-RAD51 myometrium 24+24h	24+24h	stretch	myometrium	CyclinA2-RAD51	myometrium stretch	240	0	0		126.688	215.252	205.081	0.561948	CyclinA2	RAD51	negative
CyclinA2-RAD51 myometrium stretch 24+24h	CyclinA2-RAD51 myometrium 24+24h	24+24h	stretch	myometrium	CyclinA2-RAD51	myometrium stretch	240	0	0		126.085	227.644	353.16	0.507102	CyclinA2	RAD51	negative
CyclinA2-RAD51 myometrium stretch 24+24h	CyclinA2-RAD51 myometrium 24+24h	24+24h	stretch	myometrium	CyclinA2-RAD51	myometrium stretch	240	1	2		134.062	274.478	237.764	0.449607	CyclinA2	RAD51	negative
CyclinA2-RAD51 myometrium stretch 24+24h	CyclinA2-RAD51 myometrium 24+24h	24+24h	stretch	myometrium	CyclinA2-RAD51	myometrium stretch	240	0	0		162.358	218.822	248.291	0.464626	CyclinA2	RAD51	positive					negative
CyclinA2-RAD51 myometrium stretch 24+24h	CyclinA2-RAD51 myometrium 24+24h	24+24h	stretch	myometrium	CyclinA2-RAD51	myometrium stretch	240	0	0		126.674	231.258	277.002	0.513409	CyclinA2	RAD51	negative
CyclinA2-RAD51 myometrium stretch 24+24h	CyclinA2-RAD51 myometrium 24+24h	24+24h	stretch	myometrium	CyclinA2-RAD51	myometrium stretch	137	2	3		167.626	300.22	173.391	0.613757	CyclinA2	RAD51	positive					negative
CyclinA2-RAD51 myometrium stretch 24+24h	CyclinA2-RAD51 myometrium 24+24h	24+24h	stretch	myometrium	CyclinA2-RAD51	myometrium stretch	137	1	5		131.321	341.734	366.71	0.559048	CyclinA2	RAD51	negative
CyclinA2-RAD51 myometrium stretch 24+24h	CyclinA2-RAD51 myometrium 24+24h	24+24h	stretch	myometrium	CyclinA2-RAD51	myometrium stretch	137	3	3		131.571	284.316	287.308	0.571809	CyclinA2	RAD51	negative
CyclinA2-RAD51 myometrium stretch 24+24h	CyclinA2-RAD51 myometrium 24+24h	24+24h	stretch	myometrium	CyclinA2-RAD51	myometrium stretch	137	3	6		135.104	265.153	525.778	0.374496	CyclinA2	RAD51	positive					positive
CyclinA2-RAD51 myometrium stretch 24+24h	CyclinA2-RAD51 myometrium 24+24h	24+24h	stretch	myometrium	CyclinA2-RAD51	myometrium stretch	137	0	3		130.096	261.082	274.773	0.533981	CyclinA2	RAD51	negative
CyclinA2-RAD51 myometrium stretch 24+24h	CyclinA2-RAD51 myometrium 24+24h	24+24h	stretch	myometrium	CyclinA2-RAD51	myometrium stretch	137	1	5		130.481	289.804	392.552	0.457362	CyclinA2	RAD51	negative
CyclinA2-RAD51 myometrium stretch 24+24h	CyclinA2-RAD51 myometrium 24+24h	24+24h	stretch	myometrium	CyclinA2-RAD51	myometrium stretch	137	1	0		131.899	141.528	471.291	0.34114	CyclinA2	RAD51	negative
CyclinA2-RAD51 myometrium stretch 24+24h	CyclinA2-RAD51 myometrium 24+24h	24+24h	stretch	myometrium	CyclinA2-RAD51	myometrium stretch	137	1	0		131.221	316.014	261.377	0.484266	CyclinA2	RAD51	negative
CyclinA2-RAD51 myometrium stretch 24+24h	CyclinA2-RAD51 myometrium 24+24h	24+24h	stretch	myometrium	CyclinA2-RAD51	myometrium stretch	137	0	0		131.959	276.718	107.009	0.461052	CyclinA2	RAD51	negative
CyclinA2-RAD51 myometrium stretch 24+24h	CyclinA2-RAD51 myometrium 24+24h	24+24h	stretch	myometrium	CyclinA2-RAD51	myometrium stretch	52	0	0		142.529	140.14	125.105	0.369741	CyclinA2	RAD51	positive					negative
CyclinA2-RAD51 myometrium stretch 24+24h	CyclinA2-RAD51 myometrium 24+24h	24+24h	stretch	myometrium	CyclinA2-RAD51	myometrium stretch	52	0	0		140.586	139.133	91.5836	0.34726	CyclinA2	RAD51	positive					negative
CyclinA2-RAD51 myometrium stretch 24+24h	CyclinA2-RAD51 myometrium 24+24h	24+24h	stretch	myometrium	CyclinA2-RAD51	myometrium stretch	52	0	0		142.463	137.137	88.3616	0.383033	CyclinA2	RAD51	positive					negative
CyclinA2-RAD51 myometrium stretch 24+24h	CyclinA2-RAD51 myometrium 24+24h	24+24h	stretch	myometrium	CyclinA2-RAD51	myometrium stretch	69	0	0		136.993	136.112	198.483	0.372086	CyclinA2	RAD51	positive					negative
CyclinA2-RAD51 myometrium stretch 24+24h	CyclinA2-RAD51 myometrium 24+24h	24+24h	stretch	myometrium	CyclinA2-RAD51	myometrium stretch	250	1	2		134.928	290.535	264.092	0.51918	CyclinA2	RAD51	negative
CyclinA2-RAD51 myometrium stretch 24+24h	CyclinA2-RAD51 myometrium 24+24h	24+24h	stretch	myometrium	CyclinA2-RAD51	myometrium stretch	250	1	0		130.991	258.934	115.153	0.534089	CyclinA2	RAD51	negative
CyclinA2-RAD51 myometrium stretch 24+24h	CyclinA2-RAD51 myometrium 24+24h	24+24h	stretch	myometrium	CyclinA2-RAD51	myometrium stretch	250	1	0		139.457	235.588	382.599	0.457485	CyclinA2	RAD51	positive					negative
CyclinA2-RAD51 myometrium stretch 24+24h	CyclinA2-RAD51 myometrium 24+24h	24+24h	stretch	myometrium	CyclinA2-RAD51	myometrium stretch	250	0	2		136.817	339.672	217.814	0.591002	CyclinA2	RAD51	positive					negative
CyclinA2-RAD51 myometrium stretch 24+24h	CyclinA2-RAD51 myometrium 24+24h	24+24h	stretch	myometrium	CyclinA2-RAD51	myometrium stretch	250	0	0		137.656	347.037	147.13	0.486928	CyclinA2	RAD51	positive					negative
CyclinA2-RAD51 myometrium stretch 24+24h	CyclinA2-RAD51 myometrium 24+24h	24+24h	stretch	myometrium	CyclinA2-RAD51	myometrium stretch	250	0	1		137.871	333.69	205.964	0.489318	CyclinA2	RAD51	positive					negative
CyclinA2-RAD51 myometrium stretch 24+24h	CyclinA2-RAD51 myometrium 24+24h	24+24h	stretch	myometrium	CyclinA2-RAD51	myometrium stretch	250	0	0		139.481	383.959	153.287	0.495776	CyclinA2	RAD51	positive					negative
CyclinA2-RAD51 myometrium stretch 24+24h	CyclinA2-RAD51 myometrium 24+24h	24+24h	stretch	myometrium	CyclinA2-RAD51	myometrium stretch	250	2	2		135.025	343.755	323.522	0.390426	CyclinA2	RAD51	positive					negative
CyclinA2-RAD51 myometrium stretch 24+24h	CyclinA2-RAD51 myometrium 24+24h	24+24h	stretch	myometrium	CyclinA2-RAD51	myometrium stretch	250	9	2		139.859	326.26	390.256	0.54969	CyclinA2	RAD51	positive					negative
CyclinA2-RAD51 myometrium stretch 24+24h	CyclinA2-RAD51 myometrium 24+24h	24+24h	stretch	myometrium	CyclinA2-RAD51	myometrium stretch	250	4	2		212.34	300.748	192.657	0.6041	CyclinA2	RAD51	positive					negative
CyclinA2-RAD51 myometrium stretch 24+24h	CyclinA2-RAD51 myometrium 24+24h	24+24h	stretch	myometrium	CyclinA2-RAD51	myometrium stretch	250	4	4		140.084	370.08	349.739	0.553887	CyclinA2	RAD51	positive					negative
CyclinA2-RAD51 myometrium stretch 24+24h	CyclinA2-RAD51 myometrium 24+24h	24+24h	stretch	myometrium	CyclinA2-RAD51	myometrium stretch	250	5	2		140.943	341.104	235.315	0.440841	CyclinA2	RAD51	positive					negative
CyclinA2-RAD51 myometrium stretch 24+24h	CyclinA2-RAD51 myometrium 24+24h	24+24h	stretch	myometrium	CyclinA2-RAD51	myometrium stretch	68	0	0		141.271	138.936	93.6359	0.317672	CyclinA2	RAD51	positive					negative
CyclinA2-RAD51 myometrium stretch 24+24h	CyclinA2-RAD51 myometrium 24+24h	24+24h	stretch	myometrium	CyclinA2-RAD51	myometrium stretch	68	0	0		140.623	138.473	128.703	0.424204	CyclinA2	RAD51	positive					negative
CyclinA2-RAD51 myometrium stretch 24+24h	CyclinA2-RAD51 myometrium 24+24h	24+24h	stretch	myometrium	CyclinA2-RAD51	myometrium stretch	243	4	3		133.642	294.463	299.07	0.428137	CyclinA2	RAD51	negative
CyclinA2-RAD51 myometrium stretch 24+24h	CyclinA2-RAD51 myometrium 24+24h	24+24h	stretch	myometrium	CyclinA2-RAD51	myometrium stretch	243	1	5		132.534	327.742	249.085	0.351871	CyclinA2	RAD51	negative
CyclinA2-RAD51 myometrium stretch 24+24h	CyclinA2-RAD51 myometrium 24+24h	24+24h	stretch	myometrium	CyclinA2-RAD51	myometrium stretch	243	9	1		135.465	247.059	432.672	0.498805	CyclinA2	RAD51	positive					negative
CyclinA2-RAD51 myometrium stretch 24+24h	CyclinA2-RAD51 myometrium 24+24h	24+24h	stretch	myometrium	CyclinA2-RAD51	myometrium stretch	55	0	0		128.8	267.802	187.426	0.481984	CyclinA2	RAD51	negative
CyclinA2-RAD51 myometrium stretch 24+24h	CyclinA2-RAD51 myometrium 24+24h	24+24h	stretch	myometrium	CyclinA2-RAD51	myometrium stretch	55	0	7		131.336	333.554	232.799	0.447028	CyclinA2	RAD51	negative
CyclinA2-RAD51 myometrium stretch 24+24h	CyclinA2-RAD51 myometrium 24+24h	24+24h	stretch	myometrium	CyclinA2-RAD51	myometrium stretch	55	0	0		131.529	279.644	128.261	0.506533	CyclinA2	RAD51	negative
CyclinA2-RAD51 myometrium stretch 24+24h	CyclinA2-RAD51 myometrium 24+24h	24+24h	stretch	myometrium	CyclinA2-RAD51	myometrium stretch	55	1	3		129.394	238.481	389.947	0.56058	CyclinA2	RAD51	negative
CyclinA2-RAD51 myometrium stretch 24+24h	CyclinA2-RAD51 myometrium 24+24h	24+24h	stretch	myometrium	CyclinA2-RAD51	myometrium stretch	55	1	0		133.771	305.799	109.856	0.525191	CyclinA2	RAD51	negative
CyclinA2-RAD51 myometrium stretch 24+24h	CyclinA2-RAD51 myometrium 24+24h	24+24h	stretch	myometrium	CyclinA2-RAD51	myometrium stretch	55	1	3		128.536	263.496	259.788	0.575984	CyclinA2	RAD51	negative
CyclinA2-RAD51 myometrium stretch 24+24h	CyclinA2-RAD51 myometrium 24+24h	24+24h	stretch	myometrium	CyclinA2-RAD51	myometrium stretch	55	1	2		130.608	268.664	352.167	0.467649	CyclinA2	RAD51	negative
CyclinA2-RAD51 myometrium stretch 24+24h	CyclinA2-RAD51 myometrium 24+24h	24+24h	stretch	myometrium	CyclinA2-RAD51	myometrium stretch	55	2	3		130.72	351.829	442.801	0.559513	CyclinA2	RAD51	negative
CyclinA2-RAD51 myometrium stretch 24+24h	CyclinA2-RAD51 myometrium 24+24h	24+24h	stretch	myometrium	CyclinA2-RAD51	myometrium stretch	55	1	2		180.379	250.895	436.004	0.502641	CyclinA2	RAD51	positive					negative
CyclinA2-RAD51 myometrium stretch 24+24h	CyclinA2-RAD51 myometrium 24+24h	24+24h	stretch	myometrium	CyclinA2-RAD51	myometrium stretch	55	3	4		131.117	350.621	478.287	0.504173	CyclinA2	RAD51	negative
CyclinA2-RAD51 myometrium stretch 24+24h	CyclinA2-RAD51 myometrium 24+24h	24+24h	stretch	myometrium	CyclinA2-RAD51	myometrium stretch	55	1	1		134.41	299.242	135.897	0.527937	CyclinA2	RAD51	negative
CyclinA2-RAD51 myometrium stretch 24+24h	CyclinA2-RAD51 myometrium 24+24h	24+24h	stretch	myometrium	CyclinA2-RAD51	myometrium stretch	146	2	0		138.971	524.859	147.527	0.400997	CyclinA2	RAD51	positive					negative
CyclinA2-RAD51 myometrium stretch 24+24h	CyclinA2-RAD51 myometrium 24+24h	24+24h	stretch	myometrium	CyclinA2-RAD51	myometrium stretch	146	2	1		133.371	492.636	176.216	0.32678	CyclinA2	RAD51	negative
CyclinA2-RAD51 myometrium stretch 24+24h	CyclinA2-RAD51 myometrium 24+24h	24+24h	stretch	myometrium	CyclinA2-RAD51	myometrium stretch	146	4	3		157.892	265.287	237.257	0.409672	CyclinA2	RAD51	positive					negative
CyclinA2-RAD51 myometrium stretch 24+24h	CyclinA2-RAD51 myometrium 24+24h	24+24h	stretch	myometrium	CyclinA2-RAD51	myometrium stretch	146	0	14		129.837	341.571	414.156	0.524021	CyclinA2	RAD51	negative
CyclinA2-RAD51 myometrium stretch 24+24h	CyclinA2-RAD51 myometrium 24+24h	24+24h	stretch	myometrium	CyclinA2-RAD51	myometrium stretch	142	15	2		217.115	265.194	269.19	0.361795	CyclinA2	RAD51	positive					negative
CyclinA2-RAD51 myometrium stretch 24+24h	CyclinA2-RAD51 myometrium 24+24h	24+24h	stretch	myometrium	CyclinA2-RAD51	myometrium stretch	142	0	0		131.521	214.111	196.717	0.524263	CyclinA2	RAD51	negative
CyclinA2-RAD51 myometrium stretch 24+24h	CyclinA2-RAD51 myometrium 24+24h	24+24h	stretch	myometrium	CyclinA2-RAD51	myometrium stretch	142	0	3		130.198	367.561	221.588	0.547522	CyclinA2	RAD51	negative
CyclinA2-RAD51 myometrium stretch 24+24h	CyclinA2-RAD51 myometrium 24+24h	24+24h	stretch	myometrium	CyclinA2-RAD51	myometrium stretch	142	11	2		136.911	461.5	255.706	0.667104	CyclinA2	RAD51	positive					negative
CyclinA2-RAD51 myometrium stretch 24+24h	CyclinA2-RAD51 myometrium 24+24h	24+24h	stretch	myometrium	CyclinA2-RAD51	myometrium stretch	142	0	1		130.091	315.645	171.692	0.51884	CyclinA2	RAD51	negative
CyclinA2-RAD51 myometrium stretch 24+24h	CyclinA2-RAD51 myometrium 24+24h	24+24h	stretch	myometrium	CyclinA2-RAD51	myometrium stretch	142	0	3		130.347	322.543	183.873	0.475195	CyclinA2	RAD51	negative
CyclinA2-RAD51 myometrium stretch 24+24h	CyclinA2-RAD51 myometrium 24+24h	24+24h	stretch	myometrium	CyclinA2-RAD51	myometrium stretch	142	1	1		132.27	275.533	217.726	0.68208	CyclinA2	RAD51	negative
CyclinA2-RAD51 myometrium stretch 24+24h	CyclinA2-RAD51 myometrium 24+24h	24+24h	stretch	myometrium	CyclinA2-RAD51	myometrium stretch	142	0	3		132.281	383.652	242.112	0.585335	CyclinA2	RAD51	negative
CyclinA2-RAD51 myometrium stretch 24+24h	CyclinA2-RAD51 myometrium 24+24h	24+24h	stretch	myometrium	CyclinA2-RAD51	myometrium stretch	142	6	3		311.981	418.277	224.634	0.642338	CyclinA2	RAD51	positive					negative
CyclinA2-RAD51 myometrium stretch 24+24h	CyclinA2-RAD51 myometrium 24+24h	24+24h	stretch	myometrium	CyclinA2-RAD51	myometrium stretch	142	1	3		141.006	307.276	203.294	0.660283	CyclinA2	RAD51	positive					negative
CyclinA2-RAD51 myometrium stretch 24+24h	CyclinA2-RAD51 myometrium 24+24h	24+24h	stretch	myometrium	CyclinA2-RAD51	myometrium stretch	142	2	2		129.096	296.624	182.991	0.573925	CyclinA2	RAD51	negative
CyclinA2-RAD51 myometrium stretch 24+24h	CyclinA2-RAD51 myometrium 24+24h	24+24h	stretch	myometrium	CyclinA2-RAD51	myometrium stretch	142	0	0		218.009	276.183	209.605	0.478235	CyclinA2	RAD51	positive					negative
CyclinA2-RAD51 myometrium stretch 24+24h	CyclinA2-RAD51 myometrium 24+24h	24+24h	stretch	myometrium	CyclinA2-RAD51	myometrium stretch	138	1	3		137.073	321.397	281.504	0.519485	CyclinA2	RAD51	positive					negative
CyclinA2-RAD51 myometrium stretch 24+24h	CyclinA2-RAD51 myometrium 24+24h	24+24h	stretch	myometrium	CyclinA2-RAD51	myometrium stretch	138	1	2		137.013	344.494	148.365	0.748849	CyclinA2	RAD51	positive					negative
CyclinA2-RAD51 myometrium stretch 24+24h	CyclinA2-RAD51 myometrium 24+24h	24+24h	stretch	myometrium	CyclinA2-RAD51	myometrium stretch	138	9	2		139.979	428.845	321.977	0.450734	CyclinA2	RAD51	positive					negative
CyclinA2-RAD51 myometrium stretch 24+24h	CyclinA2-RAD51 myometrium 24+24h	24+24h	stretch	myometrium	CyclinA2-RAD51	myometrium stretch	138	4	0		140.292	435.268	135.124	0.429134	CyclinA2	RAD51	positive					negative
CyclinA2-RAD51 myometrium stretch 24+24h	CyclinA2-RAD51 myometrium 24+24h	24+24h	stretch	myometrium	CyclinA2-RAD51	myometrium stretch	138	9	1		138.817	369.563	328.642	0.486766	CyclinA2	RAD51	positive					negative
CyclinA2-RAD51 myometrium stretch 24+24h	CyclinA2-RAD51 myometrium 24+24h	24+24h	stretch	myometrium	CyclinA2-RAD51	myometrium stretch	138	10	1		147.255	1032.58	152.911	0.487647	CyclinA2	RAD51	positive					negative
CyclinA2-RAD51 myometrium stretch 24+24h	CyclinA2-RAD51 myometrium 24+24h	24+24h	stretch	myometrium	CyclinA2-RAD51	myometrium stretch	138	1	0		130.16	304.638	226.84	0.515001	CyclinA2	RAD51	negative
CyclinA2-RAD51 myometrium stretch 24+24h	CyclinA2-RAD51 myometrium 24+24h	24+24h	stretch	myometrium	CyclinA2-RAD51	myometrium stretch	138	0	1		129.111	257.46	197.556	0.427058	CyclinA2	RAD51	negative
CyclinA2-RAD51 myometrium stretch 24+24h	CyclinA2-RAD51 myometrium 24+24h	24+24h	stretch	myometrium	CyclinA2-RAD51	myometrium stretch	138	1	3		130.363	301.744	229.378	0.483563	CyclinA2	RAD51	negative
CyclinA2-RAD51 myometrium stretch 24+24h	CyclinA2-RAD51 myometrium 24+24h	24+24h	stretch	myometrium	CyclinA2-RAD51	myometrium stretch	50	0	0		142.074	139.203	90.0829	0.406467	CyclinA2	RAD51	positive					negative
CyclinA2-RAD51 myometrium stretch 24+24h	CyclinA2-RAD51 myometrium 24+24h	24+24h	stretch	myometrium	CyclinA2-RAD51	myometrium stretch	50	0	0		141.088	138.715	92.5767	0.303435	CyclinA2	RAD51	positive					negative
CyclinA2-RAD51 myometrium stretch 24+24h	CyclinA2-RAD51 myometrium 24+24h	24+24h	stretch	myometrium	CyclinA2-RAD51	myometrium stretch	249	3	0		135.316	273.732	375.051	0.494744	CyclinA2	RAD51	positive					negative
CyclinA2-RAD51 myometrium stretch 24+24h	CyclinA2-RAD51 myometrium 24+24h	24+24h	stretch	myometrium	CyclinA2-RAD51	myometrium stretch	249	2	4		134.996	299.217	259.833	0.49077	CyclinA2	RAD51	negative
CyclinA2-RAD51 myometrium stretch 24+24h	CyclinA2-RAD51 myometrium 24+24h	24+24h	stretch	myometrium	CyclinA2-RAD51	myometrium stretch	249	0	1		137.106	315.561	114.137	0.446472	CyclinA2	RAD51	positive					negative
CyclinA2-RAD51 myometrium stretch 24+24h	CyclinA2-RAD51 myometrium 24+24h	24+24h	stretch	myometrium	CyclinA2-RAD51	myometrium stretch	249	6	1		137.713	389.959	323.257	0.432159	CyclinA2	RAD51	positive					negative
CyclinA2-RAD51 myometrium stretch 24+24h	CyclinA2-RAD51 myometrium 24+24h	24+24h	stretch	myometrium	CyclinA2-RAD51	myometrium stretch	249	2	14		135.664	397.984	614.758	0.448513	CyclinA2	RAD51	positive					positive
CyclinA2-RAD51 myometrium stretch 24+24h	CyclinA2-RAD51 myometrium 24+24h	24+24h	stretch	myometrium	CyclinA2-RAD51	myometrium stretch	249	0	4		131.228	304.382	183.278	0.545318	CyclinA2	RAD51	negative
CyclinA2-RAD51 myometrium stretch 24+24h	CyclinA2-RAD51 myometrium 24+24h	24+24h	stretch	myometrium	CyclinA2-RAD51	myometrium stretch	249	1	0		139.108	300.315	99.8592	0.398239	CyclinA2	RAD51	positive					negative
CyclinA2-RAD51 myometrium stretch 24+24h	CyclinA2-RAD51 myometrium 24+24h	24+24h	stretch	myometrium	CyclinA2-RAD51	myometrium stretch	249	1	3		140.007	435.146	94.9159	0.696211	CyclinA2	RAD51	positive					negative
CyclinA2-RAD51 myometrium stretch 24+24h	CyclinA2-RAD51 myometrium 24+24h	24+24h	stretch	myometrium	CyclinA2-RAD51	myometrium stretch	154	0	0		131.358	135.998	81.7411	0.310607	CyclinA2	RAD51	negative
CyclinA2-RAD51 myometrium stretch 24+24h	CyclinA2-RAD51 myometrium 24+24h	24+24h	stretch	myometrium	CyclinA2-RAD51	myometrium stretch	246	0	0		124.369	131.348	92.2898	0.316064	CyclinA2	RAD51	negative
CyclinA2-RAD51 myometrium stretch 24+24h	CyclinA2-RAD51 myometrium 24+24h	24+24h	stretch	myometrium	CyclinA2-RAD51	myometrium stretch	45	3	1		132.187	311.603	97.211	0.422279	CyclinA2	RAD51	negative
CyclinA2-RAD51 myometrium stretch 24+24h	CyclinA2-RAD51 myometrium 24+24h	24+24h	stretch	myometrium	CyclinA2-RAD51	myometrium stretch	45	1	3		171.92	327.268	240.126	0.497482	CyclinA2	RAD51	positive					negative
CyclinA2-RAD51 myometrium stretch 24+24h	CyclinA2-RAD51 myometrium 24+24h	24+24h	stretch	myometrium	CyclinA2-RAD51	myometrium stretch	45	0	1		134.052	306.749	193.363	0.496928	CyclinA2	RAD51	negative
CyclinA2-RAD51 myometrium stretch 24+24h	CyclinA2-RAD51 myometrium 24+24h	24+24h	stretch	myometrium	CyclinA2-RAD51	myometrium stretch	45	0	0		135.517	276.714	206.78	0.533206	CyclinA2	RAD51	positive					negative
CyclinA2-RAD51 myometrium stretch 24+24h	CyclinA2-RAD51 myometrium 24+24h	24+24h	stretch	myometrium	CyclinA2-RAD51	myometrium stretch	45	1	3		170.613	341.316	327.031	0.508117	CyclinA2	RAD51	positive					negative
CyclinA2-RAD51 myometrium stretch 24+24h	CyclinA2-RAD51 myometrium 24+24h	24+24h	stretch	myometrium	CyclinA2-RAD51	myometrium stretch	45	2	1		131.038	289.538	220.727	0.520626	CyclinA2	RAD51	negative
CyclinA2-RAD51 myometrium stretch 24+24h	CyclinA2-RAD51 myometrium 24+24h	24+24h	stretch	myometrium	CyclinA2-RAD51	myometrium stretch	45	5	3		134.813	297.136	390.587	0.42605	CyclinA2	RAD51	negative
CyclinA2-RAD51 myometrium stretch 24+24h	CyclinA2-RAD51 myometrium 24+24h	24+24h	stretch	myometrium	CyclinA2-RAD51	myometrium stretch	45	2	2		133.786	266.621	388.866	0.551257	CyclinA2	RAD51	negative
CyclinA2-RAD51 myometrium stretch 24+24h	CyclinA2-RAD51 myometrium 24+24h	24+24h	stretch	myometrium	CyclinA2-RAD51	myometrium stretch	45	0	0		130.772	292.81	265.085	0.539231	CyclinA2	RAD51	negative
CyclinA2-RAD51 myometrium stretch 24+24h	CyclinA2-RAD51 myometrium 24+24h	24+24h	stretch	myometrium	CyclinA2-RAD51	myometrium stretch	45	2	0		133.885	265.636	204.927	0.512802	CyclinA2	RAD51	negative
CyclinA2-RAD51 myometrium stretch 24+24h	CyclinA2-RAD51 myometrium 24+24h	24+24h	stretch	myometrium	CyclinA2-RAD51	myometrium stretch	132	1	1		129.667	375.734	192.966	0.494087	CyclinA2	RAD51	negative
CyclinA2-RAD51 myometrium stretch 24+24h	CyclinA2-RAD51 myometrium 24+24h	24+24h	stretch	myometrium	CyclinA2-RAD51	myometrium stretch	132	1	1		125.406	229.53	276.251	0.486505	CyclinA2	RAD51	negative
CyclinA2-RAD51 myometrium stretch 24+24h	CyclinA2-RAD51 myometrium 24+24h	24+24h	stretch	myometrium	CyclinA2-RAD51	myometrium stretch	132	2	2		128.426	257.374	332.658	0.466773	CyclinA2	RAD51	negative
CyclinA2-RAD51 myometrium stretch 24+24h	CyclinA2-RAD51 myometrium 24+24h	24+24h	stretch	myometrium	CyclinA2-RAD51	myometrium stretch	132	0	0		154.455	266.325	161.011	0.369254	CyclinA2	RAD51	positive					negative
CyclinA2-RAD51 myometrium stretch 24+24h	CyclinA2-RAD51 myometrium 24+24h	24+24h	stretch	myometrium	CyclinA2-RAD51	myometrium stretch	132	1	0		152.708	241.384	299.931	0.46939	CyclinA2	RAD51	positive					negative
CyclinA2-RAD51 myometrium stretch 24+24h	CyclinA2-RAD51 myometrium 24+24h	24+24h	stretch	myometrium	CyclinA2-RAD51	myometrium stretch	132	1	3		130.695	348.638	134.352	0.362816	CyclinA2	RAD51	negative
CyclinA2-RAD51 myometrium stretch 24+24h	CyclinA2-RAD51 myometrium 24+24h	24+24h	stretch	myometrium	CyclinA2-RAD51	myometrium stretch	132	5	1		136.456	415.005	120.449	0.426605	CyclinA2	RAD51	positive					negative
CyclinA2-RAD51 myometrium stretch 24+24h	CyclinA2-RAD51 myometrium 24+24h	24+24h	stretch	myometrium	CyclinA2-RAD51	myometrium stretch	132	3	0		126.592	229.727	185.528	0.479999	CyclinA2	RAD51	negative
CyclinA2-RAD51 myometrium stretch 24+24h	CyclinA2-RAD51 myometrium 24+24h	24+24h	stretch	myometrium	CyclinA2-RAD51	myometrium stretch	132	1	2		174.15	299.153	262.106	0.46656	CyclinA2	RAD51	positive					negative
CyclinA2-RAD51 myometrium stretch 24+24h	CyclinA2-RAD51 myometrium 24+24h	24+24h	stretch	myometrium	CyclinA2-RAD51	myometrium stretch	132	0	0		127.63	246.543	170.588	0.473336	CyclinA2	RAD51	negative
CyclinA2-RAD51 myometrium stretch 24+24h	CyclinA2-RAD51 myometrium 24+24h	24+24h	stretch	myometrium	CyclinA2-RAD51	myometrium stretch	132	2	2		128.035	256.216	173.744	0.472259	CyclinA2	RAD51	negative
CyclinA2-RAD51 myometrium stretch 24+24h	CyclinA2-RAD51 myometrium 24+24h	24+24h	stretch	myometrium	CyclinA2-RAD51	myometrium stretch	132	2	0		128.251	215.329	377.346	0.486559	CyclinA2	RAD51	negative
CyclinA2-RAD51 myometrium stretch 24+24h	CyclinA2-RAD51 myometrium 24+24h	24+24h	stretch	myometrium	CyclinA2-RAD51	myometrium stretch	56	0	0		141.445	137.472	81.7632	0.396413	CyclinA2	RAD51	positive					negative
CyclinA2-RAD51 myometrium stretch 24+24h	CyclinA2-RAD51 myometrium 24+24h	24+24h	stretch	myometrium	CyclinA2-RAD51	myometrium stretch	134	0	0		152.896	256.418	189.059	0.513976	CyclinA2	RAD51	positive					negative
CyclinA2-RAD51 myometrium stretch 24+24h	CyclinA2-RAD51 myometrium 24+24h	24+24h	stretch	myometrium	CyclinA2-RAD51	myometrium stretch	134	4	2		130.456	246.512	311.737	0.436698	CyclinA2	RAD51	negative
CyclinA2-RAD51 myometrium stretch 24+24h	CyclinA2-RAD51 myometrium 24+24h	24+24h	stretch	myometrium	CyclinA2-RAD51	myometrium stretch	134	1	3		128.979	280.113	340.713	0.45236	CyclinA2	RAD51	negative
CyclinA2-RAD51 myometrium stretch 24+24h	CyclinA2-RAD51 myometrium 24+24h	24+24h	stretch	myometrium	CyclinA2-RAD51	myometrium stretch	134	1	4		128.631	308.97	350.269	0.327236	CyclinA2	RAD51	negative
CyclinA2-RAD51 myometrium stretch 24+24h	CyclinA2-RAD51 myometrium 24+24h	24+24h	stretch	myometrium	CyclinA2-RAD51	myometrium stretch	134	2	1		145.891	262.932	210.642	0.500447	CyclinA2	RAD51	positive					negative
CyclinA2-RAD51 myometrium stretch 24+24h	CyclinA2-RAD51 myometrium 24+24h	24+24h	stretch	myometrium	CyclinA2-RAD51	myometrium stretch	134	2	2		126.505	234.127	294.016	0.527475	CyclinA2	RAD51	negative
CyclinA2-RAD51 myometrium stretch 24+24h	CyclinA2-RAD51 myometrium 24+24h	24+24h	stretch	myometrium	CyclinA2-RAD51	myometrium stretch	134	2	0		126.863	226.133	277.399	0.462112	CyclinA2	RAD51	negative
CyclinA2-RAD51 myometrium stretch 24+24h	CyclinA2-RAD51 myometrium 24+24h	24+24h	stretch	myometrium	CyclinA2-RAD51	myometrium stretch	134	1	1		126.206	232.33	200.027	0.501866	CyclinA2	RAD51	negative
CyclinA2-RAD51 myometrium stretch 24+24h	CyclinA2-RAD51 myometrium 24+24h	24+24h	stretch	myometrium	CyclinA2-RAD51	myometrium stretch	134	0	1		124.189	201.393	169.485	0.42713	CyclinA2	RAD51	negative
CyclinA2-RAD51 myometrium stretch 24+24h	CyclinA2-RAD51 myometrium 24+24h	24+24h	stretch	myometrium	CyclinA2-RAD51	myometrium stretch	136	5	1		133.513	269.966	406.499	0.394463	CyclinA2	RAD51	negative
CyclinA2-RAD51 myometrium stretch 24+24h	CyclinA2-RAD51 myometrium 24+24h	24+24h	stretch	myometrium	CyclinA2-RAD51	myometrium stretch	136	1	4		143.422	537.099	131.108	0.40184	CyclinA2	RAD51	positive					negative
CyclinA2-RAD51 myometrium stretch 24+24h	CyclinA2-RAD51 myometrium 24+24h	24+24h	stretch	myometrium	CyclinA2-RAD51	myometrium stretch	136	1	4		166.583	372.66	188.993	0.386502	CyclinA2	RAD51	positive					negative
CyclinA2-RAD51 myometrium stretch 24+24h	CyclinA2-RAD51 myometrium 24+24h	24+24h	stretch	myometrium	CyclinA2-RAD51	myometrium stretch	136	1	1		142.221	682.706	125.547	0.52459	CyclinA2	RAD51	positive					negative
CyclinA2-RAD51 myometrium stretch 24+24h	CyclinA2-RAD51 myometrium 24+24h	24+24h	stretch	myometrium	CyclinA2-RAD51	myometrium stretch	136	6	3		131.137	280.878	299.732	0.457358	CyclinA2	RAD51	negative
CyclinA2-RAD51 myometrium stretch 24+24h	CyclinA2-RAD51 myometrium 24+24h	24+24h	stretch	myometrium	CyclinA2-RAD51	myometrium stretch	136	1	3		137.406	424.43	180.122	0.448881	CyclinA2	RAD51	positive					negative
CyclinA2-RAD51 myometrium stretch 24+24h	CyclinA2-RAD51 myometrium 24+24h	24+24h	stretch	myometrium	CyclinA2-RAD51	myometrium stretch	144	1	0		129.406	244.671	204.794	0.384787	CyclinA2	RAD51	negative
CyclinA2-RAD51 myometrium stretch 24+24h	CyclinA2-RAD51 myometrium 24+24h	24+24h	stretch	myometrium	CyclinA2-RAD51	myometrium stretch	144	0	0		174.482	234.716	123.693	0.582636	CyclinA2	RAD51	positive					negative
CyclinA2-RAD51 myometrium stretch 24+24h	CyclinA2-RAD51 myometrium 24+24h	24+24h	stretch	myometrium	CyclinA2-RAD51	myometrium stretch	144	1	1		131.221	307.513	128.658	0.452025	CyclinA2	RAD51	negative
CyclinA2-RAD51 myometrium stretch 24+24h	CyclinA2-RAD51 myometrium 24+24h	24+24h	stretch	myometrium	CyclinA2-RAD51	myometrium stretch	144	1	0		131.824	360.436	163.041	0.539117	CyclinA2	RAD51	negative
CyclinA2-RAD51 myometrium stretch 24+24h	CyclinA2-RAD51 myometrium 24+24h	24+24h	stretch	myometrium	CyclinA2-RAD51	myometrium stretch	144	0	1		130.617	306.401	100.08	0.521442	CyclinA2	RAD51	negative
CyclinA2-RAD51 myometrium stretch 24+24h	CyclinA2-RAD51 myometrium 24+24h	24+24h	stretch	myometrium	CyclinA2-RAD51	myometrium stretch	144	1	2		130.187	323.613	246.481	0.420564	CyclinA2	RAD51	negative
CyclinA2-RAD51 myometrium stretch 24+24h	CyclinA2-RAD51 myometrium 24+24h	24+24h	stretch	myometrium	CyclinA2-RAD51	myometrium stretch	144	0	0		127.898	240.226	174.892	0.382138	CyclinA2	RAD51	negative
CyclinA2-RAD51 myometrium stretch 24+24h	CyclinA2-RAD51 myometrium 24+24h	24+24h	stretch	myometrium	CyclinA2-RAD51	myometrium stretch	144	0	1		169.138	241.71	180.806	0.540818	CyclinA2	RAD51	positive					negative
CyclinA2-RAD51 myometrium stretch 24+24h	CyclinA2-RAD51 myometrium 24+24h	24+24h	stretch	myometrium	CyclinA2-RAD51	myometrium stretch	144	0	0		124.743	134.663	212.165	0.325778	CyclinA2	RAD51	negative
CyclinA2-RAD51 myometrium stretch 24+24h	CyclinA2-RAD51 myometrium 24+24h	24+24h	stretch	myometrium	CyclinA2-RAD51	myometrium stretch	144	0	1		129.208	301.556	276.803	0.346152	CyclinA2	RAD51	negative
CyclinA2-RAD51 myometrium stretch 24+24h	CyclinA2-RAD51 myometrium 24+24h	24+24h	stretch	myometrium	CyclinA2-RAD51	myometrium stretch	144	2	0		162.416	224.988	427.574	0.495191	CyclinA2	RAD51	positive					negative
CyclinA2-RAD51 myometrium stretch 24+24h	CyclinA2-RAD51 myometrium 24+24h	24+24h	stretch	myometrium	CyclinA2-RAD51	myometrium stretch	144	1	2		130.797	296.401	104.913	0.328033	CyclinA2	RAD51	negative
CyclinA2-RAD51 myometrium stretch 24+24h	CyclinA2-RAD51 myometrium 24+24h	24+24h	stretch	myometrium	CyclinA2-RAD51	myometrium stretch	62	0	2		128.566	279.699	217.285	0.501526	CyclinA2	RAD51	negative
CyclinA2-RAD51 myometrium stretch 24+24h	CyclinA2-RAD51 myometrium 24+24h	24+24h	stretch	myometrium	CyclinA2-RAD51	myometrium stretch	62	4	1		129.602	276.685	217.086	0.491854	CyclinA2	RAD51	negative
CyclinA2-RAD51 myometrium stretch 24+24h	CyclinA2-RAD51 myometrium 24+24h	24+24h	stretch	myometrium	CyclinA2-RAD51	myometrium stretch	62	2	3		129.792	326.267	334.357	0.479876	CyclinA2	RAD51	negative
CyclinA2-RAD51 myometrium stretch 24+24h	CyclinA2-RAD51 myometrium 24+24h	24+24h	stretch	myometrium	CyclinA2-RAD51	myometrium stretch	62	0	5		127.834	369.165	276.097	0.481914	CyclinA2	RAD51	negative
CyclinA2-RAD51 myometrium stretch 24+24h	CyclinA2-RAD51 myometrium 24+24h	24+24h	stretch	myometrium	CyclinA2-RAD51	myometrium stretch	62	0	2		129.553	280.902	301.299	0.45272	CyclinA2	RAD51	negative
CyclinA2-RAD51 myometrium stretch 24+24h	CyclinA2-RAD51 myometrium 24+24h	24+24h	stretch	myometrium	CyclinA2-RAD51	myometrium stretch	62	4	4		131.644	376.113	351.438	0.477554	CyclinA2	RAD51	negative
CyclinA2-RAD51 myometrium stretch 24+24h	CyclinA2-RAD51 myometrium 24+24h	24+24h	stretch	myometrium	CyclinA2-RAD51	myometrium stretch	62	0	2		128.236	291.781	263.518	0.531956	CyclinA2	RAD51	negative
CyclinA2-RAD51 myometrium stretch 24+24h	CyclinA2-RAD51 myometrium 24+24h	24+24h	stretch	myometrium	CyclinA2-RAD51	myometrium stretch	62	1	4		131.023	341.776	149.866	0.574732	CyclinA2	RAD51	negative
CyclinA2-RAD51 myometrium stretch 24+24h	CyclinA2-RAD51 myometrium 24+24h	24+24h	stretch	myometrium	CyclinA2-RAD51	myometrium stretch	62	0	2		129.219	323.058	275.126	0.487957	CyclinA2	RAD51	negative
CyclinA2-RAD51 myometrium stretch 24+24h	CyclinA2-RAD51 myometrium 24+24h	24+24h	stretch	myometrium	CyclinA2-RAD51	myometrium stretch	62	9	1		150.347	507.616	118.573	0.426732	CyclinA2	RAD51	positive					negative
CyclinA2-RAD51 myometrium stretch 24+24h	CyclinA2-RAD51 myometrium 24+24h	24+24h	stretch	myometrium	CyclinA2-RAD51	myometrium stretch	150	0	3		129.815	331.913	155.427	0.447355	CyclinA2	RAD51	negative
CyclinA2-RAD51 myometrium stretch 24+24h	CyclinA2-RAD51 myometrium 24+24h	24+24h	stretch	myometrium	CyclinA2-RAD51	myometrium stretch	150	2	2		128.529	226.707	474.006	0.504263	CyclinA2	RAD51	negative
CyclinA2-RAD51 myometrium stretch 24+24h	CyclinA2-RAD51 myometrium 24+24h	24+24h	stretch	myometrium	CyclinA2-RAD51	myometrium stretch	150	0	0		137.294	264.58	210.797	0.514959	CyclinA2	RAD51	positive					negative
CyclinA2-RAD51 myometrium stretch 24+24h	CyclinA2-RAD51 myometrium 24+24h	24+24h	stretch	myometrium	CyclinA2-RAD51	myometrium stretch	150	2	2		132.487	346.296	263.937	0.531414	CyclinA2	RAD51	negative
CyclinA2-RAD51 myometrium stretch 24+24h	CyclinA2-RAD51 myometrium 24+24h	24+24h	stretch	myometrium	CyclinA2-RAD51	myometrium stretch	150	1	1		125.815	243.629	308.758	0.451388	CyclinA2	RAD51	negative
CyclinA2-RAD51 myometrium stretch 24+24h	CyclinA2-RAD51 myometrium 24+24h	24+24h	stretch	myometrium	CyclinA2-RAD51	myometrium stretch	150	0	0		128.895	212.474	275.589	0.512774	CyclinA2	RAD51	negative
CyclinA2-RAD51 myometrium stretch 24+24h	CyclinA2-RAD51 myometrium 24+24h	24+24h	stretch	myometrium	CyclinA2-RAD51	myometrium stretch	150	2	1		140.442	318.137	108.113	0.508901	CyclinA2	RAD51	positive					negative
CyclinA2-RAD51 myometrium stretch 24+24h	CyclinA2-RAD51 myometrium 24+24h	24+24h	stretch	myometrium	CyclinA2-RAD51	myometrium stretch	150	2	1		130.375	271.904	313.238	0.557446	CyclinA2	RAD51	negative
CyclinA2-RAD51 myometrium stretch 24+24h	CyclinA2-RAD51 myometrium 24+24h	24+24h	stretch	myometrium	CyclinA2-RAD51	myometrium stretch	150	0	1		125.615	221.609	332.857	0.51364	CyclinA2	RAD51	negative
CyclinA2-RAD51 myometrium stretch 24+24h	CyclinA2-RAD51 myometrium 24+24h	24+24h	stretch	myometrium	CyclinA2-RAD51	myometrium stretch	150	1	2		127.226	248.591	327.737	0.561248	CyclinA2	RAD51	negative
CyclinA2-RAD51 myometrium stretch 24+24h	CyclinA2-RAD51 myometrium 24+24h	24+24h	stretch	myometrium	CyclinA2-RAD51	myometrium stretch	242	0	0		128.664	212.335	179.769	0.315419	CyclinA2	RAD51	negative
CyclinA2-RAD51 myometrium stretch 24+24h	CyclinA2-RAD51 myometrium 24+24h	24+24h	stretch	myometrium	CyclinA2-RAD51	myometrium stretch	242	1	1		128.424	239.739	155.273	0.364956	CyclinA2	RAD51	negative
CyclinA2-RAD51 myometrium stretch 24+24h	CyclinA2-RAD51 myometrium 24+24h	24+24h	stretch	myometrium	CyclinA2-RAD51	myometrium stretch	242	2	2		131.064	295.452	208.987	0.425515	CyclinA2	RAD51	negative
CyclinA2-RAD51 myometrium stretch 24+24h	CyclinA2-RAD51 myometrium 24+24h	24+24h	stretch	myometrium	CyclinA2-RAD51	myometrium stretch	242	2	0		130.719	252.336	250.233	0.36157	CyclinA2	RAD51	negative
CyclinA2-RAD51 myometrium stretch 24+24h	CyclinA2-RAD51 myometrium 24+24h	24+24h	stretch	myometrium	CyclinA2-RAD51	myometrium stretch	242	0	3		127.399	219.2	428.523	0.405365	CyclinA2	RAD51	negative
CyclinA2-RAD51 myometrium stretch 24+24h	CyclinA2-RAD51 myometrium 24+24h	24+24h	stretch	myometrium	CyclinA2-RAD51	myometrium stretch	242	5	1		133.449	375.285	234.498	0.439049	CyclinA2	RAD51	negative
CyclinA2-RAD51 myometrium stretch 24+24h	CyclinA2-RAD51 myometrium 24+24h	24+24h	stretch	myometrium	CyclinA2-RAD51	myometrium stretch	242	4	0		165.077	153.307	206.118	0.46065	CyclinA2	RAD51	positive					negative
CyclinA2-RAD51 myometrium stretch 24+24h	CyclinA2-RAD51 myometrium 24+24h	24+24h	stretch	myometrium	CyclinA2-RAD51	myometrium stretch	145	3	3		130.111	215.536	284.174	0.536635	CyclinA2	RAD51	negative
CyclinA2-RAD51 myometrium stretch 24+24h	CyclinA2-RAD51 myometrium 24+24h	24+24h	stretch	myometrium	CyclinA2-RAD51	myometrium stretch	145	1	2		196.852	326.919	166.042	0.698694	CyclinA2	RAD51	positive					negative
CyclinA2-RAD51 myometrium stretch 24+24h	CyclinA2-RAD51 myometrium 24+24h	24+24h	stretch	myometrium	CyclinA2-RAD51	myometrium stretch	145	0	1		132.023	325.261	163.151	0.559334	CyclinA2	RAD51	negative
CyclinA2-RAD51 myometrium stretch 24+24h	CyclinA2-RAD51 myometrium 24+24h	24+24h	stretch	myometrium	CyclinA2-RAD51	myometrium stretch	145	3	1		141.916	570.718	190.715	0.491594	CyclinA2	RAD51	positive					negative
CyclinA2-RAD51 myometrium stretch 24+24h	CyclinA2-RAD51 myometrium 24+24h	24+24h	stretch	myometrium	CyclinA2-RAD51	myometrium stretch	145	3	1		131.404	286.613	119.191	0.395505	CyclinA2	RAD51	negative
CyclinA2-RAD51 myometrium stretch 24+24h	CyclinA2-RAD51 myometrium 24+24h	24+24h	stretch	myometrium	CyclinA2-RAD51	myometrium stretch	145	2	4		133.023	371.152	156.906	0.484683	CyclinA2	RAD51	negative
CyclinA2-RAD51 myometrium stretch 24+24h	CyclinA2-RAD51 myometrium 24+24h	24+24h	stretch	myometrium	CyclinA2-RAD51	myometrium stretch	145	4	3		132.649	328.061	319.108	0.578848	CyclinA2	RAD51	negative
CyclinA2-RAD51 myometrium stretch 24+24h	CyclinA2-RAD51 myometrium 24+24h	24+24h	stretch	myometrium	CyclinA2-RAD51	myometrium stretch	145	1	2		140.787	317.158	270.624	0.566276	CyclinA2	RAD51	positive					negative
CyclinA2-RAD51 myometrium stretch 24+24h	CyclinA2-RAD51 myometrium 24+24h	24+24h	stretch	myometrium	CyclinA2-RAD51	myometrium stretch	145	1	3		130.261	318.687	282.188	0.531278	CyclinA2	RAD51	negative
CyclinA2-RAD51 myometrium stretch 24+24h	CyclinA2-RAD51 myometrium 24+24h	24+24h	stretch	myometrium	CyclinA2-RAD51	myometrium stretch	145	7	6		166.815	292.292	355.521	0.316922	CyclinA2	RAD51	positive					positive
CyclinA2-RAD51 myometrium stretch 24+24h	CyclinA2-RAD51 myometrium 24+24h	24+24h	stretch	myometrium	CyclinA2-RAD51	myometrium stretch	145	1	0		136.681	273.002	282.408	0.446622	CyclinA2	RAD51	positive					negative
CyclinA2-RAD51 myometrium stretch 24+24h	CyclinA2-RAD51 myometrium 24+24h	24+24h	stretch	myometrium	CyclinA2-RAD51	myometrium stretch	141	2	3		130.036	310.426	375.912	0.516547	CyclinA2	RAD51	negative
CyclinA2-RAD51 myometrium stretch 24+24h	CyclinA2-RAD51 myometrium 24+24h	24+24h	stretch	myometrium	CyclinA2-RAD51	myometrium stretch	141	1	4		131.918	331.264	261.51	0.683999	CyclinA2	RAD51	negative
CyclinA2-RAD51 myometrium stretch 24+24h	CyclinA2-RAD51 myometrium 24+24h	24+24h	stretch	myometrium	CyclinA2-RAD51	myometrium stretch	141	10	2		174.968	253.706	383.504	0.345056	CyclinA2	RAD51	positive					negative
CyclinA2-RAD51 myometrium stretch 24+24h	CyclinA2-RAD51 myometrium 24+24h	24+24h	stretch	myometrium	CyclinA2-RAD51	myometrium stretch	141	3	2		131.724	306.102	581.059	0.423066	CyclinA2	RAD51	negative
CyclinA2-RAD51 myometrium stretch 24+24h	CyclinA2-RAD51 myometrium 24+24h	24+24h	stretch	myometrium	CyclinA2-RAD51	myometrium stretch	141	4	5		131.519	246.568	330.495	0.326835	CyclinA2	RAD51	negative
CyclinA2-RAD51 myometrium stretch 24+24h	CyclinA2-RAD51 myometrium 24+24h	24+24h	stretch	myometrium	CyclinA2-RAD51	myometrium stretch	141	6	5		135.378	389.795	325.707	0.484888	CyclinA2	RAD51	positive					negative
CyclinA2-RAD51 myometrium stretch 24+24h	CyclinA2-RAD51 myometrium 24+24h	24+24h	stretch	myometrium	CyclinA2-RAD51	myometrium stretch	141	2	3		177.685	383.451	350.82	0.563865	CyclinA2	RAD51	positive					negative
CyclinA2-RAD51 myometrium stretch 24+24h	CyclinA2-RAD51 myometrium 24+24h	24+24h	stretch	myometrium	CyclinA2-RAD51	myometrium stretch	141	3	5		130.51	286.179	396.414	0.573856	CyclinA2	RAD51	negative
CyclinA2-RAD51 myometrium stretch 24+24h	CyclinA2-RAD51 myometrium 24+24h	24+24h	stretch	myometrium	CyclinA2-RAD51	myometrium stretch	141	1	1		170.782	268.061	251.447	0.512819	CyclinA2	RAD51	positive					negative
CyclinA2-RAD51 myometrium stretch 24+24h	CyclinA2-RAD51 myometrium 24+24h	24+24h	stretch	myometrium	CyclinA2-RAD51	myometrium stretch	141	0	0		132.47	209.725	108.356	0.463393	CyclinA2	RAD51	negative
CyclinA2-RAD51 myometrium stretch 24+24h	CyclinA2-RAD51 myometrium 24+24h	24+24h	stretch	myometrium	CyclinA2-RAD51	myometrium stretch	139	1	3		131.219	319.295	246.018	0.560947	CyclinA2	RAD51	negative
CyclinA2-RAD51 myometrium stretch 24+24h	CyclinA2-RAD51 myometrium 24+24h	24+24h	stretch	myometrium	CyclinA2-RAD51	myometrium stretch	139	1	0		206.284	276.598	290.066	0.511598	CyclinA2	RAD51	positive					negative
CyclinA2-RAD51 myometrium stretch 24+24h	CyclinA2-RAD51 myometrium 24+24h	24+24h	stretch	myometrium	CyclinA2-RAD51	myometrium stretch	139	1	0		132.699	244.735	209.782	0.304626	CyclinA2	RAD51	negative
CyclinA2-RAD51 myometrium stretch 24+24h	CyclinA2-RAD51 myometrium 24+24h	24+24h	stretch	myometrium	CyclinA2-RAD51	myometrium stretch	139	9	3		138.124	319.239	179.923	0.403739	CyclinA2	RAD51	positive					negative
CyclinA2-RAD51 myometrium stretch 24+24h	CyclinA2-RAD51 myometrium 24+24h	24+24h	stretch	myometrium	CyclinA2-RAD51	myometrium stretch	139	11	1		142.214	978.649	270.249	0.461973	CyclinA2	RAD51	positive					negative
CyclinA2-RAD51 myometrium stretch 24+24h	CyclinA2-RAD51 myometrium 24+24h	24+24h	stretch	myometrium	CyclinA2-RAD51	myometrium stretch	139	2	5		134.109	306.541	405.903	0.460891	CyclinA2	RAD51	negative
CyclinA2-RAD51 myometrium stretch 24+24h	CyclinA2-RAD51 myometrium 24+24h	24+24h	stretch	myometrium	CyclinA2-RAD51	myometrium stretch	139	0	2		138.061	245.979	180.365	0.318993	CyclinA2	RAD51	positive					negative
CyclinA2-RAD51 myometrium stretch 24+24h	CyclinA2-RAD51 myometrium 24+24h	24+24h	stretch	myometrium	CyclinA2-RAD51	myometrium stretch	139	1	0		129.089	239.663	446.641	0.483427	CyclinA2	RAD51	negative
CyclinA2-RAD51 myometrium stretch 24+24h	CyclinA2-RAD51 myometrium 24+24h	24+24h	stretch	myometrium	CyclinA2-RAD51	myometrium stretch	139	2	2		127.879	211.541	271.065	0.385378	CyclinA2	RAD51	negative
CyclinA2-RAD51 myometrium stretch 24+24h	CyclinA2-RAD51 myometrium 24+24h	24+24h	stretch	myometrium	CyclinA2-RAD51	myometrium stretch	139	0	0		128.387	202.355	302.204	0.405009	CyclinA2	RAD51	negative
CyclinA2-RAD51 myometrium stretch 24+24h	CyclinA2-RAD51 myometrium 24+24h	24+24h	stretch	myometrium	CyclinA2-RAD51	myometrium stretch	139	1	0		129.112	216.093	242.332	0.506348	CyclinA2	RAD51	negative
CyclinA2-RAD51 myometrium stretch 24+24h	CyclinA2-RAD51 myometrium 24+24h	24+24h	stretch	myometrium	CyclinA2-RAD51	myometrium stretch	53	0	0		142.477	137.108	126.959	0.412176	CyclinA2	RAD51	positive					negative
CyclinA2-RAD51 myometrium stretch 24+24h	CyclinA2-RAD51 myometrium 24+24h	24+24h	stretch	myometrium	CyclinA2-RAD51	myometrium stretch	43	1	0		130.051	257.606	252.947	0.423064	CyclinA2	RAD51	negative
CyclinA2-RAD51 myometrium stretch 24+24h	CyclinA2-RAD51 myometrium 24+24h	24+24h	stretch	myometrium	CyclinA2-RAD51	myometrium stretch	43	1	1		131.319	253.333	302.204	0.51045	CyclinA2	RAD51	negative
CyclinA2-RAD51 myometrium stretch 24+24h	CyclinA2-RAD51 myometrium 24+24h	24+24h	stretch	myometrium	CyclinA2-RAD51	myometrium stretch	43	0	0		134.146	217.031	281.129	0.49451	CyclinA2	RAD51	negative
CyclinA2-RAD51 myometrium stretch 24+24h	CyclinA2-RAD51 myometrium 24+24h	24+24h	stretch	myometrium	CyclinA2-RAD51	myometrium stretch	43	0	4		130.33	267.807	282.32	0.498542	CyclinA2	RAD51	negative
CyclinA2-RAD51 myometrium stretch 24+24h	CyclinA2-RAD51 myometrium 24+24h	24+24h	stretch	myometrium	CyclinA2-RAD51	myometrium stretch	43	1	0		131.83	274.208	289.183	0.637976	CyclinA2	RAD51	negative
CyclinA2-RAD51 myometrium stretch 24+24h	CyclinA2-RAD51 myometrium 24+24h	24+24h	stretch	myometrium	CyclinA2-RAD51	myometrium stretch	43	6	3		136.571	272.223	222.758	0.435546	CyclinA2	RAD51	positive					negative
CyclinA2-RAD51 myometrium stretch 24+24h	CyclinA2-RAD51 myometrium 24+24h	24+24h	stretch	myometrium	CyclinA2-RAD51	myometrium stretch	43	1	1		136.372	345.086	212.474	0.455419	CyclinA2	RAD51	positive					negative
CyclinA2-RAD51 myometrium stretch 24+24h	CyclinA2-RAD51 myometrium 24+24h	24+24h	stretch	myometrium	CyclinA2-RAD51	myometrium stretch	43	6	3		135.903	326.215	252.109	0.401459	CyclinA2	RAD51	positive					negative
CyclinA2-RAD51 myometrium stretch 24+24h	CyclinA2-RAD51 myometrium 24+24h	24+24h	stretch	myometrium	CyclinA2-RAD51	myometrium stretch	43	1	0		130.528	242.52	211.371	0.481748	CyclinA2	RAD51	negative
CyclinA2-RAD51 myometrium stretch 24+24h	CyclinA2-RAD51 myometrium 24+24h	24+24h	stretch	myometrium	CyclinA2-RAD51	myometrium stretch	43	2	2		133.538	261.864	344.862	0.518618	CyclinA2	RAD51	negative
CyclinA2-RAD51 myometrium stretch 24+24h	CyclinA2-RAD51 myometrium 24+24h	24+24h	stretch	myometrium	CyclinA2-RAD51	myometrium stretch	143	2	1		168.73	248.765	407.47	0.472945	CyclinA2	RAD51	positive					negative
CyclinA2-RAD51 myometrium stretch 24+24h	CyclinA2-RAD51 myometrium 24+24h	24+24h	stretch	myometrium	CyclinA2-RAD51	myometrium stretch	143	0	0		125.243	197.319	341.154	0.343369	CyclinA2	RAD51	negative
CyclinA2-RAD51 myometrium stretch 24+24h	CyclinA2-RAD51 myometrium 24+24h	24+24h	stretch	myometrium	CyclinA2-RAD51	myometrium stretch	143	6	0		312.942	184.103	369.512	0.453048	CyclinA2	RAD51	positive					negative
CyclinA2-RAD51 myometrium stretch 24+24h	CyclinA2-RAD51 myometrium 24+24h	24+24h	stretch	myometrium	CyclinA2-RAD51	myometrium stretch	143	1	0		135.845	192.536	305.514	0.500278	CyclinA2	RAD51	positive					negative
CyclinA2-RAD51 myometrium stretch 24+24h	CyclinA2-RAD51 myometrium 24+24h	24+24h	stretch	myometrium	CyclinA2-RAD51	myometrium stretch	143	0	0		123.969	183.399	200.204	0.458896	CyclinA2	RAD51	negative
CyclinA2-RAD51 myometrium stretch 24+24h	CyclinA2-RAD51 myometrium 24+24h	24+24h	stretch	myometrium	CyclinA2-RAD51	myometrium stretch	143	4	0		126.501	206.946	357.397	0.445699	CyclinA2	RAD51	negative
CyclinA2-RAD51 myometrium stretch 24+24h	CyclinA2-RAD51 myometrium 24+24h	24+24h	stretch	myometrium	CyclinA2-RAD51	myometrium stretch	143	3	0		151.789	209.571	330.186	0.351914	CyclinA2	RAD51	positive					negative
CyclinA2-RAD51 myometrium stretch 24+24h	CyclinA2-RAD51 myometrium 24+24h	24+24h	stretch	myometrium	CyclinA2-RAD51	myometrium stretch	143	0	0		154.881	212.705	255.066	0.429843	CyclinA2	RAD51	positive					negative
CyclinA2-RAD51 myometrium stretch 24+24h	CyclinA2-RAD51 myometrium 24+24h	24+24h	stretch	myometrium	CyclinA2-RAD51	myometrium stretch	143	0	0		151.665	214.985	247.805	0.360411	CyclinA2	RAD51	positive					negative
CyclinA2-RAD51 myometrium stretch 24+24h	CyclinA2-RAD51 myometrium 24+24h	24+24h	stretch	myometrium	CyclinA2-RAD51	myometrium stretch	143	0	0		125.19	186.541	234.366	0.480405	CyclinA2	RAD51	negative
CyclinA2-RAD51 myometrium stretch 24+24h	CyclinA2-RAD51 myometrium 24+24h	24+24h	stretch	myometrium	CyclinA2-RAD51	myometrium stretch	143	1	0		137.629	185.291	352.696	0.442005	CyclinA2	RAD51	positive					negative
CyclinA2-RAD51 myometrium stretch 24+24h	CyclinA2-RAD51 myometrium 24+24h	24+24h	stretch	myometrium	CyclinA2-RAD51	myometrium stretch	143	0	2		128.15	197.025	101.757	0.395561	CyclinA2	RAD51	negative
CyclinA2-RAD51 myometrium stretch 24+24h	CyclinA2-RAD51 myometrium 24+24h	24+24h	stretch	myometrium	CyclinA2-RAD51	myometrium stretch	143	0	0		139.094	189.112	267.557	0.476944	CyclinA2	RAD51	positive					negative
CyclinA2-RAD51 myometrium stretch 24+24h	CyclinA2-RAD51 myometrium 24+24h	24+24h	stretch	myometrium	CyclinA2-RAD51	myometrium stretch	143	0	1		123.476	180.629	165.005	0.467866	CyclinA2	RAD51	negative
CyclinA2-RAD51 myometrium stretch 24+24h	CyclinA2-RAD51 myometrium 24+24h	24+24h	stretch	myometrium	CyclinA2-RAD51	myometrium stretch	58	0	0		138.37	138.242	88.494	0.337339	CyclinA2	RAD51	positive					negative
CyclinA2-RAD51 myometrium stretch 24+24h	CyclinA2-RAD51 myometrium 24+24h	24+24h	stretch	myometrium	CyclinA2-RAD51	myometrium stretch	58	0	0		139.464	138.588	89.8402	0.382887	CyclinA2	RAD51	positive					negative
CyclinA2-RAD51 myometrium stretch 24+24h	CyclinA2-RAD51 myometrium 24+24h	24+24h	stretch	myometrium	CyclinA2-RAD51	myometrium stretch	58	0	0		139.313	136.596	83.4404	0.326481	CyclinA2	RAD51	positive					negative
CyclinA2-RAD51 myometrium stretch 24+24h	CyclinA2-RAD51 myometrium 24+24h	24+24h	stretch	myometrium	CyclinA2-RAD51	myometrium stretch	63	0	0		138.406	139.746	89.8843	0.388538	CyclinA2	RAD51	positive					negative
CyclinA2-RAD51 myometrium stretch 24+24h	CyclinA2-RAD51 myometrium 24+24h	24+24h	stretch	myometrium	CyclinA2-RAD51	myometrium stretch	63	0	0		139.129	139.145	124.995	0.413131	CyclinA2	RAD51	positive					negative
CyclinA2-RAD51 myometrium stretch 24+24h	CyclinA2-RAD51 myometrium 24+24h	24+24h	stretch	myometrium	CyclinA2-RAD51	myometrium stretch	63	0	0		138.537	138.296	109.503	0.399881	CyclinA2	RAD51	positive					negative
CyclinA2-RAD51 myometrium stretch 24+24h	CyclinA2-RAD51 myometrium 24+24h	24+24h	stretch	myometrium	CyclinA2-RAD51	myometrium stretch	63	0	0		138.105	136.982	85.2941	0.307583	CyclinA2	RAD51	positive					negative
CyclinA2-RAD51 myometrium stretch 24+24h	CyclinA2-RAD51 myometrium 24+24h	24+24h	stretch	myometrium	CyclinA2-RAD51	myometrium stretch	44	0	1		176.717	304.862	116.146	0.340267	CyclinA2	RAD51	positive					negative
CyclinA2-RAD51 myometrium stretch 24+24h	CyclinA2-RAD51 myometrium 24+24h	24+24h	stretch	myometrium	CyclinA2-RAD51	myometrium stretch	44	1	2		132.889	257.859	226.862	0.376759	CyclinA2	RAD51	negative
CyclinA2-RAD51 myometrium stretch 24+24h	CyclinA2-RAD51 myometrium 24+24h	24+24h	stretch	myometrium	CyclinA2-RAD51	myometrium stretch	44	1	1		133.511	273.433	281.393	0.525316	CyclinA2	RAD51	negative
CyclinA2-RAD51 myometrium stretch 24+24h	CyclinA2-RAD51 myometrium 24+24h	24+24h	stretch	myometrium	CyclinA2-RAD51	myometrium stretch	44	16	7		136.471	295.01	522.865	0.478275	CyclinA2	RAD51	positive					positive
CyclinA2-RAD51 myometrium stretch 24+24h	CyclinA2-RAD51 myometrium 24+24h	24+24h	stretch	myometrium	CyclinA2-RAD51	myometrium stretch	44	0	0		135.925	172.334	113.188	0.415153	CyclinA2	RAD51	positive					negative
CyclinA2-RAD51 myometrium stretch 24+24h	CyclinA2-RAD51 myometrium 24+24h	24+24h	stretch	myometrium	CyclinA2-RAD51	myometrium stretch	44	1	0		131.539	215.591	335.395	0.452184	CyclinA2	RAD51	negative
CyclinA2-RAD51 myometrium stretch 24+24h	CyclinA2-RAD51 myometrium 24+24h	24+24h	stretch	myometrium	CyclinA2-RAD51	myometrium stretch	44	1	0		130.517	224.677	268.704	0.465319	CyclinA2	RAD51	negative
CyclinA2-RAD51 myoma ctrl 24+24h	CyclinA2-RAD51 myoma 24+24h	24+24h	ctrl	myoma	CyclinA2-RAD51	myoma ctrl	25	0	0		127.467	161.856	87.3023	0.455827	CyclinA2	RAD51	negative
CyclinA2-RAD51 myoma ctrl 24+24h	CyclinA2-RAD51 myoma 24+24h	24+24h	ctrl	myoma	CyclinA2-RAD51	myoma ctrl	25	1	0		133.29	298.592	174.847	0.489688	CyclinA2	RAD51	negative
CyclinA2-RAD51 myoma ctrl 24+24h	CyclinA2-RAD51 myoma 24+24h	24+24h	ctrl	myoma	CyclinA2-RAD51	myoma ctrl	25	5	0		130.646	169.008	205.853	0.34349	CyclinA2	RAD51	negative
CyclinA2-RAD51 myoma ctrl 24+24h	CyclinA2-RAD51 myoma 24+24h	24+24h	ctrl	myoma	CyclinA2-RAD51	myoma ctrl	25	0	0		131.639	405.383	162.489	0.569916	CyclinA2	RAD51	negative
CyclinA2-RAD51 myoma ctrl 24+24h	CyclinA2-RAD51 myoma 24+24h	24+24h	ctrl	myoma	CyclinA2-RAD51	myoma ctrl	25	2	0		129.716	164.82	109.304	0.444002	CyclinA2	RAD51	negative
CyclinA2-RAD51 myoma ctrl 24+24h	CyclinA2-RAD51 myoma 24+24h	24+24h	ctrl	myoma	CyclinA2-RAD51	myoma ctrl	25	0	0		125.777	371.494	164.696	0.476169	CyclinA2	RAD51	negative
CyclinA2-RAD51 myoma ctrl 24+24h	CyclinA2-RAD51 myoma 24+24h	24+24h	ctrl	myoma	CyclinA2-RAD51	myoma ctrl	32	2	0		126.326	271.42	129.21	0.472743	CyclinA2	RAD51	negative
CyclinA2-RAD51 myoma ctrl 24+24h	CyclinA2-RAD51 myoma 24+24h	24+24h	ctrl	myoma	CyclinA2-RAD51	myoma ctrl	32	0	0		123.131	185.863	201.241	0.532834	CyclinA2	RAD51	negative
CyclinA2-RAD51 myoma ctrl 24+24h	CyclinA2-RAD51 myoma 24+24h	24+24h	ctrl	myoma	CyclinA2-RAD51	myoma ctrl	32	2	0		135.882	178.706	120.758	0.336763	CyclinA2	RAD51	negative
CyclinA2-RAD51 myoma ctrl 24+24h	CyclinA2-RAD51 myoma 24+24h	24+24h	ctrl	myoma	CyclinA2-RAD51	myoma ctrl	158	0	0		124.354	247.475	188.155	0.484228	CyclinA2	RAD51	negative
CyclinA2-RAD51 myoma ctrl 24+24h	CyclinA2-RAD51 myoma 24+24h	24+24h	ctrl	myoma	CyclinA2-RAD51	myoma ctrl	158	3	0		135.293	750.802	90.5022	0.801197	CyclinA2	RAD51	negative
CyclinA2-RAD51 myoma ctrl 24+24h	CyclinA2-RAD51 myoma 24+24h	24+24h	ctrl	myoma	CyclinA2-RAD51	myoma ctrl	158	0	0		124.557	251.748	104.56	0.606612	CyclinA2	RAD51	negative
CyclinA2-RAD51 myoma ctrl 24+24h	CyclinA2-RAD51 myoma 24+24h	24+24h	ctrl	myoma	CyclinA2-RAD51	myoma ctrl	158	1	0		125.349	381.21	98.3365	0.789581	CyclinA2	RAD51	negative
CyclinA2-RAD51 myoma ctrl 24+24h	CyclinA2-RAD51 myoma 24+24h	24+24h	ctrl	myoma	CyclinA2-RAD51	myoma ctrl	237	1	3		127.54	368.473	343.891	0.724459	CyclinA2	RAD51	negative
CyclinA2-RAD51 myoma ctrl 24+24h	CyclinA2-RAD51 myoma 24+24h	24+24h	ctrl	myoma	CyclinA2-RAD51	myoma ctrl	237	15	1		128.8	294.607	527.676	0.431509	CyclinA2	RAD51	negative
CyclinA2-RAD51 myoma ctrl 24+24h	CyclinA2-RAD51 myoma 24+24h	24+24h	ctrl	myoma	CyclinA2-RAD51	myoma ctrl	40	0	1		127.909	272.42	127.864	0.408002	CyclinA2	RAD51	negative
CyclinA2-RAD51 myoma ctrl 24+24h	CyclinA2-RAD51 myoma 24+24h	24+24h	ctrl	myoma	CyclinA2-RAD51	myoma ctrl	40	0	0		128.353	235.219	107.252	0.475401	CyclinA2	RAD51	negative
CyclinA2-RAD51 myoma ctrl 24+24h	CyclinA2-RAD51 myoma 24+24h	24+24h	ctrl	myoma	CyclinA2-RAD51	myoma ctrl	40	15	0		133.069	213.077	254.47	0.546711	CyclinA2	RAD51	negative
CyclinA2-RAD51 myoma ctrl 24+24h	CyclinA2-RAD51 myoma 24+24h	24+24h	ctrl	myoma	CyclinA2-RAD51	myoma ctrl	40	1	0		129.39	233.958	382.202	0.56917	CyclinA2	RAD51	negative
CyclinA2-RAD51 myoma ctrl 24+24h	CyclinA2-RAD51 myoma 24+24h	24+24h	ctrl	myoma	CyclinA2-RAD51	myoma ctrl	40	0	0		128.072	237.839	306.397	0.606271	CyclinA2	RAD51	negative
CyclinA2-RAD51 myoma ctrl 24+24h	CyclinA2-RAD51 myoma 24+24h	24+24h	ctrl	myoma	CyclinA2-RAD51	myoma ctrl	40	0	0		128.23	292.579	243.281	0.601631	CyclinA2	RAD51	negative
CyclinA2-RAD51 myoma ctrl 24+24h	CyclinA2-RAD51 myoma 24+24h	24+24h	ctrl	myoma	CyclinA2-RAD51	myoma ctrl	31	12	0		134.666	222.926	236.926	0.531131	CyclinA2	RAD51	negative
CyclinA2-RAD51 myoma ctrl 24+24h	CyclinA2-RAD51 myoma 24+24h	24+24h	ctrl	myoma	CyclinA2-RAD51	myoma ctrl	31	29	5		137.201	348.694	720.024	0.382247	CyclinA2	RAD51	negative
CyclinA2-RAD51 myoma ctrl 24+24h	CyclinA2-RAD51 myoma 24+24h	24+24h	ctrl	myoma	CyclinA2-RAD51	myoma ctrl	31	18	0		134.238	261.516	171.162	0.494726	CyclinA2	RAD51	negative
CyclinA2-RAD51 myoma ctrl 24+24h	CyclinA2-RAD51 myoma 24+24h	24+24h	ctrl	myoma	CyclinA2-RAD51	myoma ctrl	31	5	0		129.663	154.142	96.0855	0.487577	CyclinA2	RAD51	negative
CyclinA2-RAD51 myoma ctrl 24+24h	CyclinA2-RAD51 myoma 24+24h	24+24h	ctrl	myoma	CyclinA2-RAD51	myoma ctrl	14	0	0		125.206	234.695	304.698	0.619176	CyclinA2	RAD51	negative
CyclinA2-RAD51 myoma ctrl 24+24h	CyclinA2-RAD51 myoma 24+24h	24+24h	ctrl	myoma	CyclinA2-RAD51	myoma ctrl	14	2	1		125.677	258.4	248.82	0.458334	CyclinA2	RAD51	negative
CyclinA2-RAD51 myoma ctrl 24+24h	CyclinA2-RAD51 myoma 24+24h	24+24h	ctrl	myoma	CyclinA2-RAD51	myoma ctrl	14	1	6		125.472	331.313	426.316	0.680465	CyclinA2	RAD51	negative
CyclinA2-RAD51 myoma ctrl 24+24h	CyclinA2-RAD51 myoma 24+24h	24+24h	ctrl	myoma	CyclinA2-RAD51	myoma ctrl	14	2	17		126.255	365.552	862.254	0.679095	CyclinA2	RAD51	negative
CyclinA2-RAD51 myoma ctrl 24+24h	CyclinA2-RAD51 myoma 24+24h	24+24h	ctrl	myoma	CyclinA2-RAD51	myoma ctrl	14	0	0		125.219	253.62	500.554	0.549798	CyclinA2	RAD51	negative
CyclinA2-RAD51 myoma ctrl 24+24h	CyclinA2-RAD51 myoma 24+24h	24+24h	ctrl	myoma	CyclinA2-RAD51	myoma ctrl	14	1	0		125.244	218.838	290.574	0.399916	CyclinA2	RAD51	negative
CyclinA2-RAD51 myoma ctrl 24+24h	CyclinA2-RAD51 myoma 24+24h	24+24h	ctrl	myoma	CyclinA2-RAD51	myoma ctrl	14	3	0		133.391	660.307	97.4538	0.595905	CyclinA2	RAD51	negative
CyclinA2-RAD51 myoma ctrl 24+24h	CyclinA2-RAD51 myoma 24+24h	24+24h	ctrl	myoma	CyclinA2-RAD51	myoma ctrl	14	2	1		125.117	242.612	329.9	0.6019	CyclinA2	RAD51	negative
CyclinA2-RAD51 myoma ctrl 24+24h	CyclinA2-RAD51 myoma 24+24h	24+24h	ctrl	myoma	CyclinA2-RAD51	myoma ctrl	34	0	0		124.082	134.213	124.532	0.306627	CyclinA2	RAD51	negative
CyclinA2-RAD51 myoma ctrl 24+24h	CyclinA2-RAD51 myoma 24+24h	24+24h	ctrl	myoma	CyclinA2-RAD51	myoma ctrl	163	1	1		126.823	249.975	263.474	0.311354	CyclinA2	RAD51	negative
CyclinA2-RAD51 myoma ctrl 24+24h	CyclinA2-RAD51 myoma 24+24h	24+24h	ctrl	myoma	CyclinA2-RAD51	myoma ctrl	163	3	0		134.249	259.1	134.86	0.59532	CyclinA2	RAD51	negative
CyclinA2-RAD51 myoma ctrl 24+24h	CyclinA2-RAD51 myoma 24+24h	24+24h	ctrl	myoma	CyclinA2-RAD51	myoma ctrl	163	1	0		128.429	181.241	83.1976	0.358393	CyclinA2	RAD51	negative
CyclinA2-RAD51 myoma ctrl 24+24h	CyclinA2-RAD51 myoma 24+24h	24+24h	ctrl	myoma	CyclinA2-RAD51	myoma ctrl	163	2	2		126.054	279.03	258.111	0.732286	CyclinA2	RAD51	negative
CyclinA2-RAD51 myoma ctrl 24+24h	CyclinA2-RAD51 myoma 24+24h	24+24h	ctrl	myoma	CyclinA2-RAD51	myoma ctrl	163	2	0		128.164	383.129	304.477	0.587375	CyclinA2	RAD51	negative
CyclinA2-RAD51 myoma ctrl 24+24h	CyclinA2-RAD51 myoma 24+24h	24+24h	ctrl	myoma	CyclinA2-RAD51	myoma ctrl	163	0	0		127.225	222.857	122.568	0.455978	CyclinA2	RAD51	negative
CyclinA2-RAD51 myoma ctrl 24+24h	CyclinA2-RAD51 myoma 24+24h	24+24h	ctrl	myoma	CyclinA2-RAD51	myoma ctrl	163	2	1		127.483	359.038	117.028	0.330337	CyclinA2	RAD51	negative
CyclinA2-RAD51 myoma ctrl 24+24h	CyclinA2-RAD51 myoma 24+24h	24+24h	ctrl	myoma	CyclinA2-RAD51	myoma ctrl	33	0	1		128.55	334.932	181.556	0.655528	CyclinA2	RAD51	negative
CyclinA2-RAD51 myoma ctrl 24+24h	CyclinA2-RAD51 myoma 24+24h	24+24h	ctrl	myoma	CyclinA2-RAD51	myoma ctrl	33	7	0		133.041	201.818	86.883	0.420231	CyclinA2	RAD51	negative
CyclinA2-RAD51 myoma ctrl 24+24h	CyclinA2-RAD51 myoma 24+24h	24+24h	ctrl	myoma	CyclinA2-RAD51	myoma ctrl	33	6	0		130.025	226.332	328.553	0.427208	CyclinA2	RAD51	negative
CyclinA2-RAD51 myoma ctrl 24+24h	CyclinA2-RAD51 myoma 24+24h	24+24h	ctrl	myoma	CyclinA2-RAD51	myoma ctrl	33	0	0		129.2	409.305	101.625	0.693871	CyclinA2	RAD51	negative
CyclinA2-RAD51 myoma ctrl 24+24h	CyclinA2-RAD51 myoma 24+24h	24+24h	ctrl	myoma	CyclinA2-RAD51	myoma ctrl	33	0	0		124.507	147.637	82.9769	0.340899	CyclinA2	RAD51	negative
CyclinA2-RAD51 myoma ctrl 24+24h	CyclinA2-RAD51 myoma 24+24h	24+24h	ctrl	myoma	CyclinA2-RAD51	myoma ctrl	33	0	0		124.05	146.896	118.772	0.326193	CyclinA2	RAD51	negative
CyclinA2-RAD51 myoma ctrl 24+24h	CyclinA2-RAD51 myoma 24+24h	24+24h	ctrl	myoma	CyclinA2-RAD51	myoma ctrl	33	0	2		124.308	232.616	465.598	0.524718	CyclinA2	RAD51	negative
CyclinA2-RAD51 myoma ctrl 24+24h	CyclinA2-RAD51 myoma 24+24h	24+24h	ctrl	myoma	CyclinA2-RAD51	myoma ctrl	33	0	0		123.12	165.613	140.421	0.325687	CyclinA2	RAD51	negative
CyclinA2-RAD51 myoma ctrl 24+24h	CyclinA2-RAD51 myoma 24+24h	24+24h	ctrl	myoma	CyclinA2-RAD51	myoma ctrl	33	0	1		123.281	188.409	536.812	0.421711	CyclinA2	RAD51	negative
CyclinA2-RAD51 myoma ctrl 24+24h	CyclinA2-RAD51 myoma 24+24h	24+24h	ctrl	myoma	CyclinA2-RAD51	myoma ctrl	33	6	0		127.662	176.195	92.7753	0.570085	CyclinA2	RAD51	negative
CyclinA2-RAD51 myoma ctrl 24+24h	CyclinA2-RAD51 myoma 24+24h	24+24h	ctrl	myoma	CyclinA2-RAD51	myoma ctrl	33	3	0		126.153	181.315	187.757	0.450061	CyclinA2	RAD51	negative
CyclinA2-RAD51 myoma ctrl 24+24h	CyclinA2-RAD51 myoma 24+24h	24+24h	ctrl	myoma	CyclinA2-RAD51	myoma ctrl	33	5	0		126.7	187.888	165.601	0.587426	CyclinA2	RAD51	negative
CyclinA2-RAD51 myoma ctrl 24+24h	CyclinA2-RAD51 myoma 24+24h	24+24h	ctrl	myoma	CyclinA2-RAD51	myoma ctrl	162	11	5		150.515	1868.7	109.327	0.454186	CyclinA2	RAD51	positive					negative
CyclinA2-RAD51 myoma ctrl 24+24h	CyclinA2-RAD51 myoma 24+24h	24+24h	ctrl	myoma	CyclinA2-RAD51	myoma ctrl	162	8	0		128.012	158.161	118.352	0.398652	CyclinA2	RAD51	negative
CyclinA2-RAD51 myoma ctrl 24+24h	CyclinA2-RAD51 myoma 24+24h	24+24h	ctrl	myoma	CyclinA2-RAD51	myoma ctrl	162	3	0		130.573	222.324	87.9865	0.459581	CyclinA2	RAD51	negative
CyclinA2-RAD51 myoma ctrl 24+24h	CyclinA2-RAD51 myoma 24+24h	24+24h	ctrl	myoma	CyclinA2-RAD51	myoma ctrl	162	2	0		127.81	269.975	310.148	0.620633	CyclinA2	RAD51	negative
CyclinA2-RAD51 myoma ctrl 24+24h	CyclinA2-RAD51 myoma 24+24h	24+24h	ctrl	myoma	CyclinA2-RAD51	myoma ctrl	21	1	0		128.737	183.363	329.061	0.319467	CyclinA2	RAD51	negative
CyclinA2-RAD51 myoma ctrl 24+24h	CyclinA2-RAD51 myoma 24+24h	24+24h	ctrl	myoma	CyclinA2-RAD51	myoma ctrl	21	0	0		125.463	199.572	385.115	0.553584	CyclinA2	RAD51	negative
CyclinA2-RAD51 myoma ctrl 24+24h	CyclinA2-RAD51 myoma 24+24h	24+24h	ctrl	myoma	CyclinA2-RAD51	myoma ctrl	21	0	0		127.687	208.146	167.918	0.550323	CyclinA2	RAD51	negative
CyclinA2-RAD51 myoma ctrl 24+24h	CyclinA2-RAD51 myoma 24+24h	24+24h	ctrl	myoma	CyclinA2-RAD51	myoma ctrl	21	10	0		165.081	176.835	108.929	0.439325	CyclinA2	RAD51	positive					negative
CyclinA2-RAD51 myoma ctrl 24+24h	CyclinA2-RAD51 myoma 24+24h	24+24h	ctrl	myoma	CyclinA2-RAD51	myoma ctrl	21	0	0		127.015	178.75	417.378	0.500481	CyclinA2	RAD51	negative
CyclinA2-RAD51 myoma ctrl 24+24h	CyclinA2-RAD51 myoma 24+24h	24+24h	ctrl	myoma	CyclinA2-RAD51	myoma ctrl	21	9	0		135.234	181.26	86.2651	0.445185	CyclinA2	RAD51	negative
CyclinA2-RAD51 myoma ctrl 24+24h	CyclinA2-RAD51 myoma 24+24h	24+24h	ctrl	myoma	CyclinA2-RAD51	myoma ctrl	21	0	0		126.167	214.133	304.3	0.625091	CyclinA2	RAD51	negative
CyclinA2-RAD51 myoma ctrl 24+24h	CyclinA2-RAD51 myoma 24+24h	24+24h	ctrl	myoma	CyclinA2-RAD51	myoma ctrl	21	1	0		125.447	187.892	442.205	0.461852	CyclinA2	RAD51	negative
CyclinA2-RAD51 myoma ctrl 24+24h	CyclinA2-RAD51 myoma 24+24h	24+24h	ctrl	myoma	CyclinA2-RAD51	myoma ctrl	21	0	0		125.071	252.28	200.579	0.708744	CyclinA2	RAD51	negative
CyclinA2-RAD51 myoma ctrl 24+24h	CyclinA2-RAD51 myoma 24+24h	24+24h	ctrl	myoma	CyclinA2-RAD51	myoma ctrl	21	1	0		125.137	163.567	152.867	0.465352	CyclinA2	RAD51	negative
CyclinA2-RAD51 myoma ctrl 24+24h	CyclinA2-RAD51 myoma 24+24h	24+24h	ctrl	myoma	CyclinA2-RAD51	myoma ctrl	21	8	0		129.766	258.413	260.406	0.70228	CyclinA2	RAD51	negative
CyclinA2-RAD51 myoma ctrl 24+24h	CyclinA2-RAD51 myoma 24+24h	24+24h	ctrl	myoma	CyclinA2-RAD51	myoma ctrl	21	0	0		126.627	176.423	86.8168	0.388578	CyclinA2	RAD51	negative
CyclinA2-RAD51 myoma ctrl 24+24h	CyclinA2-RAD51 myoma 24+24h	24+24h	ctrl	myoma	CyclinA2-RAD51	myoma ctrl	21	16	0		129.008	204.566	611.8	0.370907	CyclinA2	RAD51	negative
CyclinA2-RAD51 myoma ctrl 24+24h	CyclinA2-RAD51 myoma 24+24h	24+24h	ctrl	myoma	CyclinA2-RAD51	myoma ctrl	21	0	0		123.545	145.551	100.433	0.504507	CyclinA2	RAD51	negative
CyclinA2-RAD51 myoma ctrl 24+24h	CyclinA2-RAD51 myoma 24+24h	24+24h	ctrl	myoma	CyclinA2-RAD51	myoma ctrl	160	6	2		130.371	259.332	151.808	0.494033	CyclinA2	RAD51	negative
CyclinA2-RAD51 myoma ctrl 24+24h	CyclinA2-RAD51 myoma 24+24h	24+24h	ctrl	myoma	CyclinA2-RAD51	myoma ctrl	160	1	0		129.164	326.492	103.081	0.433637	CyclinA2	RAD51	negative
CyclinA2-RAD51 myoma ctrl 24+24h	CyclinA2-RAD51 myoma 24+24h	24+24h	ctrl	myoma	CyclinA2-RAD51	myoma ctrl	160	0	0		132.072	353.622	183.123	0.564179	CyclinA2	RAD51	negative
CyclinA2-RAD51 myoma ctrl 24+24h	CyclinA2-RAD51 myoma 24+24h	24+24h	ctrl	myoma	CyclinA2-RAD51	myoma ctrl	38	0	2		133.441	309.411	375.294	0.490276	CyclinA2	RAD51	negative
CyclinA2-RAD51 myoma ctrl 24+24h	CyclinA2-RAD51 myoma 24+24h	24+24h	ctrl	myoma	CyclinA2-RAD51	myoma ctrl	38	2	0		129.518	169.694	133.315	0.40527	CyclinA2	RAD51	negative
CyclinA2-RAD51 myoma ctrl 24+24h	CyclinA2-RAD51 myoma 24+24h	24+24h	ctrl	myoma	CyclinA2-RAD51	myoma ctrl	38	0	0		129.625	256.251	144.526	0.618743	CyclinA2	RAD51	negative
CyclinA2-RAD51 myoma ctrl 24+24h	CyclinA2-RAD51 myoma 24+24h	24+24h	ctrl	myoma	CyclinA2-RAD51	myoma ctrl	37	1	0		136.772	246.061	324.471	0.601782	CyclinA2	RAD51	negative
CyclinA2-RAD51 myoma ctrl 24+24h	CyclinA2-RAD51 myoma 24+24h	24+24h	ctrl	myoma	CyclinA2-RAD51	myoma ctrl	37	0	3		133.834	273.517	560.801	0.340658	CyclinA2	RAD51	negative
CyclinA2-RAD51 myoma ctrl 24+24h	CyclinA2-RAD51 myoma 24+24h	24+24h	ctrl	myoma	CyclinA2-RAD51	myoma ctrl	37	5	1		134.142	243.336	304.764	0.640136	CyclinA2	RAD51	negative
CyclinA2-RAD51 myoma ctrl 24+24h	CyclinA2-RAD51 myoma 24+24h	24+24h	ctrl	myoma	CyclinA2-RAD51	myoma ctrl	37	0	0		130.153	224.438	121.994	0.433495	CyclinA2	RAD51	negative
CyclinA2-RAD51 myoma ctrl 24+24h	CyclinA2-RAD51 myoma 24+24h	24+24h	ctrl	myoma	CyclinA2-RAD51	myoma ctrl	37	1	0		130.685	168.858	115.219	0.433604	CyclinA2	RAD51	negative
CyclinA2-RAD51 myoma ctrl 24+24h	CyclinA2-RAD51 myoma 24+24h	24+24h	ctrl	myoma	CyclinA2-RAD51	myoma ctrl	37	0	0		131.291	258.945	110.761	0.475354	CyclinA2	RAD51	negative
CyclinA2-RAD51 myoma ctrl 24+24h	CyclinA2-RAD51 myoma 24+24h	24+24h	ctrl	myoma	CyclinA2-RAD51	myoma ctrl	37	3	2		131.696	277.07	792.342	0.607429	CyclinA2	RAD51	negative
CyclinA2-RAD51 myoma ctrl 24+24h	CyclinA2-RAD51 myoma 24+24h	24+24h	ctrl	myoma	CyclinA2-RAD51	myoma ctrl	37	0	0		131.043	238.557	456.815	0.747911	CyclinA2	RAD51	negative
CyclinA2-RAD51 myoma ctrl 24+24h	CyclinA2-RAD51 myoma 24+24h	24+24h	ctrl	myoma	CyclinA2-RAD51	myoma ctrl	20	5	0		145.527	1494.71	108.885	0.584579	CyclinA2	RAD51	positive					negative
CyclinA2-RAD51 myoma ctrl 24+24h	CyclinA2-RAD51 myoma 24+24h	24+24h	ctrl	myoma	CyclinA2-RAD51	myoma ctrl	168	0	0		124.907	239.263	245.025	0.649017	CyclinA2	RAD51	negative
CyclinA2-RAD51 myoma ctrl 24+24h	CyclinA2-RAD51 myoma 24+24h	24+24h	ctrl	myoma	CyclinA2-RAD51	myoma ctrl	168	0	0		138.564	380.77	164.85	0.507213	CyclinA2	RAD51	negative
CyclinA2-RAD51 myoma ctrl 24+24h	CyclinA2-RAD51 myoma 24+24h	24+24h	ctrl	myoma	CyclinA2-RAD51	myoma ctrl	168	5	0		184.149	285.679	185.661	0.396577	CyclinA2	RAD51	positive					negative
CyclinA2-RAD51 myoma ctrl 24+24h	CyclinA2-RAD51 myoma 24+24h	24+24h	ctrl	myoma	CyclinA2-RAD51	myoma ctrl	168	0	0		124.187	183.531	89.8181	0.400942	CyclinA2	RAD51	negative
CyclinA2-RAD51 myoma ctrl 24+24h	CyclinA2-RAD51 myoma 24+24h	24+24h	ctrl	myoma	CyclinA2-RAD51	myoma ctrl	168	7	0		148.707	238.718	143.135	0.514818	CyclinA2	RAD51	positive					negative
CyclinA2-RAD51 myoma ctrl 24+24h	CyclinA2-RAD51 myoma 24+24h	24+24h	ctrl	myoma	CyclinA2-RAD51	myoma ctrl	168	0	0		128.275	313.327	260.186	0.473072	CyclinA2	RAD51	negative
CyclinA2-RAD51 myoma ctrl 24+24h	CyclinA2-RAD51 myoma 24+24h	24+24h	ctrl	myoma	CyclinA2-RAD51	myoma ctrl	168	5	0		130.402	488.254	129.409	0.43326	CyclinA2	RAD51	negative
CyclinA2-RAD51 myoma ctrl 24+24h	CyclinA2-RAD51 myoma 24+24h	24+24h	ctrl	myoma	CyclinA2-RAD51	myoma ctrl	22	0	0		124.233	158.103	94.629	0.481366	CyclinA2	RAD51	negative
CyclinA2-RAD51 myoma ctrl 24+24h	CyclinA2-RAD51 myoma 24+24h	24+24h	ctrl	myoma	CyclinA2-RAD51	myoma ctrl	22	3	0		127.941	170.982	379.333	0.33236	CyclinA2	RAD51	negative
CyclinA2-RAD51 myoma ctrl 24+24h	CyclinA2-RAD51 myoma 24+24h	24+24h	ctrl	myoma	CyclinA2-RAD51	myoma ctrl	22	0	0		124.19	157.673	277.311	0.479729	CyclinA2	RAD51	negative
CyclinA2-RAD51 myoma ctrl 24+24h	CyclinA2-RAD51 myoma 24+24h	24+24h	ctrl	myoma	CyclinA2-RAD51	myoma ctrl	22	0	0		123.261	152.314	111.644	0.512908	CyclinA2	RAD51	negative
CyclinA2-RAD51 myoma ctrl 24+24h	CyclinA2-RAD51 myoma 24+24h	24+24h	ctrl	myoma	CyclinA2-RAD51	myoma ctrl	22	0	0		123.962	161.019	194.51	0.459237	CyclinA2	RAD51	negative
CyclinA2-RAD51 myoma ctrl 24+24h	CyclinA2-RAD51 myoma 24+24h	24+24h	ctrl	myoma	CyclinA2-RAD51	myoma ctrl	22	1	0		133.761	838.977	104.118	0.546672	CyclinA2	RAD51	negative
CyclinA2-RAD51 myoma ctrl 24+24h	CyclinA2-RAD51 myoma 24+24h	24+24h	ctrl	myoma	CyclinA2-RAD51	myoma ctrl	22	0	0		125.131	186.105	215.255	0.451876	CyclinA2	RAD51	negative
CyclinA2-RAD51 myoma ctrl 24+24h	CyclinA2-RAD51 myoma 24+24h	24+24h	ctrl	myoma	CyclinA2-RAD51	myoma ctrl	22	0	0		125.456	152.21	145.629	0.33809	CyclinA2	RAD51	negative
CyclinA2-RAD51 myoma ctrl 24+24h	CyclinA2-RAD51 myoma 24+24h	24+24h	ctrl	myoma	CyclinA2-RAD51	myoma ctrl	22	0	0		125.266	212.83	164.475	0.553336	CyclinA2	RAD51	negative
CyclinA2-RAD51 myoma ctrl 24+24h	CyclinA2-RAD51 myoma 24+24h	24+24h	ctrl	myoma	CyclinA2-RAD51	myoma ctrl	22	4	0		287.761	192.456	260.384	0.373576	CyclinA2	RAD51	positive					negative
CyclinA2-RAD51 myoma ctrl 24+24h	CyclinA2-RAD51 myoma 24+24h	24+24h	ctrl	myoma	CyclinA2-RAD51	myoma ctrl	169	6	0		129.522	166.224	298.761	0.334759	CyclinA2	RAD51	negative
CyclinA2-RAD51 myoma ctrl 24+24h	CyclinA2-RAD51 myoma 24+24h	24+24h	ctrl	myoma	CyclinA2-RAD51	myoma ctrl	169	0	0		124.741	238.411	307.743	0.706679	CyclinA2	RAD51	negative
CyclinA2-RAD51 myoma ctrl 24+24h	CyclinA2-RAD51 myoma 24+24h	24+24h	ctrl	myoma	CyclinA2-RAD51	myoma ctrl	169	2	0		125.165	214.81	220.683	0.43131	CyclinA2	RAD51	negative
CyclinA2-RAD51 myoma ctrl 24+24h	CyclinA2-RAD51 myoma 24+24h	24+24h	ctrl	myoma	CyclinA2-RAD51	myoma ctrl	169	1	1		124.624	251.061	345.016	0.715012	CyclinA2	RAD51	negative
CyclinA2-RAD51 myoma ctrl 24+24h	CyclinA2-RAD51 myoma 24+24h	24+24h	ctrl	myoma	CyclinA2-RAD51	myoma ctrl	169	21	0		133.779	691.908	276.119	0.583868	CyclinA2	RAD51	negative
CyclinA2-RAD51 myoma ctrl 24+24h	CyclinA2-RAD51 myoma 24+24h	24+24h	ctrl	myoma	CyclinA2-RAD51	myoma ctrl	169	0	0		124.827	205.361	154.125	0.354225	CyclinA2	RAD51	negative
CyclinA2-RAD51 myoma ctrl 24+24h	CyclinA2-RAD51 myoma 24+24h	24+24h	ctrl	myoma	CyclinA2-RAD51	myoma ctrl	169	0	1		123.997	286.863	155.493	0.682667	CyclinA2	RAD51	negative
CyclinA2-RAD51 myoma ctrl 24+24h	CyclinA2-RAD51 myoma 24+24h	24+24h	ctrl	myoma	CyclinA2-RAD51	myoma ctrl	169	17	1		143.924	243.087	269.145	0.611387	CyclinA2	RAD51	positive					negative
CyclinA2-RAD51 myoma ctrl 24+24h	CyclinA2-RAD51 myoma 24+24h	24+24h	ctrl	myoma	CyclinA2-RAD51	myoma ctrl	36	0	0		127.307	147.717	88.6926	0.469421	CyclinA2	RAD51	negative
CyclinA2-RAD51 myoma ctrl 24+24h	CyclinA2-RAD51 myoma 24+24h	24+24h	ctrl	myoma	CyclinA2-RAD51	myoma ctrl	36	0	0		128.618	157.55	98.3586	0.460844	CyclinA2	RAD51	negative
CyclinA2-RAD51 myoma ctrl 24+24h	CyclinA2-RAD51 myoma 24+24h	24+24h	ctrl	myoma	CyclinA2-RAD51	myoma ctrl	36	1	0		131.381	233.23	220.617	0.788175	CyclinA2	RAD51	negative
CyclinA2-RAD51 myoma ctrl 24+24h	CyclinA2-RAD51 myoma 24+24h	24+24h	ctrl	myoma	CyclinA2-RAD51	myoma ctrl	36	6	2		132.517	292.198	620.562	0.511821	CyclinA2	RAD51	negative
CyclinA2-RAD51 myoma ctrl 24+24h	CyclinA2-RAD51 myoma 24+24h	24+24h	ctrl	myoma	CyclinA2-RAD51	myoma ctrl	36	13	0		135.848	226.795	294.259	0.531712	CyclinA2	RAD51	negative
CyclinA2-RAD51 myoma ctrl 24+24h	CyclinA2-RAD51 myoma 24+24h	24+24h	ctrl	myoma	CyclinA2-RAD51	myoma ctrl	36	10	2		131.734	372.587	346.032	0.57879	CyclinA2	RAD51	negative
CyclinA2-RAD51 myoma ctrl 24+24h	CyclinA2-RAD51 myoma 24+24h	24+24h	ctrl	myoma	CyclinA2-RAD51	myoma ctrl	23	1	0		193.991	322.588	193.12	0.647386	CyclinA2	RAD51	positive					negative
CyclinA2-RAD51 myoma ctrl 24+24h	CyclinA2-RAD51 myoma 24+24h	24+24h	ctrl	myoma	CyclinA2-RAD51	myoma ctrl	23	0	0		132.171	202.568	109.327	0.460703	CyclinA2	RAD51	negative
CyclinA2-RAD51 myoma ctrl 24+24h	CyclinA2-RAD51 myoma 24+24h	24+24h	ctrl	myoma	CyclinA2-RAD51	myoma ctrl	23	1	0		129.133	153.102	112.416	0.501398	CyclinA2	RAD51	negative
CyclinA2-RAD51 myoma ctrl 24+24h	CyclinA2-RAD51 myoma 24+24h	24+24h	ctrl	myoma	CyclinA2-RAD51	myoma ctrl	23	9	0		132.914	234.055	281.239	0.408323	CyclinA2	RAD51	negative
CyclinA2-RAD51 myoma ctrl 24+24h	CyclinA2-RAD51 myoma 24+24h	24+24h	ctrl	myoma	CyclinA2-RAD51	myoma ctrl	23	9	0		144.318	238.319	124.708	0.354635	CyclinA2	RAD51	positive					negative
CyclinA2-RAD51 myoma ctrl 24+24h	CyclinA2-RAD51 myoma 24+24h	24+24h	ctrl	myoma	CyclinA2-RAD51	myoma ctrl	23	5	0		130.525	222.976	172.95	0.462419	CyclinA2	RAD51	negative
CyclinA2-RAD51 myoma ctrl 24+24h	CyclinA2-RAD51 myoma 24+24h	24+24h	ctrl	myoma	CyclinA2-RAD51	myoma ctrl	23	1	0		132.878	363.007	98.182	0.682522	CyclinA2	RAD51	negative
CyclinA2-RAD51 myoma ctrl 24+24h	CyclinA2-RAD51 myoma 24+24h	24+24h	ctrl	myoma	CyclinA2-RAD51	myoma ctrl	23	2	0		140.988	424.128	313.944	0.591214	CyclinA2	RAD51	positive					negative
CyclinA2-RAD51 myoma ctrl 24+24h	CyclinA2-RAD51 myoma 24+24h	24+24h	ctrl	myoma	CyclinA2-RAD51	myoma ctrl	23	0	0		130.928	236.96	312.686	0.458756	CyclinA2	RAD51	negative
CyclinA2-RAD51 myoma ctrl 24+24h	CyclinA2-RAD51 myoma 24+24h	24+24h	ctrl	myoma	CyclinA2-RAD51	myoma ctrl	23	0	0		126.727	149.183	161.628	0.373261	CyclinA2	RAD51	negative
CyclinA2-RAD51 myoma ctrl 24+24h	CyclinA2-RAD51 myoma 24+24h	24+24h	ctrl	myoma	CyclinA2-RAD51	myoma ctrl	23	0	0		127.054	169.043	101.117	0.342792	CyclinA2	RAD51	negative
CyclinA2-RAD51 myoma ctrl 24+24h	CyclinA2-RAD51 myoma 24+24h	24+24h	ctrl	myoma	CyclinA2-RAD51	myoma ctrl	23	1	1		132.029	338.898	125.392	0.624083	CyclinA2	RAD51	negative
CyclinA2-RAD51 myoma ctrl 24+24h	CyclinA2-RAD51 myoma 24+24h	24+24h	ctrl	myoma	CyclinA2-RAD51	myoma ctrl	170	2	3		125.473	288.436	593.351	0.607605	CyclinA2	RAD51	negative
CyclinA2-RAD51 myoma ctrl 24+24h	CyclinA2-RAD51 myoma 24+24h	24+24h	ctrl	myoma	CyclinA2-RAD51	myoma ctrl	170	1	0		124.656	163.29	100.896	0.461404	CyclinA2	RAD51	negative
CyclinA2-RAD51 myoma ctrl 24+24h	CyclinA2-RAD51 myoma 24+24h	24+24h	ctrl	myoma	CyclinA2-RAD51	myoma ctrl	170	5	0		126.773	256.152	412.457	0.341672	CyclinA2	RAD51	negative
CyclinA2-RAD51 myoma ctrl 24+24h	CyclinA2-RAD51 myoma 24+24h	24+24h	ctrl	myoma	CyclinA2-RAD51	myoma ctrl	170	0	0		126.112	284.031	276.936	0.641119	CyclinA2	RAD51	negative
CyclinA2-RAD51 myoma ctrl 24+24h	CyclinA2-RAD51 myoma 24+24h	24+24h	ctrl	myoma	CyclinA2-RAD51	myoma ctrl	170	0	0		125.467	205.555	124.002	0.322808	CyclinA2	RAD51	negative
CyclinA2-RAD51 myoma ctrl 24+24h	CyclinA2-RAD51 myoma 24+24h	24+24h	ctrl	myoma	CyclinA2-RAD51	myoma ctrl	170	1	0		125.813	241.446	359.559	0.648236	CyclinA2	RAD51	negative
CyclinA2-RAD51 myoma ctrl 24+24h	CyclinA2-RAD51 myoma 24+24h	24+24h	ctrl	myoma	CyclinA2-RAD51	myoma ctrl	170	0	0		125.717	178.947	83.0652	0.444312	CyclinA2	RAD51	negative
CyclinA2-RAD51 myoma ctrl 24+24h	CyclinA2-RAD51 myoma 24+24h	24+24h	ctrl	myoma	CyclinA2-RAD51	myoma ctrl	170	0	0		125.886	197.723	88.9133	0.39364	CyclinA2	RAD51	negative
CyclinA2-RAD51 myoma ctrl 24+24h	CyclinA2-RAD51 myoma 24+24h	24+24h	ctrl	myoma	CyclinA2-RAD51	myoma ctrl	170	0	0		126.17	314.348	129.365	0.780923	CyclinA2	RAD51	negative
CyclinA2-RAD51 myoma ctrl 24+24h	CyclinA2-RAD51 myoma 24+24h	24+24h	ctrl	myoma	CyclinA2-RAD51	myoma ctrl	170	0	0		124.291	248.725	194.665	0.646991	CyclinA2	RAD51	negative
CyclinA2-RAD51 myoma ctrl 24+24h	CyclinA2-RAD51 myoma 24+24h	24+24h	ctrl	myoma	CyclinA2-RAD51	myoma ctrl	170	3	0		128.482	190.515	125.238	0.325746	CyclinA2	RAD51	negative
CyclinA2-RAD51 myoma ctrl 24+24h	CyclinA2-RAD51 myoma 24+24h	24+24h	ctrl	myoma	CyclinA2-RAD51	myoma ctrl	170	1	0		124.781	239.844	235.646	0.463575	CyclinA2	RAD51	negative
CyclinA2-RAD51 myoma ctrl 24+24h	CyclinA2-RAD51 myoma 24+24h	24+24h	ctrl	myoma	CyclinA2-RAD51	myoma ctrl	7	0	0		125	222.918	299.688	0.354295	CyclinA2	RAD51	negative
CyclinA2-RAD51 myoma ctrl 24+24h	CyclinA2-RAD51 myoma 24+24h	24+24h	ctrl	myoma	CyclinA2-RAD51	myoma ctrl	7	0	4		125.334	269.397	839.678	0.573851	CyclinA2	RAD51	negative
CyclinA2-RAD51 myoma ctrl 24+24h	CyclinA2-RAD51 myoma 24+24h	24+24h	ctrl	myoma	CyclinA2-RAD51	myoma ctrl	7	0	0		124.705	245.108	288.058	0.58434	CyclinA2	RAD51	negative
CyclinA2-RAD51 myoma ctrl 24+24h	CyclinA2-RAD51 myoma 24+24h	24+24h	ctrl	myoma	CyclinA2-RAD51	myoma ctrl	7	1	1		135.815	314.464	239.265	0.501379	CyclinA2	RAD51	negative
CyclinA2-RAD51 myoma ctrl 24+24h	CyclinA2-RAD51 myoma 24+24h	24+24h	ctrl	myoma	CyclinA2-RAD51	myoma ctrl	15	9	0		139.401	245.858	86.5079	0.568436	CyclinA2	RAD51	negative
CyclinA2-RAD51 myoma ctrl 24+24h	CyclinA2-RAD51 myoma 24+24h	24+24h	ctrl	myoma	CyclinA2-RAD51	myoma ctrl	15	8	0		132.82	220.746	122.722	0.558782	CyclinA2	RAD51	negative
CyclinA2-RAD51 myoma ctrl 24+24h	CyclinA2-RAD51 myoma 24+24h	24+24h	ctrl	myoma	CyclinA2-RAD51	myoma ctrl	15	7	0		132.761	233.338	149.844	0.305697	CyclinA2	RAD51	negative
CyclinA2-RAD51 myoma ctrl 24+24h	CyclinA2-RAD51 myoma 24+24h	24+24h	ctrl	myoma	CyclinA2-RAD51	myoma ctrl	15	9	0		135.36	217.006	84.8528	0.424136	CyclinA2	RAD51	negative
CyclinA2-RAD51 myoma ctrl 24+24h	CyclinA2-RAD51 myoma 24+24h	24+24h	ctrl	myoma	CyclinA2-RAD51	myoma ctrl	15	1	0		129.061	215.158	84.9631	0.646482	CyclinA2	RAD51	negative
CyclinA2-RAD51 myoma ctrl 24+24h	CyclinA2-RAD51 myoma 24+24h	24+24h	ctrl	myoma	CyclinA2-RAD51	myoma ctrl	15	3	1		125.801	251.902	355.764	0.645458	CyclinA2	RAD51	negative
CyclinA2-RAD51 myoma ctrl 24+24h	CyclinA2-RAD51 myoma 24+24h	24+24h	ctrl	myoma	CyclinA2-RAD51	myoma ctrl	15	0	0		125.276	257.853	317.254	0.647326	CyclinA2	RAD51	negative
CyclinA2-RAD51 myoma ctrl 24+24h	CyclinA2-RAD51 myoma 24+24h	24+24h	ctrl	myoma	CyclinA2-RAD51	myoma ctrl	15	1	1		124.924	229.553	438.961	0.4682	CyclinA2	RAD51	negative
CyclinA2-RAD51 myoma ctrl 24+24h	CyclinA2-RAD51 myoma 24+24h	24+24h	ctrl	myoma	CyclinA2-RAD51	myoma ctrl	157	3	0		126.285	141.368	266.1	0.36472	CyclinA2	RAD51	negative
CyclinA2-RAD51 myoma ctrl 24+24h	CyclinA2-RAD51 myoma 24+24h	24+24h	ctrl	myoma	CyclinA2-RAD51	myoma ctrl	157	0	0		131.222	160.334	92.7974	0.311692	CyclinA2	RAD51	negative
CyclinA2-RAD51 myoma ctrl 24+24h	CyclinA2-RAD51 myoma 24+24h	24+24h	ctrl	myoma	CyclinA2-RAD51	myoma ctrl	157	0	2		125.507	260.382	476.014	0.653794	CyclinA2	RAD51	negative
CyclinA2-RAD51 myoma ctrl 24+24h	CyclinA2-RAD51 myoma 24+24h	24+24h	ctrl	myoma	CyclinA2-RAD51	myoma ctrl	157	7	1		144.149	2208.97	104.825	0.563622	CyclinA2	RAD51	positive					negative
CyclinA2-RAD51 myoma ctrl 24+24h	CyclinA2-RAD51 myoma 24+24h	24+24h	ctrl	myoma	CyclinA2-RAD51	myoma ctrl	29	10	0		131.512	224.493	262.415	0.5072	CyclinA2	RAD51	negative
CyclinA2-RAD51 myoma ctrl 24+24h	CyclinA2-RAD51 myoma 24+24h	24+24h	ctrl	myoma	CyclinA2-RAD51	myoma ctrl	29	2	0		133.451	182.504	167.3	0.463287	CyclinA2	RAD51	negative
CyclinA2-RAD51 myoma ctrl 24+24h	CyclinA2-RAD51 myoma 24+24h	24+24h	ctrl	myoma	CyclinA2-RAD51	myoma ctrl	29	2	1		125.968	199.423	667.898	0.466817	CyclinA2	RAD51	negative
CyclinA2-RAD51 myoma ctrl 24+24h	CyclinA2-RAD51 myoma 24+24h	24+24h	ctrl	myoma	CyclinA2-RAD51	myoma ctrl	29	1	0		128.447	240.777	389.594	0.435785	CyclinA2	RAD51	negative
CyclinA2-RAD51 myoma ctrl 24+24h	CyclinA2-RAD51 myoma 24+24h	24+24h	ctrl	myoma	CyclinA2-RAD51	myoma ctrl	29	2	0		126.549	184.646	156.509	0.516395	CyclinA2	RAD51	negative
CyclinA2-RAD51 myoma ctrl 24+24h	CyclinA2-RAD51 myoma 24+24h	24+24h	ctrl	myoma	CyclinA2-RAD51	myoma ctrl	29	6	0		129.511	184.525	124.686	0.477451	CyclinA2	RAD51	negative
CyclinA2-RAD51 myoma ctrl 24+24h	CyclinA2-RAD51 myoma 24+24h	24+24h	ctrl	myoma	CyclinA2-RAD51	myoma ctrl	165	1	1		125.114	270.6	320.432	0.42574	CyclinA2	RAD51	negative
CyclinA2-RAD51 myoma ctrl 24+24h	CyclinA2-RAD51 myoma 24+24h	24+24h	ctrl	myoma	CyclinA2-RAD51	myoma ctrl	165	7	0		127.833	255.394	324.669	0.665795	CyclinA2	RAD51	negative
CyclinA2-RAD51 myoma ctrl 24+24h	CyclinA2-RAD51 myoma 24+24h	24+24h	ctrl	myoma	CyclinA2-RAD51	myoma ctrl	165	2	0		129.264	255.617	210.046	0.478863	CyclinA2	RAD51	negative
CyclinA2-RAD51 myoma ctrl 24+24h	CyclinA2-RAD51 myoma 24+24h	24+24h	ctrl	myoma	CyclinA2-RAD51	myoma ctrl	165	0	1		124.734	255.202	245.93	0.737997	CyclinA2	RAD51	negative
CyclinA2-RAD51 myoma ctrl 24+24h	CyclinA2-RAD51 myoma 24+24h	24+24h	ctrl	myoma	CyclinA2-RAD51	myoma ctrl	165	2	5		125.222	279.327	885.801	0.548164	CyclinA2	RAD51	negative
CyclinA2-RAD51 myoma ctrl 24+24h	CyclinA2-RAD51 myoma 24+24h	24+24h	ctrl	myoma	CyclinA2-RAD51	myoma ctrl	165	0	0		124.802	257.609	268.241	0.439138	CyclinA2	RAD51	negative
CyclinA2-RAD51 myoma ctrl 24+24h	CyclinA2-RAD51 myoma 24+24h	24+24h	ctrl	myoma	CyclinA2-RAD51	myoma ctrl	165	18	0		140.648	290.714	193.208	0.59302	CyclinA2	RAD51	positive					negative
CyclinA2-RAD51 myoma ctrl 24+24h	CyclinA2-RAD51 myoma 24+24h	24+24h	ctrl	myoma	CyclinA2-RAD51	myoma ctrl	165	1	0		126.319	257.278	206.14	0.611876	CyclinA2	RAD51	negative
CyclinA2-RAD51 myoma ctrl 24+24h	CyclinA2-RAD51 myoma 24+24h	24+24h	ctrl	myoma	CyclinA2-RAD51	myoma ctrl	18	1	0		129.14	159.387	95.0263	0.425902	CyclinA2	RAD51	negative
CyclinA2-RAD51 myoma ctrl 24+24h	CyclinA2-RAD51 myoma 24+24h	24+24h	ctrl	myoma	CyclinA2-RAD51	myoma ctrl	18	3	0		133.645	167.245	307.147	0.458206	CyclinA2	RAD51	negative
CyclinA2-RAD51 myoma ctrl 24+24h	CyclinA2-RAD51 myoma 24+24h	24+24h	ctrl	myoma	CyclinA2-RAD51	myoma ctrl	18	0	0		124.988	197.449	517.238	0.497038	CyclinA2	RAD51	negative
CyclinA2-RAD51 myoma ctrl 24+24h	CyclinA2-RAD51 myoma 24+24h	24+24h	ctrl	myoma	CyclinA2-RAD51	myoma ctrl	18	0	0		123.54	156.442	477.184	0.389315	CyclinA2	RAD51	negative
CyclinA2-RAD51 myoma ctrl 24+24h	CyclinA2-RAD51 myoma 24+24h	24+24h	ctrl	myoma	CyclinA2-RAD51	myoma ctrl	18	5	0		128.529	174.463	96.9021	0.538828	CyclinA2	RAD51	negative
CyclinA2-RAD51 myoma ctrl 24+24h	CyclinA2-RAD51 myoma 24+24h	24+24h	ctrl	myoma	CyclinA2-RAD51	myoma ctrl	18	0	0		122.577	168.572	230.129	0.457617	CyclinA2	RAD51	negative
CyclinA2-RAD51 myoma ctrl 24+24h	CyclinA2-RAD51 myoma 24+24h	24+24h	ctrl	myoma	CyclinA2-RAD51	myoma ctrl	18	0	0		124.013	147.762	83.7052	0.412624	CyclinA2	RAD51	negative
CyclinA2-RAD51 myoma ctrl 24+24h	CyclinA2-RAD51 myoma 24+24h	24+24h	ctrl	myoma	CyclinA2-RAD51	myoma ctrl	18	5	0		124.531	201.144	359.471	0.553335	CyclinA2	RAD51	negative
CyclinA2-RAD51 myoma ctrl 24+24h	CyclinA2-RAD51 myoma 24+24h	24+24h	ctrl	myoma	CyclinA2-RAD51	myoma ctrl	18	6	0		127.762	178.632	148.123	0.577129	CyclinA2	RAD51	negative
CyclinA2-RAD51 myoma ctrl 24+24h	CyclinA2-RAD51 myoma 24+24h	24+24h	ctrl	myoma	CyclinA2-RAD51	myoma ctrl	18	1	0		123.822	183.201	321.977	0.536347	CyclinA2	RAD51	negative
CyclinA2-RAD51 myoma ctrl 24+24h	CyclinA2-RAD51 myoma 24+24h	24+24h	ctrl	myoma	CyclinA2-RAD51	myoma ctrl	18	6	0		128.455	177.086	186.124	0.40606	CyclinA2	RAD51	negative
CyclinA2-RAD51 myoma ctrl 24+24h	CyclinA2-RAD51 myoma 24+24h	24+24h	ctrl	myoma	CyclinA2-RAD51	myoma ctrl	18	2	0		128.429	191.354	360.508	0.452934	CyclinA2	RAD51	negative
CyclinA2-RAD51 myoma ctrl 24+24h	CyclinA2-RAD51 myoma 24+24h	24+24h	ctrl	myoma	CyclinA2-RAD51	myoma ctrl	41	0	0		139.283	139.927	88.5382	0.464391	CyclinA2	RAD51	negative
CyclinA2-RAD51 myoma ctrl 24+24h	CyclinA2-RAD51 myoma 24+24h	24+24h	ctrl	myoma	CyclinA2-RAD51	myoma ctrl	1	1	0		131.77	260.174	186.963	0.707866	CyclinA2	RAD51	negative
CyclinA2-RAD51 myoma ctrl 24+24h	CyclinA2-RAD51 myoma 24+24h	24+24h	ctrl	myoma	CyclinA2-RAD51	myoma ctrl	1	0	0		124.768	251.385	348.393	0.6253	CyclinA2	RAD51	negative
CyclinA2-RAD51 myoma ctrl 24+24h	CyclinA2-RAD51 myoma 24+24h	24+24h	ctrl	myoma	CyclinA2-RAD51	myoma ctrl	1	1	0		124.856	248.039	195.901	0.740182	CyclinA2	RAD51	negative
CyclinA2-RAD51 myoma ctrl 24+24h	CyclinA2-RAD51 myoma 24+24h	24+24h	ctrl	myoma	CyclinA2-RAD51	myoma ctrl	1	0	2		125.289	292.474	600.833	0.613885	CyclinA2	RAD51	negative
CyclinA2-RAD51 myoma ctrl 24+24h	CyclinA2-RAD51 myoma 24+24h	24+24h	ctrl	myoma	CyclinA2-RAD51	myoma ctrl	1	0	0		126.639	319.921	128.217	0.779836	CyclinA2	RAD51	negative
CyclinA2-RAD51 myoma ctrl 24+24h	CyclinA2-RAD51 myoma 24+24h	24+24h	ctrl	myoma	CyclinA2-RAD51	myoma ctrl	1	6	0		129.322	401.559	112.924	0.829962	CyclinA2	RAD51	negative
CyclinA2-RAD51 myoma ctrl 24+24h	CyclinA2-RAD51 myoma 24+24h	24+24h	ctrl	myoma	CyclinA2-RAD51	myoma ctrl	1	0	0		125.087	261.531	243.083	0.756519	CyclinA2	RAD51	negative
CyclinA2-RAD51 myoma ctrl 24+24h	CyclinA2-RAD51 myoma 24+24h	24+24h	ctrl	myoma	CyclinA2-RAD51	myoma ctrl	12	5	3		204.776	272.38	292.648	0.749654	CyclinA2	RAD51	positive					negative
CyclinA2-RAD51 myoma ctrl 24+24h	CyclinA2-RAD51 myoma 24+24h	24+24h	ctrl	myoma	CyclinA2-RAD51	myoma ctrl	12	0	0		124.878	148.884	84.301	0.377677	CyclinA2	RAD51	negative
CyclinA2-RAD51 myoma ctrl 24+24h	CyclinA2-RAD51 myoma 24+24h	24+24h	ctrl	myoma	CyclinA2-RAD51	myoma ctrl	12	0	2		125.822	260.853	281.791	0.662257	CyclinA2	RAD51	negative
CyclinA2-RAD51 myoma ctrl 24+24h	CyclinA2-RAD51 myoma 24+24h	24+24h	ctrl	myoma	CyclinA2-RAD51	myoma ctrl	12	7	7		128.372	323.677	623.739	0.646053	CyclinA2	RAD51	negative
CyclinA2-RAD51 myoma ctrl 24+24h	CyclinA2-RAD51 myoma 24+24h	24+24h	ctrl	myoma	CyclinA2-RAD51	myoma ctrl	12	0	1		126.775	329.202	83.9479	0.713469	CyclinA2	RAD51	negative
CyclinA2-RAD51 myoma ctrl 24+24h	CyclinA2-RAD51 myoma 24+24h	24+24h	ctrl	myoma	CyclinA2-RAD51	myoma ctrl	12	4	0		132.5	264.378	270.933	0.615128	CyclinA2	RAD51	negative
CyclinA2-RAD51 myoma ctrl 24+24h	CyclinA2-RAD51 myoma 24+24h	24+24h	ctrl	myoma	CyclinA2-RAD51	myoma ctrl	12	3	0		240.978	150.585	92.3781	0.312276	CyclinA2	RAD51	positive					negative
CyclinA2-RAD51 myoma ctrl 24+24h	CyclinA2-RAD51 myoma 24+24h	24+24h	ctrl	myoma	CyclinA2-RAD51	myoma ctrl	12	0	0		125.494	290.504	191.134	0.554033	CyclinA2	RAD51	negative
CyclinA2-RAD51 myoma ctrl 24+24h	CyclinA2-RAD51 myoma 24+24h	24+24h	ctrl	myoma	CyclinA2-RAD51	myoma ctrl	12	5	2		131.941	982.67	160.503	0.568719	CyclinA2	RAD51	negative
CyclinA2-RAD51 myoma ctrl 24+24h	CyclinA2-RAD51 myoma 24+24h	24+24h	ctrl	myoma	CyclinA2-RAD51	myoma ctrl	12	0	0		125.029	148.273	137.53	0.352608	CyclinA2	RAD51	negative
CyclinA2-RAD51 myoma ctrl 24+24h	CyclinA2-RAD51 myoma 24+24h	24+24h	ctrl	myoma	CyclinA2-RAD51	myoma ctrl	12	0	0		124.861	146.803	107.208	0.380163	CyclinA2	RAD51	negative
CyclinA2-RAD51 myoma ctrl 24+24h	CyclinA2-RAD51 myoma 24+24h	24+24h	ctrl	myoma	CyclinA2-RAD51	myoma ctrl	12	0	0		125.211	277.854	102.287	0.713178	CyclinA2	RAD51	negative
CyclinA2-RAD51 myoma ctrl 24+24h	CyclinA2-RAD51 myoma 24+24h	24+24h	ctrl	myoma	CyclinA2-RAD51	myoma ctrl	5	2	2		126.279	339.949	295.363	0.402872	CyclinA2	RAD51	negative
CyclinA2-RAD51 myoma ctrl 24+24h	CyclinA2-RAD51 myoma 24+24h	24+24h	ctrl	myoma	CyclinA2-RAD51	myoma ctrl	5	2	0		127.324	205.743	91.8926	0.378942	CyclinA2	RAD51	negative
CyclinA2-RAD51 myoma ctrl 24+24h	CyclinA2-RAD51 myoma 24+24h	24+24h	ctrl	myoma	CyclinA2-RAD51	myoma ctrl	5	0	0		126.46	401.547	696.102	0.567457	CyclinA2	RAD51	negative
CyclinA2-RAD51 myoma ctrl 24+24h	CyclinA2-RAD51 myoma 24+24h	24+24h	ctrl	myoma	CyclinA2-RAD51	myoma ctrl	26	0	0		127.141	198.007	86.0886	0.514489	CyclinA2	RAD51	negative
CyclinA2-RAD51 myoma ctrl 24+24h	CyclinA2-RAD51 myoma 24+24h	24+24h	ctrl	myoma	CyclinA2-RAD51	myoma ctrl	26	11	0		135.319	228.427	174.627	0.570866	CyclinA2	RAD51	negative
CyclinA2-RAD51 myoma ctrl 24+24h	CyclinA2-RAD51 myoma 24+24h	24+24h	ctrl	myoma	CyclinA2-RAD51	myoma ctrl	26	0	0		128.926	213.524	125.304	0.509173	CyclinA2	RAD51	negative
CyclinA2-RAD51 myoma ctrl 24+24h	CyclinA2-RAD51 myoma 24+24h	24+24h	ctrl	myoma	CyclinA2-RAD51	myoma ctrl	26	1	0		127.285	170.003	195.901	0.435225	CyclinA2	RAD51	negative
CyclinA2-RAD51 myoma ctrl 24+24h	CyclinA2-RAD51 myoma 24+24h	24+24h	ctrl	myoma	CyclinA2-RAD51	myoma ctrl	26	4	0		915.871	166.335	131.373	0.318296	CyclinA2	RAD51	positive					negative
CyclinA2-RAD51 myoma ctrl 24+24h	CyclinA2-RAD51 myoma 24+24h	24+24h	ctrl	myoma	CyclinA2-RAD51	myoma ctrl	26	0	0		131.555	224.227	357.86	0.394996	CyclinA2	RAD51	negative
CyclinA2-RAD51 myoma ctrl 24+24h	CyclinA2-RAD51 myoma 24+24h	24+24h	ctrl	myoma	CyclinA2-RAD51	myoma ctrl	26	5	0		139.186	164.591	85.6913	0.450406	CyclinA2	RAD51	negative
CyclinA2-RAD51 myoma ctrl 24+24h	CyclinA2-RAD51 myoma 24+24h	24+24h	ctrl	myoma	CyclinA2-RAD51	myoma ctrl	26	1	0		129.009	235.866	317.1	0.351815	CyclinA2	RAD51	negative
CyclinA2-RAD51 myoma ctrl 24+24h	CyclinA2-RAD51 myoma 24+24h	24+24h	ctrl	myoma	CyclinA2-RAD51	myoma ctrl	167	0	0		124.664	146.824	84.6541	0.368955	CyclinA2	RAD51	negative
CyclinA2-RAD51 myoma ctrl 24+24h	CyclinA2-RAD51 myoma 24+24h	24+24h	ctrl	myoma	CyclinA2-RAD51	myoma ctrl	2	0	1		125.023	271.084	230.327	0.45698	CyclinA2	RAD51	negative
CyclinA2-RAD51 myoma ctrl 24+24h	CyclinA2-RAD51 myoma 24+24h	24+24h	ctrl	myoma	CyclinA2-RAD51	myoma ctrl	2	5	1		133.737	292.996	186.853	0.440211	CyclinA2	RAD51	negative
CyclinA2-RAD51 myoma ctrl 24+24h	CyclinA2-RAD51 myoma 24+24h	24+24h	ctrl	myoma	CyclinA2-RAD51	myoma ctrl	2	4	1		144.838	293.286	494.331	0.668389	CyclinA2	RAD51	positive					negative
CyclinA2-RAD51 myoma ctrl 24+24h	CyclinA2-RAD51 myoma 24+24h	24+24h	ctrl	myoma	CyclinA2-RAD51	myoma ctrl	19	11	0		127.912	208.491	414.002	0.613697	CyclinA2	RAD51	negative
CyclinA2-RAD51 myoma ctrl 24+24h	CyclinA2-RAD51 myoma 24+24h	24+24h	ctrl	myoma	CyclinA2-RAD51	myoma ctrl	19	0	0		124.315	210.706	224.126	0.470935	CyclinA2	RAD51	negative
CyclinA2-RAD51 myoma ctrl 24+24h	CyclinA2-RAD51 myoma 24+24h	24+24h	ctrl	myoma	CyclinA2-RAD51	myoma ctrl	19	3	0		127.839	166.547	231.519	0.356052	CyclinA2	RAD51	negative
CyclinA2-RAD51 myoma ctrl 24+24h	CyclinA2-RAD51 myoma 24+24h	24+24h	ctrl	myoma	CyclinA2-RAD51	myoma ctrl	19	0	0		124.309	185.617	308.449	0.574854	CyclinA2	RAD51	negative
CyclinA2-RAD51 myoma ctrl 24+24h	CyclinA2-RAD51 myoma 24+24h	24+24h	ctrl	myoma	CyclinA2-RAD51	myoma ctrl	19	0	0		123.627	204.722	522.777	0.531443	CyclinA2	RAD51	negative
CyclinA2-RAD51 myoma ctrl 24+24h	CyclinA2-RAD51 myoma 24+24h	24+24h	ctrl	myoma	CyclinA2-RAD51	myoma ctrl	19	6	0		126.233	171.177	111.798	0.490883	CyclinA2	RAD51	negative
CyclinA2-RAD51 myoma ctrl 24+24h	CyclinA2-RAD51 myoma 24+24h	24+24h	ctrl	myoma	CyclinA2-RAD51	myoma ctrl	19	2	0		123.613	193.74	290.486	0.671173	CyclinA2	RAD51	negative
CyclinA2-RAD51 myoma ctrl 24+24h	CyclinA2-RAD51 myoma 24+24h	24+24h	ctrl	myoma	CyclinA2-RAD51	myoma ctrl	159	4	0		130.123	365.608	184.977	0.603365	CyclinA2	RAD51	negative
CyclinA2-RAD51 myoma ctrl 24+24h	CyclinA2-RAD51 myoma 24+24h	24+24h	ctrl	myoma	CyclinA2-RAD51	myoma ctrl	159	1	0		126.954	246.105	172.376	0.453226	CyclinA2	RAD51	negative
CyclinA2-RAD51 myoma ctrl 24+24h	CyclinA2-RAD51 myoma 24+24h	24+24h	ctrl	myoma	CyclinA2-RAD51	myoma ctrl	159	11	0		131.805	356.843	218.454	0.481656	CyclinA2	RAD51	negative
CyclinA2-RAD51 myoma ctrl 24+24h	CyclinA2-RAD51 myoma 24+24h	24+24h	ctrl	myoma	CyclinA2-RAD51	myoma ctrl	159	1	0		130.636	270.69	91.054	0.615706	CyclinA2	RAD51	negative
CyclinA2-RAD51 myoma ctrl 24+24h	CyclinA2-RAD51 myoma 24+24h	24+24h	ctrl	myoma	CyclinA2-RAD51	myoma ctrl	11	21	0		128.672	288.911	382.665	0.311763	CyclinA2	RAD51	negative
CyclinA2-RAD51 myoma ctrl 24+24h	CyclinA2-RAD51 myoma 24+24h	24+24h	ctrl	myoma	CyclinA2-RAD51	myoma ctrl	11	1	0		124.506	153.779	88.2071	0.379301	CyclinA2	RAD51	negative
CyclinA2-RAD51 myoma ctrl 24+24h	CyclinA2-RAD51 myoma 24+24h	24+24h	ctrl	myoma	CyclinA2-RAD51	myoma ctrl	11	7	0		129.346	338.783	226.598	0.308256	CyclinA2	RAD51	negative
CyclinA2-RAD51 myoma ctrl 24+24h	CyclinA2-RAD51 myoma 24+24h	24+24h	ctrl	myoma	CyclinA2-RAD51	myoma ctrl	11	7	0		123.831	200.788	711.042	0.612235	CyclinA2	RAD51	negative
CyclinA2-RAD51 myoma ctrl 24+24h	CyclinA2-RAD51 myoma 24+24h	24+24h	ctrl	myoma	CyclinA2-RAD51	myoma ctrl	11	0	0		124.28	160.221	238.978	0.409389	CyclinA2	RAD51	negative
CyclinA2-RAD51 myoma ctrl 24+24h	CyclinA2-RAD51 myoma 24+24h	24+24h	ctrl	myoma	CyclinA2-RAD51	myoma ctrl	164	7	2		218.945	299.84	212.518	0.690418	CyclinA2	RAD51	positive					negative
CyclinA2-RAD51 myoma ctrl 24+24h	CyclinA2-RAD51 myoma 24+24h	24+24h	ctrl	myoma	CyclinA2-RAD51	myoma ctrl	164	14	0		134.774	892.232	149.27	0.660238	CyclinA2	RAD51	negative
CyclinA2-RAD51 myoma ctrl 24+24h	CyclinA2-RAD51 myoma 24+24h	24+24h	ctrl	myoma	CyclinA2-RAD51	myoma ctrl	164	3	2		124.35	249.821	461.758	0.457806	CyclinA2	RAD51	negative
CyclinA2-RAD51 myoma ctrl 24+24h	CyclinA2-RAD51 myoma 24+24h	24+24h	ctrl	myoma	CyclinA2-RAD51	myoma ctrl	164	2	4		124.88	273.884	569.341	0.647426	CyclinA2	RAD51	negative
CyclinA2-RAD51 myoma ctrl 24+24h	CyclinA2-RAD51 myoma 24+24h	24+24h	ctrl	myoma	CyclinA2-RAD51	myoma ctrl	164	0	0		123.387	151.595	97.7186	0.463127	CyclinA2	RAD51	negative
CyclinA2-RAD51 myoma ctrl 24+24h	CyclinA2-RAD51 myoma 24+24h	24+24h	ctrl	myoma	CyclinA2-RAD51	myoma ctrl	24	0	0		128.762	169.364	82.9549	0.330563	CyclinA2	RAD51	negative
CyclinA2-RAD51 myoma ctrl 24+24h	CyclinA2-RAD51 myoma 24+24h	24+24h	ctrl	myoma	CyclinA2-RAD51	myoma ctrl	24	0	0		130.318	322.75	185.771	0.689205	CyclinA2	RAD51	negative
CyclinA2-RAD51 myoma ctrl 24+24h	CyclinA2-RAD51 myoma 24+24h	24+24h	ctrl	myoma	CyclinA2-RAD51	myoma ctrl	24	0	0		129.621	249.025	89.2885	0.325273	CyclinA2	RAD51	negative
CyclinA2-RAD51 myoma ctrl 24+24h	CyclinA2-RAD51 myoma 24+24h	24+24h	ctrl	myoma	CyclinA2-RAD51	myoma ctrl	24	1	0		131.93	362.845	117.867	0.611246	CyclinA2	RAD51	negative
CyclinA2-RAD51 myoma ctrl 24+24h	CyclinA2-RAD51 myoma 24+24h	24+24h	ctrl	myoma	CyclinA2-RAD51	myoma ctrl	24	10	0		146.12	177.35	90.6567	0.40459	CyclinA2	RAD51	positive					negative
CyclinA2-RAD51 myoma ctrl 24+24h	CyclinA2-RAD51 myoma 24+24h	24+24h	ctrl	myoma	CyclinA2-RAD51	myoma ctrl	24	0	0		130.034	286.818	424.065	0.518608	CyclinA2	RAD51	negative
CyclinA2-RAD51 myoma ctrl 24+24h	CyclinA2-RAD51 myoma 24+24h	24+24h	ctrl	myoma	CyclinA2-RAD51	myoma ctrl	24	8	0		170.533	253.232	247.563	0.327009	CyclinA2	RAD51	positive					negative
CyclinA2-RAD51 myoma ctrl 24+24h	CyclinA2-RAD51 myoma 24+24h	24+24h	ctrl	myoma	CyclinA2-RAD51	myoma ctrl	24	1	1		128.463	246.762	367.879	0.404347	CyclinA2	RAD51	negative
CyclinA2-RAD51 myoma ctrl 24+24h	CyclinA2-RAD51 myoma 24+24h	24+24h	ctrl	myoma	CyclinA2-RAD51	myoma ctrl	24	2	0		133.298	255.807	108.201	0.442358	CyclinA2	RAD51	negative
CyclinA2-RAD51 myoma ctrl 24+24h	CyclinA2-RAD51 myoma 24+24h	24+24h	ctrl	myoma	CyclinA2-RAD51	myoma ctrl	24	9	0		134.274	206.486	178.776	0.430708	CyclinA2	RAD51	negative
CyclinA2-RAD51 myoma ctrl 24+24h	CyclinA2-RAD51 myoma 24+24h	24+24h	ctrl	myoma	CyclinA2-RAD51	myoma ctrl	24	4	0		129.316	225.899	320.543	0.529151	CyclinA2	RAD51	negative
CyclinA2-RAD51 myoma ctrl 24+24h	CyclinA2-RAD51 myoma 24+24h	24+24h	ctrl	myoma	CyclinA2-RAD51	myoma ctrl	24	0	0		126.975	240.606	93.7022	0.531317	CyclinA2	RAD51	negative
CyclinA2-RAD51 myoma ctrl 24+24h	CyclinA2-RAD51 myoma 24+24h	24+24h	ctrl	myoma	CyclinA2-RAD51	myoma ctrl	24	1	1		136.561	538.53	164.475	0.694819	CyclinA2	RAD51	negative
CyclinA2-RAD51 myoma ctrl 24+24h	CyclinA2-RAD51 myoma 24+24h	24+24h	ctrl	myoma	CyclinA2-RAD51	myoma ctrl	24	9	0		139.96	1068.81	138.258	0.535053	CyclinA2	RAD51	negative
CyclinA2-RAD51 myoma ctrl 24+24h	CyclinA2-RAD51 myoma 24+24h	24+24h	ctrl	myoma	CyclinA2-RAD51	myoma ctrl	24	0	0		128.296	271.501	267.402	0.503361	CyclinA2	RAD51	negative
CyclinA2-RAD51 myoma ctrl 24+24h	CyclinA2-RAD51 myoma 24+24h	24+24h	ctrl	myoma	CyclinA2-RAD51	myoma ctrl	24	1	1		127.189	217.526	306.684	0.661851	CyclinA2	RAD51	negative
CyclinA2-RAD51 myoma ctrl 24+24h	CyclinA2-RAD51 myoma 24+24h	24+24h	ctrl	myoma	CyclinA2-RAD51	myoma ctrl	24	0	0		127.249	168.98	251.8	0.330792	CyclinA2	RAD51	negative
CyclinA2-RAD51 myoma ctrl 24+24h	CyclinA2-RAD51 myoma 24+24h	24+24h	ctrl	myoma	CyclinA2-RAD51	myoma ctrl	24	0	0		126.82	162.866	407.359	0.35464	CyclinA2	RAD51	negative
CyclinA2-RAD51 myoma ctrl 24+24h	CyclinA2-RAD51 myoma 24+24h	24+24h	ctrl	myoma	CyclinA2-RAD51	myoma ctrl	24	3	0		136.034	186.584	83.4183	0.518826	CyclinA2	RAD51	negative
CyclinA2-RAD51 myoma ctrl 24+24h	CyclinA2-RAD51 myoma 24+24h	24+24h	ctrl	myoma	CyclinA2-RAD51	myoma ctrl	24	2	0		130.043	180.117	111.997	0.418932	CyclinA2	RAD51	negative
CyclinA2-RAD51 myoma ctrl 24+24h	CyclinA2-RAD51 myoma 24+24h	24+24h	ctrl	myoma	CyclinA2-RAD51	myoma ctrl	24	9	0		134.113	214.487	94.3201	0.528107	CyclinA2	RAD51	negative
CyclinA2-RAD51 myoma ctrl 24+24h	CyclinA2-RAD51 myoma 24+24h	24+24h	ctrl	myoma	CyclinA2-RAD51	myoma ctrl	27	1	0		131.569	301.619	312.819	0.380298	CyclinA2	RAD51	negative
CyclinA2-RAD51 myoma ctrl 24+24h	CyclinA2-RAD51 myoma 24+24h	24+24h	ctrl	myoma	CyclinA2-RAD51	myoma ctrl	27	4	0		141.637	187.315	123.141	0.441848	CyclinA2	RAD51	positive					negative
CyclinA2-RAD51 myoma ctrl 24+24h	CyclinA2-RAD51 myoma 24+24h	24+24h	ctrl	myoma	CyclinA2-RAD51	myoma ctrl	27	4	0		141.298	218.056	130.909	0.474126	CyclinA2	RAD51	positive					negative
CyclinA2-RAD51 myoma ctrl 24+24h	CyclinA2-RAD51 myoma 24+24h	24+24h	ctrl	myoma	CyclinA2-RAD51	myoma ctrl	27	6	0		132.006	199.511	119.412	0.405063	CyclinA2	RAD51	negative
CyclinA2-RAD51 myoma ctrl 24+24h	CyclinA2-RAD51 myoma 24+24h	24+24h	ctrl	myoma	CyclinA2-RAD51	myoma ctrl	27	0	0		129.414	234.443	408.441	0.399895	CyclinA2	RAD51	negative
CyclinA2-RAD51 myoma ctrl 24+24h	CyclinA2-RAD51 myoma 24+24h	24+24h	ctrl	myoma	CyclinA2-RAD51	myoma ctrl	27	4	0		128.433	173.016	128.548	0.371256	CyclinA2	RAD51	negative
CyclinA2-RAD51 myoma ctrl 24+24h	CyclinA2-RAD51 myoma 24+24h	24+24h	ctrl	myoma	CyclinA2-RAD51	myoma ctrl	27	2	0		133.59	597.988	121.552	0.560642	CyclinA2	RAD51	negative
CyclinA2-RAD51 myoma ctrl 24+24h	CyclinA2-RAD51 myoma 24+24h	24+24h	ctrl	myoma	CyclinA2-RAD51	myoma ctrl	27	1	0		128.998	443.666	93.1504	0.745398	CyclinA2	RAD51	negative
CyclinA2-RAD51 myoma ctrl 24+24h	CyclinA2-RAD51 myoma 24+24h	24+24h	ctrl	myoma	CyclinA2-RAD51	myoma ctrl	27	0	0		127.668	266.73	410.317	0.464678	CyclinA2	RAD51	negative
CyclinA2-RAD51 myoma ctrl 24+24h	CyclinA2-RAD51 myoma 24+24h	24+24h	ctrl	myoma	CyclinA2-RAD51	myoma ctrl	27	4	0		133.942	150.839	104.67	0.465361	CyclinA2	RAD51	negative
CyclinA2-RAD51 myoma ctrl 24+24h	CyclinA2-RAD51 myoma 24+24h	24+24h	ctrl	myoma	CyclinA2-RAD51	myoma ctrl	4	8	0		135.75	311.707	103.699	0.563658	CyclinA2	RAD51	negative
CyclinA2-RAD51 myoma ctrl 24+24h	CyclinA2-RAD51 myoma 24+24h	24+24h	ctrl	myoma	CyclinA2-RAD51	myoma ctrl	4	2	3		128.396	348.021	177.805	0.347736	CyclinA2	RAD51	negative
CyclinA2-RAD51 myoma ctrl 24+24h	CyclinA2-RAD51 myoma 24+24h	24+24h	ctrl	myoma	CyclinA2-RAD51	myoma ctrl	4	3	2		126.218	310.803	184.535	0.310531	CyclinA2	RAD51	negative
CyclinA2-RAD51 myoma ctrl 24+24h	CyclinA2-RAD51 myoma 24+24h	24+24h	ctrl	myoma	CyclinA2-RAD51	myoma ctrl	4	3	0		130.878	234.117	83.0211	0.577668	CyclinA2	RAD51	negative
CyclinA2-RAD51 myoma ctrl 24+24h	CyclinA2-RAD51 myoma 24+24h	24+24h	ctrl	myoma	CyclinA2-RAD51	myoma ctrl	4	2	0		127.233	198.448	108.002	0.326736	CyclinA2	RAD51	negative
CyclinA2-RAD51 myoma ctrl 24+24h	CyclinA2-RAD51 myoma 24+24h	24+24h	ctrl	myoma	CyclinA2-RAD51	myoma ctrl	3	1	0		125.662	337.115	126.452	0.552223	CyclinA2	RAD51	negative
CyclinA2-RAD51 myoma ctrl 24+24h	CyclinA2-RAD51 myoma 24+24h	24+24h	ctrl	myoma	CyclinA2-RAD51	myoma ctrl	3	0	1		125.055	247.375	310.81	0.556928	CyclinA2	RAD51	negative
CyclinA2-RAD51 myoma ctrl 24+24h	CyclinA2-RAD51 myoma 24+24h	24+24h	ctrl	myoma	CyclinA2-RAD51	myoma ctrl	3	5	2		126.963	358.303	302.954	0.478883	CyclinA2	RAD51	negative
CyclinA2-RAD51 myoma ctrl 24+24h	CyclinA2-RAD51 myoma 24+24h	24+24h	ctrl	myoma	CyclinA2-RAD51	myoma ctrl	3	6	0		126.995	214.221	210.024	0.34574	CyclinA2	RAD51	negative
CyclinA2-RAD51 myoma ctrl 24+24h	CyclinA2-RAD51 myoma 24+24h	24+24h	ctrl	myoma	CyclinA2-RAD51	myoma ctrl	3	2	0		131.592	498.52	86.3755	0.541657	CyclinA2	RAD51	negative
CyclinA2-RAD51 myoma ctrl 24+24h	CyclinA2-RAD51 myoma 24+24h	24+24h	ctrl	myoma	CyclinA2-RAD51	myoma ctrl	8	17	0		133.974	442.699	289.647	0.566667	CyclinA2	RAD51	negative
CyclinA2-RAD51 myoma ctrl 24+24h	CyclinA2-RAD51 myoma 24+24h	24+24h	ctrl	myoma	CyclinA2-RAD51	myoma ctrl	8	3	2		130.289	352.874	190.516	0.518801	CyclinA2	RAD51	negative
CyclinA2-RAD51 myoma ctrl 24+24h	CyclinA2-RAD51 myoma 24+24h	24+24h	ctrl	myoma	CyclinA2-RAD51	myoma ctrl	13	1	1		125.532	275.531	333.872	0.579234	CyclinA2	RAD51	negative
CyclinA2-RAD51 myoma ctrl 24+24h	CyclinA2-RAD51 myoma 24+24h	24+24h	ctrl	myoma	CyclinA2-RAD51	myoma ctrl	6	0	2		124.813	306.59	459.463	0.645847	CyclinA2	RAD51	negative
CyclinA2-RAD51 myoma ctrl 24+24h	CyclinA2-RAD51 myoma 24+24h	24+24h	ctrl	myoma	CyclinA2-RAD51	myoma ctrl	6	3	0		134.854	613.483	112.747	0.554107	CyclinA2	RAD51	negative
CyclinA2-RAD51 myoma ctrl 24+24h	CyclinA2-RAD51 myoma 24+24h	24+24h	ctrl	myoma	CyclinA2-RAD51	myoma ctrl	6	4	5		126.478	329.377	528.647	0.583346	CyclinA2	RAD51	negative
CyclinA2-RAD51 myoma ctrl 24+24h	CyclinA2-RAD51 myoma 24+24h	24+24h	ctrl	myoma	CyclinA2-RAD51	myoma ctrl	6	2	2		125.561	271.937	288.83	0.487569	CyclinA2	RAD51	negative
CyclinA2-RAD51 myoma ctrl 24+24h	CyclinA2-RAD51 myoma 24+24h	24+24h	ctrl	myoma	CyclinA2-RAD51	myoma ctrl	6	1	0		125.176	253.94	231.872	0.76667	CyclinA2	RAD51	negative
CyclinA2-RAD51 myoma ctrl 24+24h	CyclinA2-RAD51 myoma 24+24h	24+24h	ctrl	myoma	CyclinA2-RAD51	myoma ctrl	6	3	2		126.749	327.767	222.89	0.645724	CyclinA2	RAD51	negative
CyclinA2-RAD51 myoma ctrl 24+24h	CyclinA2-RAD51 myoma 24+24h	24+24h	ctrl	myoma	CyclinA2-RAD51	myoma ctrl	161	4	0		128.547	311.365	154.876	0.458085	CyclinA2	RAD51	negative
CyclinA2-RAD51 myoma ctrl 24+24h	CyclinA2-RAD51 myoma 24+24h	24+24h	ctrl	myoma	CyclinA2-RAD51	myoma ctrl	161	2	1		136.752	302.818	93.8125	0.615202	CyclinA2	RAD51	negative
CyclinA2-RAD51 myoma ctrl 24+24h	CyclinA2-RAD51 myoma 24+24h	24+24h	ctrl	myoma	CyclinA2-RAD51	myoma ctrl	161	0	0		124.148	207.269	133.69	0.548423	CyclinA2	RAD51	negative
CyclinA2-RAD51 myoma ctrl 24+24h	CyclinA2-RAD51 myoma 24+24h	24+24h	ctrl	myoma	CyclinA2-RAD51	myoma ctrl	30	3	0		127.582	176.641	132.256	0.53552	CyclinA2	RAD51	negative
CyclinA2-RAD51 myoma ctrl 24+24h	CyclinA2-RAD51 myoma 24+24h	24+24h	ctrl	myoma	CyclinA2-RAD51	myoma ctrl	30	0	0		123.863	218.352	131.262	0.309499	CyclinA2	RAD51	negative
CyclinA2-RAD51 myoma ctrl 24+24h	CyclinA2-RAD51 myoma 24+24h	24+24h	ctrl	myoma	CyclinA2-RAD51	myoma ctrl	30	0	0		124.596	195.116	128.239	0.545593	CyclinA2	RAD51	negative
CyclinA2-RAD51 myoma ctrl 24+24h	CyclinA2-RAD51 myoma 24+24h	24+24h	ctrl	myoma	CyclinA2-RAD51	myoma ctrl	30	2	1		127.379	240.407	136.78	0.491252	CyclinA2	RAD51	negative
CyclinA2-RAD51 myoma ctrl 24+24h	CyclinA2-RAD51 myoma 24+24h	24+24h	ctrl	myoma	CyclinA2-RAD51	myoma ctrl	30	4	0		130.515	200.007	99.9034	0.373283	CyclinA2	RAD51	negative
CyclinA2-RAD51 myoma ctrl 24+24h	CyclinA2-RAD51 myoma 24+24h	24+24h	ctrl	myoma	CyclinA2-RAD51	myoma ctrl	30	12	1		134.758	331.188	273.824	0.570299	CyclinA2	RAD51	negative
CyclinA2-RAD51 myoma ctrl 24+24h	CyclinA2-RAD51 myoma 24+24h	24+24h	ctrl	myoma	CyclinA2-RAD51	myoma ctrl	30	7	0		140.501	219.825	118.397	0.405892	CyclinA2	RAD51	positive					negative
CyclinA2-RAD51 myoma ctrl 24+24h	CyclinA2-RAD51 myoma 24+24h	24+24h	ctrl	myoma	CyclinA2-RAD51	myoma ctrl	30	1	0		127.148	225.663	161.717	0.611907	CyclinA2	RAD51	negative
CyclinA2-RAD51 myoma ctrl 24+24h	CyclinA2-RAD51 myoma 24+24h	24+24h	ctrl	myoma	CyclinA2-RAD51	myoma ctrl	30	0	0		126.865	163.338	126.738	0.416864	CyclinA2	RAD51	negative
CyclinA2-RAD51 myoma ctrl 24+24h	CyclinA2-RAD51 myoma 24+24h	24+24h	ctrl	myoma	CyclinA2-RAD51	myoma ctrl	30	0	0		126.531	242.203	153.154	0.716295	CyclinA2	RAD51	negative
CyclinA2-RAD51 myoma ctrl 24+24h	CyclinA2-RAD51 myoma 24+24h	24+24h	ctrl	myoma	CyclinA2-RAD51	myoma ctrl	16	10	1		128.158	212.821	458.249	0.423031	CyclinA2	RAD51	negative
CyclinA2-RAD51 myoma ctrl 24+24h	CyclinA2-RAD51 myoma 24+24h	24+24h	ctrl	myoma	CyclinA2-RAD51	myoma ctrl	16	5	0		129.544	180.889	146.357	0.533253	CyclinA2	RAD51	negative
CyclinA2-RAD51 myoma ctrl 24+24h	CyclinA2-RAD51 myoma 24+24h	24+24h	ctrl	myoma	CyclinA2-RAD51	myoma ctrl	16	7	0		132.415	191.892	176.503	0.48243	CyclinA2	RAD51	negative
CyclinA2-RAD51 myoma ctrl 24+24h	CyclinA2-RAD51 myoma 24+24h	24+24h	ctrl	myoma	CyclinA2-RAD51	myoma ctrl	16	0	0		124.121	197.935	410.648	0.609684	CyclinA2	RAD51	negative
CyclinA2-RAD51 myoma ctrl 24+24h	CyclinA2-RAD51 myoma 24+24h	24+24h	ctrl	myoma	CyclinA2-RAD51	myoma ctrl	16	6	0		131.884	200.833	538.931	0.367654	CyclinA2	RAD51	negative
CyclinA2-RAD51 myoma ctrl 24+24h	CyclinA2-RAD51 myoma 24+24h	24+24h	ctrl	myoma	CyclinA2-RAD51	myoma ctrl	16	1	0		125.627	198.547	213.798	0.61166	CyclinA2	RAD51	negative
CyclinA2-RAD51 myoma ctrl 24+24h	CyclinA2-RAD51 myoma 24+24h	24+24h	ctrl	myoma	CyclinA2-RAD51	myoma ctrl	16	1	0		124.508	193.949	371.035	0.549606	CyclinA2	RAD51	negative
CyclinA2-RAD51 myoma ctrl 24+24h	CyclinA2-RAD51 myoma 24+24h	24+24h	ctrl	myoma	CyclinA2-RAD51	myoma ctrl	16	2	2		129.865	230.969	288.808	0.671886	CyclinA2	RAD51	negative
CyclinA2-RAD51 myoma ctrl 24+24h	CyclinA2-RAD51 myoma 24+24h	24+24h	ctrl	myoma	CyclinA2-RAD51	myoma ctrl	16	1	0		124.43	201.854	181.667	0.694046	CyclinA2	RAD51	negative
CyclinA2-RAD51 myoma ctrl 24+24h	CyclinA2-RAD51 myoma 24+24h	24+24h	ctrl	myoma	CyclinA2-RAD51	myoma ctrl	16	4	0		127.34	221.063	152.161	0.537435	CyclinA2	RAD51	negative
CyclinA2-RAD51 myoma ctrl 24+24h	CyclinA2-RAD51 myoma 24+24h	24+24h	ctrl	myoma	CyclinA2-RAD51	myoma ctrl	16	7	0		126.945	201.836	211.79	0.606744	CyclinA2	RAD51	negative
CyclinA2-RAD51 myoma ctrl 24+24h	CyclinA2-RAD51 myoma 24+24h	24+24h	ctrl	myoma	CyclinA2-RAD51	myoma ctrl	16	1	0		124.584	199.38	302.469	0.621576	CyclinA2	RAD51	negative
CyclinA2-RAD51 myoma ctrl 24+24h	CyclinA2-RAD51 myoma 24+24h	24+24h	ctrl	myoma	CyclinA2-RAD51	myoma ctrl	16	1	0		124.96	203.372	286.557	0.587267	CyclinA2	RAD51	negative
CyclinA2-RAD51 myoma ctrl 24+24h	CyclinA2-RAD51 myoma 24+24h	24+24h	ctrl	myoma	CyclinA2-RAD51	myoma ctrl	16	0	0		125.481	199.004	184.557	0.537138	CyclinA2	RAD51	negative
CyclinA2-RAD51 myoma ctrl 24+24h	CyclinA2-RAD51 myoma 24+24h	24+24h	ctrl	myoma	CyclinA2-RAD51	myoma ctrl	16	0	0		126.823	292.402	85.8238	0.576301	CyclinA2	RAD51	negative
CyclinA2-RAD51 myoma ctrl 24+24h	CyclinA2-RAD51 myoma 24+24h	24+24h	ctrl	myoma	CyclinA2-RAD51	myoma ctrl	16	0	0		126.802	254.489	224.479	0.524903	CyclinA2	RAD51	negative
CyclinA2-RAD51 myoma ctrl 24+24h	CyclinA2-RAD51 myoma 24+24h	24+24h	ctrl	myoma	CyclinA2-RAD51	myoma ctrl	166	0	1		369.374	6455.75	92.8636	0.556451	CyclinA2	RAD51	positive					negative
CyclinA2-RAD51 myoma ctrl 24+24h	CyclinA2-RAD51 myoma 24+24h	24+24h	ctrl	myoma	CyclinA2-RAD51	myoma ctrl	166	0	0		304.601	4138.7	128.261	0.496783	CyclinA2	RAD51	positive					negative
CyclinA2-RAD51 myoma ctrl 24+24h	CyclinA2-RAD51 myoma 24+24h	24+24h	ctrl	myoma	CyclinA2-RAD51	myoma ctrl	166	2	0		308.376	4079.33	119.853	0.456859	CyclinA2	RAD51	positive					negative
CyclinA2-RAD51 myoma ctrl 24+24h	CyclinA2-RAD51 myoma 24+24h	24+24h	ctrl	myoma	CyclinA2-RAD51	myoma ctrl	166	3	1		309.56	5095.7	195.658	0.505068	CyclinA2	RAD51	positive					negative
CyclinA2-RAD51 myoma ctrl 24+24h	CyclinA2-RAD51 myoma 24+24h	24+24h	ctrl	myoma	CyclinA2-RAD51	myoma ctrl	166	3	0		279.361	3432.1	191.84	0.423361	CyclinA2	RAD51	positive					negative
CyclinA2-RAD51 myoma ctrl 24+24h	CyclinA2-RAD51 myoma 24+24h	24+24h	ctrl	myoma	CyclinA2-RAD51	myoma ctrl	166	7	1		310.498	6411.5	732.889	0.380346	CyclinA2	RAD51	positive					negative
CyclinA2-RAD51 myoma ctrl 24+24h	CyclinA2-RAD51 myoma 24+24h	24+24h	ctrl	myoma	CyclinA2-RAD51	myoma ctrl	166	2	0		336.031	7364.14	188.221	0.404126	CyclinA2	RAD51	positive					negative
CyclinA2-RAD51 myoma ctrl 24+24h	CyclinA2-RAD51 myoma 24+24h	24+24h	ctrl	myoma	CyclinA2-RAD51	myoma ctrl	166	1	0		358.293	6965.36	144.195	0.54449	CyclinA2	RAD51	positive					negative
CyclinA2-RAD51 myoma ctrl 24+24h	CyclinA2-RAD51 myoma 24+24h	24+24h	ctrl	myoma	CyclinA2-RAD51	myoma ctrl	166	6	1		420.573	9442.62	159.709	0.389458	CyclinA2	RAD51	positive					negative
CyclinA2-RAD51 myoma ctrl 24+24h	CyclinA2-RAD51 myoma 24+24h	24+24h	ctrl	myoma	CyclinA2-RAD51	myoma ctrl	156	0	0		127.613	267.067	87.8982	0.636383	CyclinA2	RAD51	negative
CyclinA2-RAD51 myoma ctrl 24+24h	CyclinA2-RAD51 myoma 24+24h	24+24h	ctrl	myoma	CyclinA2-RAD51	myoma ctrl	156	3	1		129.47	272.607	275.347	0.597667	CyclinA2	RAD51	negative
CyclinA2-RAD51 myoma ctrl 24+24h	CyclinA2-RAD51 myoma 24+24h	24+24h	ctrl	myoma	CyclinA2-RAD51	myoma ctrl	156	0	0		124.814	145.182	221.103	0.419741	CyclinA2	RAD51	negative
CyclinA2-RAD51 myoma ctrl 24+24h	CyclinA2-RAD51 myoma 24+24h	24+24h	ctrl	myoma	CyclinA2-RAD51	myoma ctrl	156	5	0		130.028	212.309	162.754	0.337796	CyclinA2	RAD51	negative
CyclinA2-RAD51 myoma ctrl 24+24h	CyclinA2-RAD51 myoma 24+24h	24+24h	ctrl	myoma	CyclinA2-RAD51	myoma ctrl	156	2	0		129.392	333.063	249.571	0.539178	CyclinA2	RAD51	negative
CyclinA2-RAD51 myoma ctrl 24+24h	CyclinA2-RAD51 myoma 24+24h	24+24h	ctrl	myoma	CyclinA2-RAD51	myoma ctrl	28	0	0		127.411	237.048	99.8372	0.484102	CyclinA2	RAD51	negative
CyclinA2-RAD51 myoma ctrl 24+24h	CyclinA2-RAD51 myoma 24+24h	24+24h	ctrl	myoma	CyclinA2-RAD51	myoma ctrl	28	9	0		134.469	187.439	136.316	0.447922	CyclinA2	RAD51	negative
CyclinA2-RAD51 myoma ctrl 24+24h	CyclinA2-RAD51 myoma 24+24h	24+24h	ctrl	myoma	CyclinA2-RAD51	myoma ctrl	28	2	1		128.607	253.224	545.86	0.591066	CyclinA2	RAD51	negative
CyclinA2-RAD51 myoma ctrl 24+24h	CyclinA2-RAD51 myoma 24+24h	24+24h	ctrl	myoma	CyclinA2-RAD51	myoma ctrl	28	20	0		135.863	256.173	268.947	0.569983	CyclinA2	RAD51	negative
[truncated: 34,246 more rows]
