# Supplementary material for: Parity associates with chromosomal damage in uterine leiomyomas
Source: Nat Commun. 2021 Sep 14;12:5448. doi: 10.1038/s41467-021-25806-x (PMC8440576; doi:10.1038/s41467-021-25806-x)
Supplement: Supplementary file 8 — Source Data [file 41467_2021_25806_MOESM8_ESM.xlsx]

## Sheet: Fig 1a top left
patient	tumors
My1	1
My2	4
My3	1
My5	5
My7	1
My8	1
My9	13
My10	3
My11	1
My14	5
My17	2
My18	2
My19	1
My20	2
My22	1
My23	3
My24	1
My29	1
My30	3
My32	12
My33	3
My34	1
My36	1
My39	1
My40	1
My41	1
My42	1
My43	1
My44	1
My45	6
My46	1
My47	2
My48	3
My49	5
My50	1
My51	2
My52	1
My53	4
My54	2
My55	1
My56	1
My57	1
My58	1
My60	1
My62	1
My63	1
My64	4
My65	3
My1001	5
My1002	19
My1003	2
My1004	1
My1008	2
My1009	2
My1010	3
My1011	6
My1012	8
My1013	1
My1014	5
My5002	2
My5004	8
My5005	2
My5008	3
My5009	3
My5010	3
My5012	6
My5013	6
My5015	2
My5016	1
My5017	5
My5018	9
My5019	7
My6002	3
My6004	3
My6005	2
My6006	1
My6008	4
My6009	1
My6010	2
My6011	1
My6012	2
My6013	3
My6014	2
My6015	1
My6016	2
My6017	5
My6018	4
My6019	1
My6020	3
My6022	2
My6023	1
My6024	1
My6025	1
My6026	1
My6027	1
My6028	1
My6030	3
My6031	3
My6032	1
My6033	4
My6034	3
My6035	1
My6036	6
My6037	3
My6038	1
My6039	1
My6043	2
My6045	1
My6046	1
My6047	6
My6048	1
My6049	4
My6050	10
My6051	1
My6052	1
My6054	6
My6055	4
My6056	1
My6057	7
My6058	4
My6059	1
My6061	1
My6062	1
My6063	4
My6064	1
My6065	1
My6066	1
My6067	2
My6068	1
My6069	1
My6070	2
My6071	1
My6072	1
My6073	1
My6074	4
My6075	1
My6076	2
My6077	3
My6078	4
My6080	4
My6082	1
My6083	1
My6084	4
My6085	1
My6086	4
My6087	6
My6088	1
My6089	4
My6090	3
My6091	1
My6092	8
My6093	1
My6094	2
My6095	6
My6096	3
My6097	6
My6098	2
My6099	1
My6100	1
My6101	3
My6102	2
My6103	4
My6104	1
My6105	5
My6106	1
My6107	1
My6108	1
My6110	1
My6111	1
My6112	1
My6113	5
My6114	1
My6115	2
My6116	1
My6117	3
My6118	1
My6119	4
My6120	2
My6121	4
My6122	9
My6123	4
My6124	3
My6125	2
My6126	1
My6127	10
My6128	1
My6129	3
My6130	1
My6131	1
My6133	1
My6134	5
My6135	4
My6136	3
My6137	6
My6138	2
My6139	5
My6140	12
My6142	2
My6143	3
My6144	5
My6145	15
My6146	2
My6147	4
My6148	5
My6149	1
My6151	1
My6152	9
My6153	1
My6155	1
My6156	3
My6158	4
My6159	3
My6160	3
My6161	15
My6162	1
My6163	1
My6164	1
My6165	2
My6166	2
My6167	7
My6168	6
My6169	6
My6170	1
My6171	2
My6173	1
My6174	1
My6175	2
My6176	1
My6177	1
My6178	13
My6179	1
My6180	9
My6181	3
My6182	7
My6183	9
My6184	3
My6185	2
My6186	4
My6187	2
My6188	1
My6189	3
My6190	1
My6191	3
My6192	1
My6193	1
My6194	2
My6195	1
My6196	6
My6197	1
My6198	5
My6199	4
My6200	6
My6201	3
My6202	4
My6203	2
My6205	7
My6206	5
My6207	5
My6208	2
My6209	1
My6210	3
My6211	8
My6212	4
My6213	3
My6214	2
My6215	2
My6216	10
My6217	4
My6218	6
My6219	1
My6220	4
My6221	3
My6222	6
My6223	6
My6224	2
My6225	6
My6226	1
My6227	1
My6228	2
My6229	4
My6230	1
My6231	3
My6232	1
My6233	5
My6234	1
My6235	2
My6236	8
My6237	2
My6238	1
My6239	2
My6241	3
My6242	2
My6244	5
My6245	2
My6246	4
My6247	5
My6248	3
My6249	1
My6250	1
My6251	1
My6252	1
My6253	13
My6254	1
My6255	1
My6256	3
My6257	2
My6258	2
My6259	1
My6260	9
My6261	4
My6262	2
My6263	1
My6264	3
My6265	3
My6266	2
My6267	1
My6268	2
My6269	2
My6270	1
My6271	1
My6272	1
My6273	3
My6274	1
My6275	5
My6276	2
My6277	3
My6278	2
My6279	6
My6280	3
My6282	7
My6283	4
My6284	10
My6285	6
My6286	1
My6287	3
My6288	2
My6289	1
My6290	5
My6291	6
My6292	3
My6293	1
My6294	5
My6295	1
My6296	4
My6297	1
My6298	1
My6299	1
My6300	3
My6302	2
My6303	1
My6304	2
My6305	2
My6306	2
My6307	2
My6308	1
My6309	3
My6310	1
My6311	2
My6312	1
My6313	4
My6314	2
My6315	1
My6316	1
My6317	13
My6318	3
My6319	1
My6321	12
My6322	4
My6323	1
My6324	4
My6325	8
My6326	8
My6327	6
My6328	5
My6329	1
My6330	6
My6331	1
My6332	3
My6333	3
My6334	5
My6335	7
My6336	3
My6337	4
My6338	1
My6339	1
My6340	8
My6341	1
My6342	2
My6343	4
My6344	5
My6345	3
My6346	10
My8001	6
My8002	3
My8003	1
My8004	5
My8005	2
My8007	1
My8008	5
My8011	3
My8012	4
My8013	4
My8015	1
My8016	1
My8017	4
My8018	1
My8019	4
My8020	4
My8021	5
My8022	7
My8023	1
My8024	2
My8025	2
My8026	1
My6281N	2
My6347N	1
My6327N	1
My6348N	5
My6349N	1
My6350N	2
My6352N	1
My6353N	5
My6354N	1
My6355N	1
My6356N	2
My6357N	9
My6358N	2
My6359N	2
My6360N	1
My6361N	2
My6362N	1
My6363N	3
My6364N	1
My6365N	1
My6366N	1
My6367N	19
My6368N	4
My6369N	1
My6370N	2
My6371N	3
My6373N	1
My6374N	2
My6375N	1
My6378N	4
My6379N	3
My6380N	2
My6381N	2
My6382N	15
My6383N	2
My6384N	1
My6385N	5
My6386N	1
My6388N	3
My6389N	1
My6390N	2
My6391N	2
My6392N	4
My6393N	6
My6394N	8
My6395N	4
My6397N	3
My6398N	3
My6400N	2
My6401N	2
My6402N	1
My6403N	1
My6404N	1
My6405N	2
My6406N	8
My6407N	4
My6408N	2
My6409N	1
My6410N	7
My6411N	4
My6412N	5
My6413N	1
My6414N	1
My6415N	4
My6416N	4
My6417N	2
My6418N	1
My6419N	2
My6420N	1
My6421N	9
My6422N	9
My6423N	2
My6424N	1
My6425N	2
My6426N	1
My6427N	1
My6428N	11
My6430N	1
My6431N	2
My6432N	1
My6433N	3
My6434N	4
My6435N	3
My6436N	2
My6437N	8
My6438N	2
My6439N	1
My6440N	2
My6441N	2
My6442N	2
My6443N	2
My6444N	1
My6445N	11
My6446N	2
My6447N	1
My6448N	7
My6449N	3
My6450N	2
My6451N	1
My6452N	13
My6453N	5
My6454N	5
My6455N	2
My6456N	2
My6457N	1
My6458N	1
My6459N	2
My6460N	1
My6461N	1
My6462N	1
My6463N	2
My6464N	2
My6465N	1
My6466N	2
My6467N	5
My6468N	3
My6469N	3
My6470N	1
My6471N	1
My6472N	8
My6473N	1
My6474N	2
My6475N	2
My6476N	2
My6477N	1
My6478N	2
My6479N	5
My6480N	1
My6481N	1
My6482N	6
My6483N	1
My6484N	3
My6485N	5
My6486N	1
My6487N	3
My6488N	3
My6489N	2
My6490N	1
My6491N	4
My6493N	1
My8027N	1
My8028N	1
My8029N	2
My8030N	1
My6351N	1
My6496N	1
My6429N	1
My6387N	1
My6372N	1
My6358N	1
My6377N	12
My6492N	2
My6494N	3
My6495N	2
My6497N	3
My6498N	2
My6499N	1
My6500N	1
My6501N	6
My6502N	3
My6503N	1
My6504N	8
My6505N	1
My6506N	1
My6507N	1
My6508N	3
My6509N	1
My6510N	1
My6511N	9
My6512N	1
My6513N	3
My6514N	2
My6515N	2
My6516N	1
My6517N	1
My6518N	1
My6519N	1
My6520N	1
My6521N	2
My6522N	1
My6523N	15
My6524N	1
My6525N	1
My6526N	7
My6527N	1
My6528N	2
My6529N	5
My6530N	2
My6531N	6
My6532N	7
My6533N	1
My6534N	2
My6535N	3
My6536N	1
My6537N	12
My6539N	1
My6541N	1
My6542N	1
My6543N	1
My6544N	1
My6545N	7
My6546N	12
My6547N	1
My6548N	10
My6549N	3
My6550N	7
My6551N	6
My6552N	1
My6553N	3
My6554N	4
My6555N	2
My6556N	3
My6558N	4
My6559N	2

## Sheet: Fig 1a top right
Type	N	percent
Pre 77%	458	77
HRT 12%	72	12
Post 11%	65	11

## Sheet: Fig 1a bottom left
id	patient	tumor	para
1	My1	My1m1	2
2	My2	My2m1	0
3	My3	My3m1	4
4	My5	My5m1	3
5	My7	My7m1	2
6	My8	My8m1	2
7	My9	My9m1	0
8	My10	My10m1	0
9	My11	My11m1	0
10	My14	My14m1	3
11	My17	My17m1	3
12	My18	My18m1	1
13	My19	My19m1	2
14	My20	My20m1	0
15	My22	My22m1	1
16	My23	My23m1	0
17	My24	My24m3	2
18	My29	My29m1	2
19	My30	My30m1	0
20	My32	My32m1	0
21	My33	My33m1	2
22	My34	My34m1	0
23	My36	My36m1	0
24	My39	My39m1	2
25	My40	My40m1	0
26	My41	My41m1	0
27	My42	My42m1	0
28	My43	My43m1	0
29	My44	My44m1	2
30	My45	My45m1	2
31	My46	My46m1	1
32	My47	My47m1	1
33	My48	My48m1	3
34	My49	My49m1	1
35	My50	My50m1	1
36	My51	My51m1	3
37	My52	My52m1	2
38	My53	My53m1	3
39	My54	My54m2	2
40	My55	My55m1	5
41	My56	My56m1	0
42	My57	My57m1	0
43	My58	My58m1	0
44	My60	My60m1	2
45	My62	My62m1	1
46	My63	My63m1	2
47	My64	My64m1	2
48	My65	My65m1	2
49	My1001	My1001m1	0
50	My1002	My1002m1	0
51	My1003	My1003m1	3
52	My1004	My1004m1	2
53	My1008	My1008m1	1
54	My1009	My1009m1	0
55	My1010	My1010m1	0
56	My1011	My1011m1	0
57	My1012	My1012m1	3
58	My1013	My1013m1	3
59	My1014	My1014m1	0
60	My5002	My5002m1	1
61	My5004	My5004m1	0
62	My5005	My5005m3	0
63	My5008	My5008m10	0
64	My5009	My5009m2	3
65	My5010	My5010m1	2
66	My5012	My5012m3	1
67	My5013	My5013m2	2
68	My5015	My5015m1	0
69	My5016	My5016m1	2
70	My5017	My5017m1	0
71	My5018	My5018m1	0
72	My5019	My5019m1	4
73	My6002	My6002m1	0
74	My6004	My6004m1	0
75	My6005	My6005m1	1
76	My6006	My6006m1	2
77	My6008	My6008m1	1
78	My6009	My6009m1	0
79	My6010	My6010m1	3
80	My6011	My6011m1	2
81	My6012	My6012m1	2
82	My6013	My6013m1	0
83	My6014	My6014m1	2
84	My6015	My6015m1	1
85	My6016	My6016m1	0
86	My6017	My6017m1	2
87	My6018	My6018m1	0
88	My6019	My6019m1	3
89	My6020	My6020m1	4
90	My6022	My6022m1	0
91	My6023	My6023m1	2
92	My6024	My6024m1	2
93	My6025	My6025m1	3
94	My6026	My6026m1	2
95	My6027	My6027m1	7
96	My6028	My6028m1	1
97	My6030	My6030m1	1
98	My6031	My6031m1	2
99	My6032	My6032m1	2
100	My6033	My6033m1	0
101	My6034	My6034m1	2
102	My6035	My6035m1	4
103	My6036	My6036m1	2
104	My6037	My6037m1	2
105	My6038	My6038m1	1
106	My6039	My6039m1	2
107	My6043	My6043m1	0
108	My6045	My6045m1	2
109	My6046	My6046m1	4
110	My6047	My6047m1	0
111	My6048	My6048m2	2
112	My6049	My6049m1	0
113	My6050	My6050m1	0
114	My6051	My6051m1	1
115	My6052	My6052m1	2
116	My6054	My6054m1	1
117	My6055	My6055m1	0
118	My6056	My6056m1	2
119	My6057	My6057m1	2
120	My6058	My6058m1	0
121	My6059	My6059m1	3
122	My6061	My6061m1	2
123	My6062	My6062m1	2
124	My6063	My6063m1	2
125	My6064	My6064m1	1
126	My6065	My6065m1	3
127	My6066	My6066m1	2
128	My6067	My6067m1	1
129	My6068	My6068m1	3
130	My6069	My6069m1	2
131	My6070	My6070m1	3
132	My6071	My6071m1	1
133	My6072	My6072m1	3
134	My6073	My6073m1	2
135	My6074	My6074m1	3
136	My6075	My6075m1	3
137	My6076	My6076m1	0
138	My6077	My6077m1	0
139	My6078	My6078m1	3
140	My6080	My6080m1	1
141	My6082	My6082m1	2
142	My6083	My6083m1	1
143	My6084	My6084m1	0
144	My6085	My6085m1	0
145	My6086	My6086m1	0
146	My6087	My6087m1	0
147	My6088	My6088m1	2
148	My6089	My6089m1	1
149	My6090	My6090m1	2
150	My6091	My6091m1	2
151	My6092	My6092m1	2
152	My6093	My6093m1	3
153	My6094	My6094m1	0
154	My6095	My6095m1	0
155	My6096	My6096m1	1
156	My6097	My6097m1	2
157	My6098	My6098m1	0
158	My6099	My6099m1	2
159	My6100	My6100m1	4
160	My6101	My6101m1	0
161	My6102	My6102m1	0
162	My6103	My6103m1	2
163	My6104	My6104m1	1
164	My6105	My6105m1	0
165	My6106	My6106m1	2
166	My6107	My6107m1	4
167	My6108	My6108m1	2
168	My6110	My6110m1	3
169	My6111	My6111m1	0
170	My6112	My6112m1	2
171	My6113	My6113m1	2
172	My6114	My6114m1	3
173	My6115	My6115m1	2
174	My6116	My6116m1	2
175	My6117	My6117m1	1
176	My6118	My6118m1	2
177	My6119	My6119m1	2
178	My6120	My6120m1	0
179	My6121	My6121m1	0
180	My6122	My6122m1	0
181	My6123	My6123m1	2
182	My6124	My6124m1	1
183	My6125	My6125m1	2
184	My6126	My6126m1	1
185	My6127	My6127m1	0
186	My6128	My6128m1	2
187	My6129	My6129m1	2
188	My6130	My6130m1	6
189	My6131	My6131m1	2
190	My6133	My6133m1	2
191	My6134	My6134m1	0
192	My6135	My6135m1	1
193	My6136	My6136m1	0
194	My6137	My6137m1	3
195	My6138	My6138m1	4
196	My6139	My6139m1	2
197	My6140	My6140m1	2
198	My6142	My6142m1	2
199	My6143	My6143m1	2
200	My6144	My6144m1	2
201	My6145	My6145m1	0
202	My6146	My6146m1	2
203	My6147	My6147m1	3
204	My6148	My6148m1	0
205	My6149	My6149m1	2
206	My6151	My6151m2	0
207	My6152	My6152m1	0
208	My6153	My6153m1	1
209	My6155	My6155m1	0
210	My6156	My6156m1	2
211	My6158	My6158m1	0
212	My6159	My6159m1	0
213	My6160	My6160m1	1
214	My6161	My6161m1	0
215	My6162	My6162m1	1
216	My6163	My6163m2	0
217	My6164	My6164m1	1
218	My6165	My6165m1	4
219	My6166	My6166m1	1
220	My6167	My6167m1	2
221	My6168	My6168m1	2
222	My6169	My6169m1	0
223	My6170	My6170m1	0
224	My6171	My6171m1	2
225	My6173	My6173m1	3
226	My6174	My6174m1	0
227	My6175	My6175m1	5
228	My6176	My6176m1	1
229	My6177	My6177m1	2
230	My6178	My6178m1	0
231	My6179	My6179m1	1
232	My6180	My6180m2	2
233	My6181	My6181m1	3
234	My6182	My6182m1	1
235	My6183	My6183m1	1
236	My6184	My6184m1	0
237	My6185	My6185m1	0
238	My6186	My6186m1	1
239	My6187	My6187m1	3
240	My6188	My6188m1	0
241	My6189	My6189m1	0
242	My6190	My6190m1	2
243	My6191	My6191m1	1
244	My6192	My6192m1	1
245	My6193	My6193m1	4
246	My6194	My6194m1	2
247	My6195	My6195m1	2
248	My6196	My6196m1	2
249	My6197	My6197m1	0
250	My6198	My6198m1	0
251	My6199	My6199m1	1
252	My6200	My6200m1	2
253	My6201	My6201m1	0
254	My6202	My6202m1	0
255	My6203	My6203m1	0
256	My6205	My6205m1	2
257	My6206	My6206m1	2
258	My6207	My6207m1	2
259	My6208	My6208m1	3
260	My6209	My6209m1	3
261	My6210	My6210m1	0
262	My6211	My6211m1	0
263	My6212	My6212m1	0
264	My6213	My6213m1	0
265	My6214	My6214m1	0
266	My6215	My6215m1	3
267	My6216	My6216m1	2
268	My6217	My6217m1	1
269	My6218	My6218m1	2
270	My6219	My6219m1	0
271	My6220	My6220m1	2
272	My6221	My6221m1	2
273	My6222	My6222m1	0
274	My6223	My6223m1	4
275	My6224	My6224m1	1
276	My6225	My6225m1	0
277	My6226	My6226m1	2
278	My6227	My6227m1	3
279	My6228	My6228m1	4
280	My6229	My6229m1	0
281	My6230	My6230m1	4
282	My6231	My6231m1	0
283	My6232	My6232m1	1
284	My6233	My6233m1	0
285	My6234	My6234m1	2
286	My6235	My6235m1	0
287	My6236	My6236m1	2
288	My6237	My6237m1	1
289	My6238	My6238m1	3
290	My6239	My6239m1	2
291	My6241	My6241m1	0
292	My6242	My6242m1	0
293	My6244	My6244m1	3
294	My6245	My6245m1	2
295	My6246	My6246m1	2
296	My6247	My6247m1	0
297	My6248	My6248m1	0
298	My6249	My6249m1	3
299	My6250	My6250m1	2
300	My6251	My6251m1	4
301	My6252	My6252m1	2
302	My6253	My6253m1	4
303	My6254	My6254m1	2
304	My6255	My6255m1	2
305	My6256	My6256m1	2
306	My6257	My6257m1	2
307	My6258	My6258m1	1
308	My6259	My6259m1	3
309	My6260	My6260m1	2
310	My6261	My6261m1	4
311	My6262	My6262m1	1
312	My6263	My6263m1	2
313	My6264	My6264m1	2
314	My6265	My6265m1	0
315	My6266	My6266m1	2
316	My6267	My6267m1	2
317	My6268	My6268m1	2
318	My6269	My6269m1	2
319	My6270	My6270m1	2
320	My6271	My6271m1	3
321	My6272	My6272m1	3
322	My6273	My6273m1	0
323	My6274	My6274m1	3
324	My6275	My6275m1	0
325	My6276	My6276m1	2
326	My6277	My6277m1	2
327	My6278	My6278m1	3
328	My6279	My6279m1	2
329	My6280	My6280m1	1
330	My6282	My6282m1	1
331	My6283	My6283m1	2
332	My6284	My6284m1	1
333	My6285	My6285m1	0
334	My6286	My6286m1	2
335	My6287	My6287m1	1
336	My6288	My6288m1	1
337	My6289	My6289m1	1
338	My6290	My6290m1	2
339	My6291	My6291m1	1
340	My6292	My6292m1	2
341	My6293	My6293m1	0
342	My6294	My6294m1	3
343	My6295	My6295m1	5
344	My6296	My6296m1	0
345	My6297	My6297m1	2
346	My6298	My6298m1	3
347	My6299	My6299m1	2
348	My6300	My6300m1	0
349	My6302	My6302m1	2
350	My6303	My6303m1	0
351	My6304	My6304m1	3
352	My6305	My6305m1	5
353	My6306	My6306m1	1
354	My6307	My6307m1	2
355	My6308	My6308m1	4
356	My6309	My6309m1	2
357	My6310	My6310m1	1
358	My6311	My6311m1	1
359	My6312	My6312m1	5
360	My6313	My6313m1	1
361	My6314	My6314m1	2
362	My6315	My6315m1	2
363	My6316	My6316m1	3
364	My6317	My6317m1	0
365	My6318	My6318m1	2
366	My6319	My6319m1	1
367	My6321	My6321m1	0
368	My6322	My6322m1	2
369	My6323	My6323m1	2
370	My6324	My6324m1	1
371	My6325	My6325m1	1
372	My6326	My6326m1	0
373	My6327	My6327m1	2
374	My6328	My6328m1	0
375	My6329	My6329m1	2
376	My6330	My6330m1	0
377	My6331	My6331m1	0
378	My6332	My6332m1	2
379	My6333	My6333m1	2
380	My6334	My6334m1	4
381	My6335	My6335m1	0
382	My6336	My6336m1	3
383	My6337	My6337m1	1
384	My6338	My6338m1	1
385	My6339	My6339m1	0
386	My6340	My6340m1	1
387	My6341	My6341m1	2
388	My6342	My6342m1	1
389	My6343	My6343m1	1
390	My6344	My6344m1	2
391	My6345	My6345m1	2
392	My6346	My6346m1	0
393	My8001	My_8001.1T1	2
394	My8002	My_8002.1T1	2
395	My8003	My_8003.1T1	2
396	My8004	My_8004.1T1	4
397	My8005	My_8005.1T1	0
398	My8007	My_8007.1T1	2
399	My8008	My_8008.1T1	3
400	My8011	My_8011.1T1	2
401	My8012	My_8012.1T1	1
402	My8013	My_8013.1T1	5
403	My8015	My_8015.1T1	2
404	My8016	My_8016.1T1	2
405	My8017	My_8017.1T1	2
406	My8018	My_8018.1T1	3
407	My8019	My_8019.1T1	2
408	My8020	My_8020.1T1	1
409	My8021	My_8021.1T1	0
410	My8022	My_8022.1T1	1
411	My8023	My8023m1	2
412	My8024	My8024m1	2
413	My8025	My8025m1	2
414	My8026	My8026m1	3
415	My6281N	My6281m2	1
416	My6347N	My6347m2	3
416	My6327N	My6347m1	3
417	My6348N	My6348m1	0
418	My6349N	My6349m1	0
419	My6350N	My6350m1	3
420	My6352N	My6352m1	1
421	My6353N	My6353m1	4
422	My6354N	My6354m1	3
423	My6355N	My6355m1	0
424	My6356N	My6356m1	2
425	My6357N	My6357m10	1
426	My6358N	My6358m1	3
427	My6359N	My6359m1	2
428	My6360N	My6360m1	0
429	My6361N	My6361m1	2
430	My6362N	My6362m1	2
431	My6363N	My6363m1	1
432	My6364N	My6364m1	2
433	My6365N	My6365m1	1
434	My6366N	My6366m1	3
435	My6367N	My6367m10	0
436	My6368N	My6368m1	2
437	My6369N	My6369m1	2
438	My6370N	My6370m1	2
439	My6371N	My6371m1	1
440	My6373N	My6373m1	0
441	My6374N	My6374m1	1
442	My6375N	My6375m1	2
443	My6378N	My6378m1	0
444	My6379N	My6379m1	0
445	My6380N	My6380m1	1
446	My6381N	My6381m2	1
447	My6382N	My6382m3	2
448	My6383N	My6383m1	5
449	My6384N	My6384m1	2
450	My6385N	My6385m1	2
451	My6386N	My6386m1	0
452	My6388N	My6388m1	0
453	My6389N	My6389m1	2
454	My6390N	My6390m1	0
455	My6391N	My6391m2	3
456	My6392N	My6392m1	0
457	My6393N	My6393m1	2
458	My6394N	My6394m1	0
459	My6395N	My6395m1	2
460	My6397N	My6397m1	0
461	My6398N	My6398m1	3
462	My6400N	My6400m1	0
463	My6401N	My6401m1	0
464	My6402N	My6402m1	0
465	My6403N	My6403m1	2
466	My6404N	My6404m1	5
467	My6405N	My6405m1	0
468	My6406N	My6406m1	1
469	My6407N	My6407m1	2
470	My6408N	My6408m2	2
471	My6409N	My6409m1	0
472	My6410N	My6410m1	3
473	My6411N	My6411m1	4
474	My6412N	My6412m1	2
475	My6413N	My6413m1	3
476	My6414N	My6414m1	0
477	My6415N	My6415m1	0
478	My6416N	My6416m1	1
479	My6417N	My6417m1	0
480	My6418N	My6418m1	0
481	My6419N	My6419m1	2
482	My6420N	My6420m1	0
483	My6421N	My6421m2	0
484	My6422N	My6422m1	0
485	My6423N	My6423m1	0
486	My6424N	My6424m1	2
487	My6425N	My6425m1	2
488	My6426N	My6426m1	2
489	My6427N	My6427m1	0
490	My6428N	My6428m10	1
491	My6430N	My6430m1	0
492	My6431N	My6431m1	2
493	My6432N	My6432m1	2
494	My6433N	My6433m2	2
495	My6434N	My6434m2	4
496	My6435N	My6435m1	1
497	My6436N	My6436m1	0
498	My6437N	My6437m1	1
499	My6438N	My6438m1	2
500	My6439N	My6439m1	2
501	My6440N	My6440m1	0
502	My6441N	My6441m1	2
503	My6442N	My6442m1	2
504	My6443N	My6443m2	1
505	My6444N	My6444m1	0
506	My6445N	My6445m11	0
507	My6446N	My6446m1	2
508	My6447N	My6447m1	2
509	My6448N	My6448m2	2
510	My6449N	My6449m1	0
511	My6450N	My6450m1	1
512	My6451N	My6451m1	3
513	My6452N	My6452m11	0
514	My6453N	My6453m1	0
515	My6454N	My6454m1	0
516	My6455N	My6455m1	0
517	My6456N	My6456m2	3
518	My6457N	My6457m1	2
519	My6458N	My6458m1	0
520	My6459N	My6459m1	2
521	My6460N	My6460m1	2
522	My6461N	My6461m1	2
523	My6462N	My6462m1	3
524	My6463N	My6463m1	3
525	My6464N	My6464m1	2
526	My6465N	My6465m1	0
527	My6466N	My6466m1	1
528	My6467N	My6467m1	2
529	My6468N	My6468m1	0
530	My6469N	My6469m1	2
531	My6470N	My6470m1	1
532	My6471N	My6471m1	1
533	My6472N	My6472m1	0
534	My6473N	My6473m1	2
535	My6474N	My6474m1	2
536	My6475N	My6475m1	0
537	My6476N	My6476m1	4
538	My6477N	My6477m1	0
539	My6478N	My6478m1	1
540	My6479N	My6479m1	2
541	My6480N	My6480m1	2
542	My6481N	My6481m1	2
543	My6482N	My6482m1	0
544	My6483N	My6483m1	0
545	My6484N	My6484m1	4
546	My6485N	My6485m1	2
547	My6486N	My6486m1	0
548	My6487N	My6487m1	0
549	My6488N	My6488m2	0
550	My6489N	My6489m1	2
551	My6490N	My6490m1	2
552	My6491N	My6491m1	2
553	My6493N	My6493m1	0
554	My8027N	My8027m1	0
555	My8028N	My8028m1	2
556	My8029N	My8029m1	1
557	My8030N	My8030m1	2
558	My6351N	My6351m1	1
559	My6496N	My6496m1	1
560	My6429N	My6429m1	2
561	My6387N	My6387m1	3
562	My6372N	My6372m1	1
564	My6377N	My6377m1	0
565	My6492N	My6492m1	1
566	My6494N	My6494m1	1
567	My6495N	My6495m1	2
568	My6497N	My6497m1	0
569	My6498N	My6498m1	2
570	My6499N	My6499m1	3
571	My6500N	My6500m1	2
572	My6501N	My6501m1	1
573	My6502N	My6502m1	1
574	My6503N	My6503m1	2
575	My6504N	My6504m1	0
576	My6505N	My6505m1	3
577	My6506N	My6506m1	4
578	My6507N	My6507m1	2
579	My6508N	My6508m1	1
580	My6509N	My6509m1	1
581	My6510N	My6510m1	0
582	My6511N	My6511m1	0
583	My6512N	My6512m1	2
584	My6513N	My6513m1	1
585	My6514N	My6514m1	0
586	My6515N	My6515m1	1
587	My6516N	My6516m1	2
588	My6517N	My6517m1	2
589	My6518N	My6518m1	1
590	My6519N	My6519m1	0
591	My6520N	My6520m1	2
592	My6521N	My6521m1	0
593	My6522N	My6522m1	2
594	My6523N	My6523m1	3
595	My6524N	My6524m1	4
596	My6525N	My6525m1	0
597	My6526N	My6526m1	1
598	My6527N	My6527m1	3
599	My6528N	My6528m1	3
600	My6529N	My6529m1	0
601	My6530N	My6530m1	0
602	My6531N	My6531m1	1
603	My6532N	My6532m1	0
604	My6533N	My6533m1	0
605	My6534N	My6534m1	0
606	My6535N	My6535m1	0
607	My6536N	My6536m1	4
608	My6537N	My6537m1	0
609	My6539N	My6539m1	0
610	My6541N	My6541m1	4
611	My6542N	My6542m1	1
612	My6543N	My6543m1	1
613	My6544N	My6544m1	3
614	My6545N	My6545m1	1
615	My6546N	My6546m1	0
616	My6547N	My6547m1	0
617	My6548N	My6548m1	0
618	My6549N	My6549m1	5
619	My6550N	My6550m1	0
620	My6551N	My6551m1	3
621	My6552N	My6552m1	2
622	My6553N	My6553m1	0
623	My6554N	My6554m1	0
624	My6555N	My6555m1	0
625	My6556N	My6556m1	0
626	My6558N	My6558m1	2
627	My6559N	My6559m1	2
628	My6562N	My6562m1	0

## Sheet: Fig 1a bottom right
id	patient	age
1	My1	57
2	My2	44
3	My3	43
4	My5	60
5	My7	44
6	My8	59
7	My9	45
8	My10	52
9	My11	53
10	My14	52
11	My17	51
12	My18	51
13	My19	52
14	My20	42
15	My22	39
16	My23	52
17	My24	50
18	My29	46
19	My30	44
20	My32	47
21	My33	49
22	My34	42
23	My36	46
24	My39	42
25	My40	48
26	My41	47
27	My42	47
28	My43	38
29	My44	44
30	My45	53
31	My46	65
32	My47	47
33	My48	51
34	My49	52
35	My50	50
36	My51	60
37	My52	44
38	My53	64
39	My54	42
40	My55	48
41	My56	47
42	My57	50
43	My58	50
44	My60	54
45	My62	47
46	My63	56
47	My64	55
48	My65	63
49	My1001	40
50	My1002	47
51	My1003	63
52	My1004	73
53	My1008	50
54	My1009	44
55	My1010	53
56	My1011	45
57	My1012	67
58	My1013	51
59	My1014	45
60	My5002	57
61	My5004	49
62	My5005	43
63	My5008	50
64	My5009	46
65	My5010	57
66	My5012	46
67	My5013	44
68	My5015	36
69	My5016	48
70	My5017	47
71	My5018	44
72	My5019	52
73	My6002	61
74	My6004	46
75	My6005	75
76	My6006	52
77	My6008	45
78	My6009	44
79	My6010	45
80	My6011	52
81	My6012	65
82	My6013	46
83	My6014	55
84	My6015	51
85	My6016	37
86	My6017	62
87	My6018	51
88	My6019	40
89	My6020	59
90	My6022	57
91	My6023	41
92	My6024	48
93	My6025	40
94	My6026	48
95	My6027	58
96	My6028	53
97	My6030	58
98	My6031	48
99	My6032	72
100	My6033	49
101	My6034	49
102	My6035	47
103	My6036	51
104	My6037	52
105	My6038	45
106	My6039	51
107	My6043	50
108	My6045	46
109	My6046	50
110	My6047	46
111	My6048	70
112	My6049	46
113	My6050	42
114	My6051	61
115	My6052	69
116	My6054	50
117	My6055	41
118	My6056	43
119	My6057	48
120	My6058	41
121	My6059	41
122	My6061	52
123	My6062	62
124	My6063	49
125	My6064	44
126	My6065	52
127	My6066	69
128	My6067	49
129	My6068	39
130	My6069	53
131	My6070	42
132	My6071	38
133	My6072	53
134	My6073	60
135	My6074	55
136	My6075	47
137	My6076	65
138	My6077	41
139	My6078	76
140	My6080	51
141	My6082	54
142	My6083	67
143	My6084	42
144	My6085	55
145	My6086	45
146	My6087	43
147	My6088	52
148	My6089	59
149	My6090	50
150	My6091	50
151	My6092	51
152	My6093	46
153	My6094	55
154	My6095	47
155	My6096	48
156	My6097	48
157	My6098	36
158	My6099	66
159	My6100	66
160	My6101	37
161	My6102	46
162	My6103	42
163	My6104	54
164	My6105	38
165	My6106	44
166	My6107	46
167	My6108	59
168	My6110	45
169	My6111	52
170	My6112	48
171	My6113	71
172	My6114	49
173	My6115	64
174	My6116	57
175	My6117	55
176	My6118	50
177	My6119	62
178	My6120	60
179	My6121	45
180	My6122	53
181	My6123	56
182	My6124	46
183	My6125	67
184	My6126	49
185	My6127	49
186	My6128	50
187	My6129	51
188	My6130	48
189	My6131	50
190	My6133	58
191	My6134	57
192	My6135	51
193	My6136	58
194	My6137	45
195	My6138	49
196	My6139	49
197	My6140	46
198	My6142	45
199	My6143	48
200	My6144	46
201	My6145	35
202	My6146	57
203	My6147	62
204	My6148	48
205	My6149	53
206	My6151	47
207	My6152	44
208	My6153	43
209	My6155	53
210	My6156	45
211	My6158	72
212	My6159	65
213	My6160	54
214	My6161	54
215	My6162	42
216	My6163	51
217	My6164	46
218	My6165	51
219	My6166	45
220	My6167	52
221	My6168	48
222	My6169	48
223	My6170	50
224	My6171	48
225	My6173	45
226	My6174	74
227	My6175	46
228	My6176	35
229	My6177	51
230	My6178	42
231	My6179	45
232	My6180	54
233	My6181	50
234	My6182	52
235	My6183	49
236	My6184	51
237	My6185	49
238	My6186	58
239	My6187	46
240	My6188	47
241	My6189	51
242	My6190	54
243	My6191	48
244	My6192	46
245	My6193	52
246	My6194	36
247	My6195	45
248	My6196	57
249	My6197	54
250	My6198	57
251	My6199	48
252	My6200	51
253	My6201	43
254	My6202	58
255	My6203	50
256	My6205	47
257	My6206	51
258	My6207	50
259	My6208	54
260	My6209	47
261	My6210	44
262	My6211	40
263	My6212	44
264	My6213	44
265	My6214	46
266	My6215	49
267	My6216	48
268	My6217	37
269	My6218	52
270	My6219	39
271	My6220	48
272	My6221	47
273	My6222	41
274	My6223	49
275	My6224	47
276	My6225	45
277	My6226	49
278	My6227	54
279	My6228	50
280	My6229	41
281	My6230	44
282	My6231	44
283	My6232	46
284	My6233	47
285	My6234	71
286	My6235	51
287	My6236	47
288	My6237	38
289	My6238	64
290	My6239	46
291	My6241	40
292	My6242	43
293	My6244	55
294	My6245	44
295	My6246	57
296	My6247	48
297	My6248	49
298	My6249	70
299	My6250	40
300	My6251	44
301	My6252	48
302	My6253	52
303	My6254	45
304	My6255	48
305	My6256	63
306	My6257	54
307	My6258	61
308	My6259	42
309	My6260	61
310	My6261	50
311	My6262	50
312	My6263	51
313	My6264	40
314	My6265	39
315	My6266	43
316	My6267	47
317	My6268	55
318	My6269	49
319	My6270	37
320	My6271	39
321	My6272	58
322	My6273	47
323	My6274	42
324	My6275	40
325	My6276	46
326	My6277	61
327	My6278	49
328	My6279	40
329	My6280	45
330	My6282	44
331	My6283	45
332	My6284	47
333	My6285	45
334	My6286	47
335	My6287	48
336	My6288	53
337	My6289	42
338	My6290	52
339	My6291	48
340	My6292	45
341	My6293	50
342	My6294	54
343	My6295	42
344	My6296	50
345	My6297	48
346	My6298	52
347	My6299	51
348	My6300	47
349	My6302	57
350	My6303	41
351	My6304	40
352	My6305	39
353	My6306	50
354	My6307	73
355	My6308	50
356	My6309	55
357	My6310	50
358	My6311	45
359	My6312	53
360	My6313	63
361	My6314	65
362	My6315	65
363	My6316	43
364	My6317	47
365	My6318	48
366	My6319	44
367	My6321	45
368	My6322	47
369	My6323	50
370	My6324	47
371	My6325	53
372	My6326	45
373	My6327	53
374	My6328	53
375	My6329	57
376	My6330	49
377	My6331	48
378	My6332	51
379	My6333	42
380	My6334	45
381	My6335	50
382	My6336	41
383	My6337	50
384	My6338	46
385	My6339	48
386	My6340	49
387	My6341	48
388	My6342	52
389	My6343	41
390	My6344	70
391	My6345	58
392	My6346	47
393	My8001	48
394	My8002	51
395	My8003	49
396	My8004	49
397	My8005	47
398	My8007	54
399	My8008	47
400	My8011	45
401	My8012	44
402	My8013	49
403	My8015	48
404	My8016	48
405	My8017	45
406	My8018	46
407	My8019	65
408	My8020	52
409	My8021	45
410	My8022	43
411	My8023	54
412	My8024	50
413	My8025	50
414	My8026	51
415	My6281N	55
416	My6347N	62
417	My6348N	49
418	My6349N	41
419	My6350N	73
420	My6352N	42
421	My6353N	48
422	My6354N	59
423	My6355N	59
424	My6356N	38
425	My6357N	46
426	My6358N	45
427	My6359N	47
428	My6360N	49
429	My6361N	51
430	My6362N	45
431	My6363N	49
432	My6364N	42
433	My6365N	50
434	My6366N	63
435	My6367N	48
436	My6368N	49
437	My6369N	51
438	My6370N	44
439	My6371N	62
440	My6373N	52
441	My6374N	50
442	My6375N	63
443	My6378N	46
444	My6379N	42
445	My6380N	45
446	My6381N	49
447	My6382N	47
448	My6383N	44
449	My6384N	40
450	My6385N	77
451	My6386N	39
452	My6388N	48
453	My6389N	52
454	My6390N	54
455	My6391N	52
456	My6392N	55
457	My6393N	46
458	My6394N	56
459	My6395N	60
460	My6397N	61
461	My6398N	53
462	My6400N	49
463	My6401N	40
464	My6402N	58
465	My6403N	47
466	My6404N	38
467	My6405N	53
468	My6406N	46
469	My6407N	50
470	My6408N	48
471	My6409N	47
472	My6410N	42
473	My6411N	57
474	My6412N	50
475	My6413N	50
476	My6414N	49
477	My6415N	37
478	My6416N	69
479	My6417N	55
480	My6418N	56
481	My6419N	43
482	My6420N	43
483	My6422N	43
484	My6423N	50
485	My6424N	43
486	My6425N	51
487	My6426N	53
488	My6427N	47
489	My6428N	51
490	My6430N	48
491	My6431N	47
492	My6432N	46
493	My6433N	45
494	My6434N	51
495	My6435N	64
496	My6436N	46
497	My6437N	48
498	My6438N	50
499	My6439N	42
500	My6440N	55
501	My6441N	50
502	My6442N	49
503	My6443N	58
504	My6444N	41
505	My6445N	51
506	My6446N	51
507	My6447N	50
508	My6448N	41
509	My6449N	47
510	My6450N	52
511	My6451N	42
512	My6452N	52
513	My6453N	40
514	My6454N	44
515	My6455N	48
516	My6456N	54
517	My6457N	49
518	My6458N	42
519	My6459N	44
520	My6460N	43
521	My6461N	44
522	My6462N	54
523	My6463N	52
524	My6464N	45
525	My6465N	44
526	My6466N	70
527	My6467N	52
528	My6468N	53
529	My6469N	43
530	My6470N	59
531	My6471N	52
532	My6472N	43
533	My6473N	43
534	My6474N	61
535	My6475N	57
536	My6476N	45
537	My6477N	59
538	My6478N	52
539	My6479N	52
540	My6480N	42
541	My6481N	47
542	My6482N	46
543	My6483N	53
544	My6484N	47
545	My6485N	74
546	My6486N	39
547	My6487N	50
548	My6488N	35
549	My6489N	41
550	My6490N	53
551	My6491N	62
552	My6493N	42
553	My8027N	41
554	My8028N	52
555	My8029N	57
556	My8030N	47
557	My6351N	38
558	My6496N	46
559	My6429N	39
560	My6387N	48
561	My6372N	56
562	My6358N	45
563	My6377N	50
564	My6492N	40
565	My6494N	48
566	My6495N	42
567	My6497N	37
568	My6498N	75
569	My6499N	52
570	My6500N	67
571	My6501N	52
572	My6502N	45
573	My6503N	50
574	My6504N	47
575	My6505N	46
576	My6506N	48
577	My6507N	44
578	My6508N	50
579	My6509N	73
580	My6510N	48
581	My6511N	45
582	My6512N	60
583	My6513N	47
584	My6514N	50
585	My6515N	47
586	My6516N	50
587	My6517N	38
588	My6518N	49
589	My6519N	37
590	My6520N	49
591	My6521N	62
592	My6522N	50
593	My6523N	49
594	My6524N	49
595	My6525N	52
596	My6526N	70
597	My6527N	50
598	My6528N	51
599	My6529N	44
600	My6530N	42
601	My6531N	47
602	My6532N	47
603	My6533N	49
604	My6534N	35
605	My6535N	60
606	My6536N	39
607	My6537N	50
608	My6539N	48
609	My6541N	41
610	My6542N	50
611	My6543N	44
612	My6544N	48
613	My6545N	48
614	My6546N	40
615	My6547N	46
616	My6548N	35
617	My6549N	47
618	My6550N	41
619	My6551N	47
620	My6552N	50
621	My6553N	54
622	My6554N	50
623	My6555N	49
624	My6556N	60
625	My6558N	48
626	My6559N	44
627	My6562N	36

## Sheet: Fig 1b
type	N	percentage
intramural MED12 60%	870	60%
intramural WT 18.5%	269	18.5%
submucous MED12 7%	97	7%
submucous WT 1.5%	22	1.5%
subserous MED12 12%	175	12%
subserous WT 1%	18	1%

## Sheet: Fig 1c top left
id	patient	para	age
1	My1	2	57
2	My2	0	44
3	My3	4	43
4	My5	3	60
5	My7	2	44
6	My8	2	59
7	My9	0	45
8	My10	0	52
9	My11	0	53
10	My14	3	52
11	My17	3	51
12	My18	1	51
13	My19	2	52
14	My20	0	42
15	My22	1	39
16	My23	0	52
17	My24	2	50
18	My29	2	46
19	My30	0	44
20	My32	0	47
21	My33	2	49
22	My34	0	42
23	My36	0	46
24	My39	2	42
25	My40	0	48
26	My41	0	47
27	My42	0	47
28	My43	0	38
29	My44	2	44
30	My45	2	53
31	My46	0	65
32	My47	1	47
33	My48	3	51
34	My49	1	52
35	My50	1	50
36	My51	3	60
37	My52	2	44
38	My53	3	64
39	My54	2	42
40	My55	5	48
41	My56	0	47
42	My57	0	50
43	My58	0	50
44	My60	2	54
45	My62	1	47
46	My63	2	56
47	My64	2	55
48	My65	2	63
49	My1001	0	40
50	My1002	0	47
51	My1003	3	63
52	My1004	2	73
53	My1008	1	50
54	My1009	0	44
55	My1010	0	53
56	My1011	0	45
57	My1012	3	67
58	My1013	3	51
59	My1014	0	45
60	My5002	1	57
61	My5004	0	49
62	My5005	0	43
63	My5008	0	50
64	My5009	3	46
65	My5010	2	57
66	My5012	1	46
67	My5013	2	44
68	My5015	0	36
69	My5016	2	48
70	My5017	0	47
71	My5018	0	44
72	My5019	4	52
73	My6002	0	61
74	My6004	0	46
75	My6005	1	75
76	My6006	2	52
77	My6008	1	45
78	My6009	0	44
79	My6010	3	45
80	My6011	2	52
81	My6012	2	65
82	My6013	0	46
83	My6014	2	55
84	My6015	1	51
85	My6016	0	37
86	My6017	2	62
87	My6018	0	51
88	My6019	3	40
89	My6020	4	59
90	My6022	0	57
91	My6023	2	41
92	My6024	2	48
93	My6025	3	40
94	My6026	2	48
95	My6027	7	58
96	My6028	1	53
97	My6030	1	58
98	My6031	2	48
99	My6032	2	72
100	My6033	0	49
101	My6034	2	49
102	My6035	4	47
103	My6036	2	51
104	My6037	2	52
105	My6038	1	45
106	My6039	2	51
107	My6043	0	50
108	My6045	2	46
109	My6046	4	50
110	My6047	0	46
111	My6048	2	70
112	My6049	0	46
113	My6050	0	42
114	My6051	1	61
115	My6052	2	69
116	My6054	1	50
117	My6055	0	41
118	My6056	2	43
119	My6057	2	48
120	My6058	0	41
121	My6059	3	41
122	My6061	2	52
123	My6062	2	62
124	My6063	2	49
125	My6064	1	44
126	My6065	3	52
127	My6066	2	69
128	My6067	1	49
129	My6068	3	39
130	My6069	2	53
131	My6070	3	42
132	My6071	1	38
133	My6072	3	53
134	My6073	2	60
135	My6074	3	55
136	My6075	3	47
137	My6076	0	65
138	My6077	0	41
139	My6078	3	76
140	My6080	1	51
141	My6082	2	54
142	My6083	1	67
143	My6084	0	42
144	My6085	0	55
145	My6086	0	45
146	My6087	0	43
147	My6088	2	52
148	My6089	1	59
149	My6090	2	50
150	My6091	2	50
151	My6092	2	51
152	My6093	3	46
153	My6094	0	55
154	My6095	0	47
155	My6096	1	48
156	My6097	2	48
157	My6098	0	36
158	My6099	2	66
159	My6100	4	66
160	My6101	0	37
161	My6102	0	46
162	My6103	2	42
163	My6104	1	54
164	My6105	0	38
165	My6106	2	44
166	My6107	4	46
167	My6108	2	59
168	My6110	3	45
169	My6111	0	52
170	My6112	2	48
171	My6113	2	71
172	My6114	3	49
173	My6115	2	64
174	My6116	2	57
175	My6117	1	55
176	My6118	2	50
177	My6119	2	62
178	My6120	0	60
179	My6121	0	45
180	My6122	0	53
181	My6123	2	56
182	My6124	1	46
183	My6125	2	67
184	My6126	1	49
185	My6127	0	49
186	My6128	2	50
187	My6129	2	51
188	My6130	6	48
189	My6131	2	50
190	My6133	2	58
191	My6134	0	57
192	My6135	1	51
193	My6136	0	58
194	My6137	3	45
195	My6138	4	49
196	My6139	2	49
197	My6140	2	46
198	My6142	2	45
199	My6143	2	48
200	My6144	2	46
201	My6145	0	35
202	My6146	2	57
203	My6147	3	62
204	My6148	0	48
205	My6149	2	53
206	My6151	0	47
207	My6152	0	44
208	My6153	1	43
209	My6155	0	53
210	My6156	2	45
211	My6158	0	72
212	My6159	0	65
213	My6160	1	54
214	My6161	0	54
215	My6162	1	42
216	My6163	0	51
217	My6164	1	46
218	My6165	4	51
219	My6166	1	45
220	My6167	2	52
221	My6168	2	48
222	My6169	0	48
223	My6170	0	50
224	My6171	2	48
225	My6173	3	45
226	My6174	0	74
227	My6175	5	46
228	My6176	1	35
229	My6177	2	51
230	My6178	0	42
231	My6179	1	45
232	My6180	2	54
233	My6181	3	50
234	My6182	1	52
235	My6183	1	49
236	My6184	0	51
237	My6185	0	49
238	My6186	1	58
239	My6187	3	46
240	My6188	0	47
241	My6189	0	51
242	My6190	2	54
243	My6191	1	48
244	My6192	1	46
245	My6193	4	52
246	My6194	2	36
247	My6195	2	45
248	My6196	2	57
249	My6197	0	54
250	My6198	0	57
251	My6199	1	48
252	My6200	2	51
253	My6201	0	43
254	My6202	0	58
255	My6203	0	50
256	My6205	2	47
257	My6206	2	51
258	My6207	2	50
259	My6208	3	54
260	My6209	3	47
261	My6210	0	44
262	My6211	0	40
263	My6212	0	44
264	My6213	0	44
265	My6214	0	46
266	My6215	3	49
267	My6216	2	48
268	My6217	1	37
269	My6218	2	52
270	My6219	0	39
271	My6220	2	48
272	My6221	2	47
273	My6222	0	41
274	My6223	4	49
275	My6224	1	47
276	My6225	0	45
277	My6226	2	49
278	My6227	3	54
279	My6228	4	50
280	My6229	0	41
281	My6230	4	44
282	My6231	0	44
283	My6232	1	46
284	My6233	0	47
285	My6234	2	71
286	My6235	0	51
287	My6236	2	47
288	My6237	1	38
289	My6238	3	64
290	My6239	2	46
291	My6241	0	40
292	My6242	0	43
293	My6244	3	55
294	My6245	2	44
295	My6246	2	57
296	My6247	0	48
297	My6248	0	49
298	My6249	3	70
299	My6250	2	40
300	My6251	4	44
301	My6252	2	48
302	My6253	4	52
303	My6254	2	45
304	My6255	2	48
305	My6256	2	63
306	My6257	2	54
307	My6258	1	61
308	My6259	3	42
309	My6260	2	61
310	My6261	4	50
311	My6262	1	50
312	My6263	2	51
313	My6264	2	40
314	My6265	0	39
315	My6266	2	43
316	My6267	2	47
317	My6268	2	55
318	My6269	2	49
319	My6270	2	37
320	My6271	3	39
321	My6272	3	58
322	My6273	0	47
323	My6274	3	42
324	My6275	0	40
325	My6276	2	46
326	My6277	2	61
327	My6278	3	49
328	My6279	2	40
329	My6280	1	45
330	My6282	1	44
331	My6283	2	45
332	My6284	1	47
333	My6285	0	45
334	My6286	2	47
335	My6287	1	48
336	My6288	1	53
337	My6289	1	42
338	My6290	2	52
339	My6291	1	48
340	My6292	2	45
341	My6293	0	50
342	My6294	3	54
343	My6295	5	42
344	My6296	0	50
345	My6297	2	48
346	My6298	3	52
347	My6299	2	51
348	My6300	0	47
349	My6302	2	57
350	My6303	0	41
351	My6304	3	40
352	My6305	5	39
353	My6306	1	50
354	My6307	2	73
355	My6308	4	50
356	My6309	2	55
357	My6310	1	50
358	My6311	1	45
359	My6312	5	53
360	My6313	1	63
361	My6314	2	65
362	My6315	2	65
363	My6316	3	43
364	My6317	0	47
365	My6318	2	48
366	My6319	1	44
367	My6321	0	45
368	My6322	2	47
369	My6323	2	50
370	My6324	1	47
371	My6325	1	53
372	My6326	0	45
373	My6327	2	53
374	My6328	0	53
375	My6329	2	57
376	My6330	0	49
377	My6331	0	48
378	My6332	2	51
379	My6333	2	42
380	My6334	4	45
381	My6335	0	50
382	My6336	3	41
383	My6337	1	50
384	My6338	1	46
385	My6339	0	48
386	My6340	1	49
387	My6341	2	48
388	My6342	1	52
389	My6343	1	41
390	My6344	2	70
391	My6345	2	58
392	My6346	0	47
393	My8001	2	48
394	My8002	2	51
395	My8003	2	49
396	My8004	4	49
397	My8005	0	47
398	My8007	2	54
399	My8008	3	47
400	My8011	2	45
401	My8012	1	44
402	My8013	5	49
403	My8015	2	48
404	My8016	2	48
405	My8017	2	45
406	My8018	3	46
407	My8019	2	65
408	My8020	1	52
409	My8021	0	45
410	My8022	1	43
411	My8023	2	54
412	My8024	2	50
413	My8025	2	50
414	My8026	3	51
415	My6281N	1	55
416	My6347N	3	62
417	My6348N	0	49
418	My6349N	0	41
419	My6350N	3	73
420	My6352N	1	42
421	My6353N	4	48
422	My6354N	3	59
423	My6355N	0	59
424	My6356N	2	38
425	My6357N	1	46
426	My6358N	3	45
427	My6359N	2	47
428	My6360N	0	49
429	My6361N	2	51
430	My6362N	2	45
431	My6363N	1	49
432	My6364N	2	42
433	My6365N	1	50
434	My6366N	3	63
435	My6367N	0	48
436	My6368N	2	49
437	My6369N	2	51
438	My6370N	2	44
439	My6371N	1	62
440	My6373N	0	52
441	My6374N	1	50
442	My6375N	2	63
443	My6378N	0	46
444	My6379N	0	42
445	My6380N	1	45
446	My6381N	1	49
447	My6382N	2	47
448	My6383N	5	44
449	My6384N	2	40
450	My6385N	2	77
451	My6386N	0	39
452	My6388N	0	48
453	My6389N	2	52
454	My6390N	0	54
455	My6391N	3	52
456	My6392N	0	55
457	My6393N	2	46
458	My6394N	0	56
459	My6395N	2	60
460	My6397N	0	61
461	My6398N	3	53
462	My6400N	0	49
463	My6401N	0	40
464	My6402N	0	58
465	My6403N	2	47
466	My6404N	5	38
467	My6405N	0	53
468	My6406N	1	46
469	My6407N	2	50
470	My6408N	2	48
471	My6409N	0	47
472	My6410N	3	42
473	My6411N	4	57
474	My6412N	2	50
475	My6413N	3	50
476	My6414N	0	49
477	My6415N	0	37
478	My6416N	1	69
479	My6417N	0	55
480	My6418N	0	56
481	My6419N	2	43
482	My6420N	0	43
483	My6422N	0	43
484	My6423N	0	50
485	My6424N	2	43
486	My6425N	2	51
487	My6426N	2	53
488	My6427N	0	47
489	My6428N	1	51
490	My6430N	0	48
491	My6431N	2	47
492	My6432N	2	46
493	My6433N	2	45
494	My6434N	4	51
495	My6435N	1	64
496	My6436N	0	46
497	My6437N	1	48
498	My6438N	2	50
499	My6439N	2	42
500	My6440N	0	55
501	My6441N	2	50
502	My6442N	2	49
503	My6443N	1	58
504	My6444N	0	41
505	My6445N	0	51
506	My6446N	2	51
507	My6447N	2	50
508	My6448N	2	41
509	My6449N	0	47
510	My6450N	1	52
511	My6451N	3	42
512	My6452N	0	52
513	My6453N	0	40
514	My6454N	0	44
515	My6455N	0	48
516	My6456N	3	54
517	My6457N	2	49
518	My6458N	0	42
519	My6459N	2	44
520	My6460N	2	43
521	My6461N	2	44
522	My6462N	3	54
523	My6463N	3	52
524	My6464N	2	45
525	My6465N	0	44
526	My6466N	1	70
527	My6467N	2	52
528	My6468N	0	53
529	My6469N	2	43
530	My6470N	1	59
531	My6471N	1	52
532	My6472N	0	43
533	My6473N	2	43
534	My6474N	2	61
535	My6475N	0	57
536	My6476N	4	45
537	My6477N	0	59
538	My6478N	1	52
539	My6479N	2	52
540	My6480N	2	42
541	My6481N	2	47
542	My6482N	0	46
543	My6483N	0	53
544	My6484N	4	47
545	My6485N	2	74
546	My6486N	0	39
547	My6487N	0	50
548	My6488N	0	35
549	My6489N	2	41
550	My6490N	2	53
551	My6491N	2	62
552	My6493N	0	42
553	My8027N	0	41
554	My8028N	2	52
555	My8029N	1	57
556	My8030N	2	47
557	My6351N	1	38
558	My6496N	1	46
559	My6429N	2	39
560	My6387N	3	48
561	My6372N	1	56
562	My6358N	3	45
563	My6377N	0	50
564	My6492N	1	40
565	My6494N	1	48
566	My6495N	2	42
567	My6497N	0	37
568	My6498N	2	75
569	My6499N	3	52
570	My6500N	2	67
571	My6501N	1	52
572	My6502N	1	45
573	My6503N	2	50
574	My6504N	0	47
575	My6505N	3	46
576	My6506N	4	48
577	My6507N	2	44
578	My6508N	1	50
579	My6509N	1	73
580	My6510N	0	48
581	My6511N	0	45
582	My6512N	2	60
583	My6513N	1	47
584	My6514N	0	50
585	My6515N	1	47
586	My6516N	2	50
587	My6517N	2	38
588	My6518N	1	49
589	My6519N	0	37
590	My6520N	2	49
591	My6521N	0	62
592	My6522N	2	50
593	My6523N	3	49
594	My6524N	4	49
595	My6525N	0	52
596	My6526N	1	70
597	My6527N	3	50
598	My6528N	3	51
599	My6529N	0	44
600	My6530N	0	42
601	My6531N	1	47
602	My6532N	0	47
603	My6533N	0	49
604	My6534N	0	35
605	My6535N	0	60
606	My6536N	4	39
607	My6537N	0	50
608	My6539N	0	48
609	My6541N	4	41
610	My6542N	1	50
611	My6543N	1	44
612	My6544N	3	48
613	My6545N	1	48
614	My6546N	0	40
615	My6547N	0	46
616	My6548N	0	35
617	My6549N	5	47
618	My6550N	0	41
619	My6551N	3	47
620	My6552N	2	50
621	My6553N	0	54
622	My6554N	0	50
623	My6555N	0	49
624	My6556N	0	60
625	My6558N	2	48
626	My6559N	2	44
627	My6562N	0	36

## Sheet: Fig 1c top right
Parity	N	Oral
0	92	Never
0	97	Ever
1	44	Never
1	61	Ever
2	100	Never
2	98	Ever
3	38	Never
3	30	Ever
4	13	Never
4	12	Ever
5	5	Never
5	3	Ever
6	0	Never
6	1	Ever
7	1	Never
7	0	Ever

## Sheet: Fig 1c bottom left
Parity	N	Smoking
0	126	No
0	63	Yes
1	72	No
1	33	Yes
2	145	No
2	53	Yes
3	52	No
3	16	Yes
4	15	No
4	10	Yes
5	5	No
5	3	Yes
6	1	No
6	0	Yes
7	1	No
7	0	Yes

## Sheet: Fig 1c bottom right
Parity	N	Menopause
0	162	pre
0	16	HRT
0	11	post
1	80	pre
1	11	HRT
1	14	post
2	139	pre
2	31	HRT
2	28	post
3	46	pre
3	12	HRT
3	10	post
4	22	pre
4	1	HRT
4	2	post
5	7	pre
5	1	HRT
5	0	post
6	1	pre
6	0	HRT
6	0	post
7	1	pre
7	0	HRT
7	0	post

## Sheet: Fig 2c top left
Parity	mean	Lower	Upper	color
Nulliparous	1.00506	0.809	1.243	orchid4
Parous	2.2229	1.82	2.678	orchid

[truncated: 34 more sheets: Fig 2c top right, Fig 2c middle pieplot, Fig 2c middle left, Fig 2c middle right, Fig 2c bottom left, Fig 2c bottom right, Fig 3a top left, Fig 3a top right, Fig 3a bottom left, Fig 3a bottom right, Fig 3b, Fig 3c, Fig 3d top, Fig 3d middle left, Fig 3d middle right, Fig 3d bottom right, Fig 3d bottom left, Fig  4c, Fig 4d, Fig 4e …]
